# Supplementary material for: Antigen presentation by clonally diverse CXCR5+ B cells to CD4 and CD8 T cells is associated with durable response to immune checkpoint inhibitors
Source: Front Immunol. 2023 Jun 26;14:1176994. doi: 10.3389/fimmu.2023.1176994 (PMC10330698; doi:10.3389/fimmu.2023.1176994)
Supplement: Supplementary Table 1 — Clinical characteristics, gene expression and gene set enrichments in the bulk RNA-seq datasets. (A) Summary of clinical data associated with the tumor samples (bulk and scRNA-seq datasets). (B) Difference in fold changes of OT-R vs. OT-NR samples after ICI or MAPKi therapy. (C) Gene sets/cell markers enriched in tumors responding to ICI, MAPKi or both (Enrichr analysis). (D) The relative abundance of immune and stromal cell populations in each sample in bulk RNA-seq dataset (MCPcounter analysis). (E) GSVA score matrix of selected gene sets of the bulk RNA-seq data of ICI or MAPKi-treated tumors. [file Table_1.xlsx]

## Sheet: A
Supp. Table 1. Clinical characteristics, gene expression and gene set enrichments in the bulk RNA-seq datasets
A) Summary of clinical data associated with the tumor samples (bulk and scRNA-seq datasets)
bioproject_name	patient_uid	patient_id	biosample_accession	patient_biospecimen	basic_category	progression_free_survival_day	PFS_censoring_status	overall_survival_day	OS_censoring_status
2015_Cell_WH	Pt-UID-01	Pt-UID-01	SAMN03290916	Pt-UID-01_baseline	pre-treatment_not-applicable	212	progression	NA	NA
2015_Cell_WH	Pt-UID-01	Pt-UID-01	SAMN03290898	Pt-UID-01_DP1	on-treatment_non-responding	212	progression	NA	NA
2015_Cell_WH	Pt-UID-02	Pt-UID-02	SAMN03290899	Pt-UID-02_baseline	pre-treatment_not-applicable	161	progression	NA	NA
2015_Cell_WH	Pt-UID-02	Pt-UID-02	SAMN03290913	Pt-UID-02_DP1	on-treatment_non-responding	161	progression	NA	NA
2015_Cell_WH	Pt-UID-02	Pt-UID-02	SAMN03290889	Pt-UID-02_DP2	on-treatment_non-responding	161	progression	NA	NA
2015_Cell_WH	Pt-UID-03	Pt-UID-03	SAMN03290890	Pt-UID-03_baseline	pre-treatment_not-applicable	137	progression	NA	NA
2015_Cell_WH	Pt-UID-03	Pt-UID-03	SAMN03290908	Pt-UID-03_DP1	on-treatment_non-responding	137	progression	NA	NA
2015_Cell_WH	Pt-UID-03	Pt-UID-03	SAMN03290909	Pt-UID-03_DP2	on-treatment_non-responding	137	progression	NA	NA
2015_Cell_WH	Pt-UID-03	Pt-UID-03	SAMN03290920	Pt-UID-03_DP3	on-treatment_non-responding	137	progression	NA	NA
2015_Cell_WH	Pt-UID-04	Pt-UID-04	SAMN03290943	Pt-UID-04_baseline	pre-treatment_not-applicable	307	progression	NA	NA
2015_Cell_WH	Pt-UID-04	Pt-UID-04	SAMN03290928	Pt-UID-04_DDP1	on-treatment_non-responding	307	progression	NA	NA
2015_Cell_WH	Pt-UID-05	Pt-UID-05	SAMN03290950	Pt-UID-05_baseline	pre-treatment_not-applicable	562	progression	NA	NA
2015_Cell_WH	Pt-UID-05	Pt-UID-05	SAMN03290937	Pt-UID-05_DDP1	on-treatment_non-responding	562	progression	NA	NA
2015_Cell_WH	Pt-UID-05	Pt-UID-05	SAMN03290935	Pt-UID-05_DDP2	on-treatment_non-responding	562	progression	NA	NA
2015_Cell_WH	Pt-UID-06	Pt-UID-06	SAMN03290894	Pt-UID-06_baseline	pre-treatment_not-applicable	196	progression	NA	NA
2015_Cell_WH	Pt-UID-06	Pt-UID-06	SAMN03290911	Pt-UID-06_DP1	on-treatment_non-responding	196	progression	NA	NA
2015_Cell_WH	Pt-UID-07	Pt-UID-07	SAMN03290910	Pt-UID-07_baseline	pre-treatment_not-applicable	258	progression	NA	NA
2015_Cell_WH	Pt-UID-07	Pt-UID-07	SAMN04287675	Pt-UID-07_D85	on-treatment_responding	258	progression	NA	NA
2015_Cell_WH	Pt-UID-07	Pt-UID-07	SAMN03290922	Pt-UID-07_DP1	on-treatment_non-responding	258	progression	NA	NA
2015_Cell_WH	Pt-UID-07	Pt-UID-07	SAMN03290915	Pt-UID-07_DP2	on-treatment_non-responding	258	progression	NA	NA
2015_Cell_WH	Pt-UID-07	Pt-UID-07	SAMN03290888	Pt-UID-07_DP3	on-treatment_non-responding	258	progression	NA	NA
2015_Cell_WH	Pt-UID-08	Pt-UID-08	SAMN03290906	Pt-UID-08_baseline	pre-treatment_not-applicable	132	progression	NA	NA
2015_Cell_WH	Pt-UID-08	Pt-UID-08	SAMN03290921	Pt-UID-08_DP1	on-treatment_non-responding	132	progression	NA	NA
2015_Cell_WH	Pt-UID-08	Pt-UID-08	SAMN03290885	Pt-UID-08_DP2	on-treatment_non-responding	132	progression	NA	NA
2015_Cell_WH	Pt-UID-09	Pt-UID-09	SAMN04287680	Pt-UID-09_baseline	pre-treatment_not-applicable	1095	censored	NA	NA
2015_Cell_WH	Pt-UID-09	Pt-UID-09	SAMN04287681	Pt-UID-09_D15	on-treatment_responding	1095	censored	NA	NA
2015_Cell_WH	Pt-UID-09	Pt-UID-09	SAMN04287682	Pt-UID-09_D261	on-treatment_responding	1095	censored	NA	NA
2015_Cell_WH	Pt-UID-11	Pt-UID-11	SAMN03290945	Pt-UID-11_baseline	pre-treatment_not-applicable	365	progression	NA	NA
2015_Cell_WH	Pt-UID-11	Pt-UID-11	SAMN03290938	Pt-UID-11_DDP1	on-treatment_non-responding	365	progression	NA	NA
2015_Cell_WH	Pt-UID-12	Pt-UID-12	SAMN04287687	Pt-UID-12_baseline	pre-treatment_not-applicable	62	progression	NA	NA
2015_Cell_WH	Pt-UID-12	Pt-UID-12	SAMN04287688	Pt-UID-12_D15A	on-treatment_responding	62	progression	NA	NA
2015_Cell_WH	Pt-UID-12	Pt-UID-12	SAMN04287689	Pt-UID-12_D15B	on-treatment_responding	62	progression	NA	NA
2015_Cell_WH	Pt-UID-12	Pt-UID-12	SAMN04287690	Pt-UID-12_D15C	on-treatment_responding	62	progression	NA	NA
2015_Cell_WH	Pt-UID-13	Pt-UID-13	SAMN03290942	Pt-UID-13_baseline	pre-treatment_not-applicable	320	progression	NA	NA
2015_Cell_WH	Pt-UID-13	Pt-UID-13	SAMN03290934	Pt-UID-13_DDP1	on-treatment_non-responding	320	progression	NA	NA
2015_Cell_WH	Pt-UID-13	Pt-UID-13	SAMN03290946	Pt-UID-13_DP1	on-treatment_non-responding	320	progression	NA	NA
2015_Cell_WH	Pt-UID-14	Pt-UID-14	SAMN03290923	Pt-UID-14_baseline	pre-treatment_not-applicable	60	progression	NA	NA
2015_Cell_WH	Pt-UID-14	Pt-UID-14	SAMN03290933	Pt-UID-14_DDP1	on-treatment_non-responding	60	progression	NA	NA
2015_Cell_WH	Pt-UID-14	Pt-UID-14	SAMN03290953	Pt-UID-14_DDP2	on-treatment_non-responding	60	progression	NA	NA
2015_Cell_WH	Pt-UID-14	Pt-UID-14	SAMN03290941	Pt-UID-14_DDP3	on-treatment_non-responding	60	progression	NA	NA
2015_Cell_WH	Pt-UID-16	Pt-UID-16	SAMN03290895	Pt-UID-16_baseline	pre-treatment_not-applicable	238	progression	NA	NA
2015_Cell_WH	Pt-UID-16	Pt-UID-16	SAMN03290900	Pt-UID-16_DP1	on-treatment_non-responding	238	progression	NA	NA
2015_Cell_WH	Pt-UID-16	Pt-UID-16	SAMN03290903	Pt-UID-16_DP2	on-treatment_non-responding	238	progression	NA	NA
2015_Cell_WH	Pt-UID-16	Pt-UID-16	SAMN03290891	Pt-UID-16_DP3	on-treatment_non-responding	238	progression	NA	NA
2015_Cell_WH	Pt-UID-17	Pt-UID-17	SAMN03290926	Pt-UID-17_baseline	pre-treatment_not-applicable	300	progression	NA	NA
2015_Cell_WH	Pt-UID-17	Pt-UID-17	SAMN04287685	Pt-UID-17_D12	on-treatment_responding	300	progression	NA	NA
2015_Cell_WH	Pt-UID-17	Pt-UID-17	SAMN04287686	Pt-UID-17_D15	on-treatment_responding	300	progression	NA	NA
2015_Cell_WH	Pt-UID-17	Pt-UID-17	SAMN04287684	Pt-UID-17_D6	on-treatment_responding	300	progression	NA	NA
2015_Cell_WH	Pt-UID-17	Pt-UID-17	SAMN03290925	Pt-UID-17_DDP1	on-treatment_non-responding	300	progression	NA	NA
2015_Cell_WH	Pt-UID-18	Pt-UID-18	SAMN03290896	Pt-UID-18_baseline	pre-treatment_not-applicable	97	progression	NA	NA
2015_Cell_WH	Pt-UID-18	Pt-UID-18	SAMN03290912	Pt-UID-18_DP1	on-treatment_non-responding	97	progression	NA	NA
2015_Cell_WH	Pt-UID-18	Pt-UID-18	SAMN03290918	Pt-UID-18_DP2	on-treatment_non-responding	97	progression	NA	NA
2015_Cell_WH	Pt-UID-19	Pt-UID-19	SAMN07625738	Pt-UID-19_baseline	pre-treatment_not-applicable	90	progression	NA	NA
2015_Cell_WH	Pt-UID-19	Pt-UID-19	SAMN07625737	Pt-UID-19_D15A	on-treatment_responding	90	progression	NA	NA
2015_Cell_WH	Pt-UID-19	Pt-UID-19	SAMN07625736	Pt-UID-19_D15B	on-treatment_responding	90	progression	NA	NA
2015_Cell_WH	Pt-UID-20	Pt-UID-20	SAMN03290893	Pt-UID-20_baseline	pre-treatment_not-applicable	383	progression	NA	NA
2015_Cell_WH	Pt-UID-20	Pt-UID-20	SAMN04287677	Pt-UID-20_D726	on-treatment_responding	383	progression	NA	NA
2015_Cell_WH	Pt-UID-20	Pt-UID-20	SAMN03290907	Pt-UID-20_DP1	on-treatment_non-responding	383	progression	NA	NA
2015_Cell_WH	Pt-UID-20	Pt-UID-20	SAMN03290892	Pt-UID-20_DP2	on-treatment_non-responding	383	progression	NA	NA
2015_Cell_WH	Pt-UID-20	Pt-UID-20	SAMN03290905	Pt-UID-20_DP3	on-treatment_non-responding	383	progression	NA	NA
2015_Cell_WH	Pt-UID-20	Pt-UID-20	SAMN03290901	Pt-UID-20_DP4	on-treatment_non-responding	383	progression	NA	NA
2015_Cell_WH	Pt-UID-20	Pt-UID-20	SAMN03290902	Pt-UID-20_DP5	on-treatment_non-responding	383	progression	NA	NA
2015_Cell_WH	Pt-UID-20	Pt-UID-20	SAMN03290919	Pt-UID-20_DP6	on-treatment_non-responding	383	progression	NA	NA
2015_Cell_WH	Pt-UID-20	Pt-UID-20	SAMN03290904	Pt-UID-20_DP7	on-treatment_non-responding	383	progression	NA	NA
2015_Cell_WH	Pt-UID-20	Pt-UID-20	SAMN03290897	Pt-UID-20_DP8	on-treatment_non-responding	383	progression	NA	NA
2015_Cell_WH	Pt-UID-20	Pt-UID-20	SAMN03290887	Pt-UID-20_DP9	on-treatment_non-responding	383	progression	NA	NA
2015_Cell_WH	Pt-UID-25	Pt-UID-25	SAMN03290914	Pt-UID-25_baseline	pre-treatment_not-applicable	373	progression	NA	NA
2015_Cell_WH	Pt-UID-25	Pt-UID-25	SAMN03290917	Pt-UID-25_DP1	on-treatment_non-responding	373	progression	NA	NA
2015_Cell_WH	Pt-UID-25	Pt-UID-25	SAMN03290886	Pt-UID-25_DP2	on-treatment_non-responding	373	progression	NA	NA
2015_Cell_WH	Pt-UID-26	Pt-UID-26	SAMN03290924	Pt-UID-26_baseline	pre-treatment_not-applicable	108	progression	NA	NA
2015_Cell_WH	Pt-UID-26	Pt-UID-26	SAMN03290939	Pt-UID-26_DP1	on-treatment_non-responding	108	progression	NA	NA
2015_Cell_WH	Pt-UID-27	Pt-UID-27	SAMN04287691	Pt-UID-27_baseline	pre-treatment_not-applicable	50	progression	NA	NA
2015_Cell_WH	Pt-UID-27	Pt-UID-27	SAMN04287692	Pt-UID-27_D22	on-treatment_responding	50	progression	NA	NA
2015_Cell_WH	Pt-UID-28	Pt-UID-28	SAMN03290949	Pt-UID-28_baseline	pre-treatment_not-applicable	327	progression	NA	NA
2015_Cell_WH	Pt-UID-28	Pt-UID-28	SAMN03290947	Pt-UID-28_DP1	on-treatment_non-responding	327	progression	NA	NA
2015_Cell_WH	Pt-UID-28	Pt-UID-28	SAMN03290930	Pt-UID-28_DP2	on-treatment_non-responding	327	progression	NA	NA
2015_Cell_WH	Pt-UID-29	Pt-UID-29	SAMN04287678	Pt-UID-29_baseline	pre-treatment_not-applicable	145	progression	NA	NA
2015_Cell_WH	Pt-UID-29	Pt-UID-29	SAMN04287679	Pt-UID-29_D22	on-treatment_responding	145	progression	NA	NA
2015_JCI_LK	Pt-UID-02	Pt-UID-02	EGAR00001298953	Pt-UID-02_baseline	pre-treatment_not-applicable	256	progression	NA	NA
2015_JCI_LK	Pt-UID-02	Pt-UID-02	EGAR00001298954	Pt-UID-02_on-treatment	on-treatment_responding	256	progression	NA	NA
2015_JCI_LK	Pt-UID-04	Pt-UID-04	EGAR00001298957	Pt-UID-04_on-treatment	on-treatment_responding	106	progression	NA	NA
2015_JCI_LK	Pt-UID-06	Pt-UID-06	EGAR00001298958	Pt-UID-06_baseline	pre-treatment_not-applicable	726	progression	NA	NA
2015_JCI_LK	Pt-UID-06	Pt-UID-06	EGAR00001298959	Pt-UID-06_on-treatment	on-treatment_responding	726	progression	NA	NA
2015_JCI_LK	Pt-UID-07	Pt-UID-07	EGAR00001298960	Pt-UID-07_baseline	pre-treatment_not-applicable	540	progression	NA	NA
2015_JCI_LK	Pt-UID-07	Pt-UID-07	EGAR00001298961	Pt-UID-07_on-treatment	on-treatment_responding	540	progression	NA	NA
2015_JCI_LK	Pt-UID-09	Pt-UID-09	EGAR00001298962	Pt-UID-09_baseline	pre-treatment_not-applicable	220	progression	NA	NA
2015_JCI_LK	Pt-UID-09	Pt-UID-09	EGAR00001298963	Pt-UID-09_on-treatment	on-treatment_responding	220	progression	NA	NA
2015_JCI_LK	Pt-UID-10	Pt-UID-10	EGAR00001298928	Pt-UID-10_baseline	pre-treatment_not-applicable	82	progression	NA	NA
2015_JCI_LK	Pt-UID-10	Pt-UID-10	EGAR00001322309	Pt-UID-10_on-treatment	on-treatment_responding	82	progression	NA	NA
2015_JCI_LK	Pt-UID-12	Pt-UID-12	EGAR00001298929	Pt-UID-12_baseline	pre-treatment_not-applicable	360	progression	NA	NA
2015_JCI_LK	Pt-UID-12	Pt-UID-12	EGAR00001298930	Pt-UID-12_on-treatment	on-treatment_responding	360	progression	NA	NA
2015_JCI_LK	Pt-UID-13	Pt-UID-13	EGAR00001298931	Pt-UID-13_baseline	pre-treatment_not-applicable	273	censored	NA	NA
2015_JCI_LK	Pt-UID-13	Pt-UID-13	EGAR00001298932	Pt-UID-13_on-treatment	on-treatment_responding	273	censored	NA	NA
2015_JCI_LK	Pt-UID-15	Pt-UID-15	EGAR00001298964	Pt-UID-15_baseline	pre-treatment_not-applicable	167	progression	NA	NA
2015_JCI_LK	Pt-UID-15	Pt-UID-15	EGAR00001298933	Pt-UID-15_disease-progression	on-treatment_non-responding	167	progression	NA	NA
2015_JCI_LK	Pt-UID-16	Pt-UID-16	EGAR00001298934	Pt-UID-16_baseline	pre-treatment_not-applicable	308	progression	NA	NA
2015_JCI_LK	Pt-UID-16	Pt-UID-16	EGAR00001298936	Pt-UID-16_disease-progression	on-treatment_non-responding	308	progression	NA	NA
2015_JCI_LK	Pt-UID-16	Pt-UID-16	EGAR00001298935	Pt-UID-16_on-treatment	on-treatment_responding	308	progression	NA	NA
2015_JCI_LK	Pt-UID-17	Pt-UID-17	EGAR00001298937	Pt-UID-17_disease-progression	on-treatment_non-responding	470	progression	NA	NA
2015_JCI_LK	Pt-UID-19	Pt-UID-19	EGAR00001298938	Pt-UID-19_baseline	pre-treatment_not-applicable	498	progression	NA	NA
2015_JCI_LK	Pt-UID-19	Pt-UID-19	EGAR00001298939	Pt-UID-19_on-treatment	on-treatment_responding	498	progression	NA	NA
2015_JCI_LK	Pt-UID-20	Pt-UID-20	EGAR00001298940	Pt-UID-20_disease-progression	on-treatment_non-responding	175	progression	NA	NA
2015_JCI_LK	Pt-UID-21	Pt-UID-21	EGAR00001298941	Pt-UID-21_disease-progression	on-treatment_non-responding	390	progression	NA	NA
2015_JCI_LK	Pt-UID-22	Pt-UID-22	EGAR00001298942	Pt-UID-22_baseline	pre-treatment_not-applicable	85	progression	NA	NA
2015_JCI_LK	Pt-UID-22	Pt-UID-22	EGAR00001298943	Pt-UID-22_disease-progression	on-treatment_non-responding	85	progression	NA	NA
2015_JCI_LK	Pt-UID-24	Pt-UID-24	EGAR00001298944	Pt-UID-24_baseline	pre-treatment_not-applicable	142	progression	NA	NA
2015_JCI_LK	Pt-UID-24	Pt-UID-24	EGAR00001298946	Pt-UID-24_disease-progression	on-treatment_non-responding	142	progression	NA	NA
2015_JCI_LK	Pt-UID-24	Pt-UID-24	EGAR00001298945	Pt-UID-24_on-treatment	on-treatment_responding	142	progression	NA	NA
2015_JCI_LK	Pt-UID-25	Pt-UID-25	EGAR00001298947	Pt-UID-25_baseline	pre-treatment_not-applicable	101	progression	NA	NA
2015_JCI_LK	Pt-UID-25	Pt-UID-25	EGAR00001298948	Pt-UID-25_disease-progression	on-treatment_non-responding	101	progression	NA	NA
2015_JCI_LK	Pt-UID-26	Pt-UID-26	EGAR00001298949	Pt-UID-26_disease-progression	on-treatment_non-responding	57	censored	NA	NA
2015_JCI_LK	Pt-UID-27	Pt-UID-27	EGAR00001298950	Pt-UID-27_disease-progression	on-treatment_non-responding	443	progression	NA	NA
2015_JCI_LK	Pt-UID-28	Pt-UID-28	EGAR00001298951	Pt-UID-28_disease-progression	on-treatment_non-responding	661	progression	NA	NA
2015_JCI_LK	Pt-UID-29	Pt-UID-29	EGAR00001298952	Pt-UID-29_disease-progression	on-treatment_non-responding	285	progression	NA	NA
2015_JCI_LK	Pt-UID-34	Pt-UID-34	EGAR00001298955	Pt-UID-34_baseline	pre-treatment_not-applicable	420	progression	NA	NA
2015_JCI_LK	Pt-UID-34	Pt-UID-34	EGAR00001298956	Pt-UID-34_on-treatment	on-treatment_responding	420	progression	NA	NA
2020_NC_GA	Pt-UID-01	PT0035	SAMN13223202	PT0035_base	pre-treatment_not-applicable	NA	NA	327	death
2020_NC_GA	Pt-UID-02	PT0079	SAMN13223177	PT0079_base	pre-treatment_not-applicable	NA	NA	269	death
2020_NC_GA	Pt-UID-03	PT0089	SAMN13223156	PT0089_tx	on-treatment_responding	NA	NA	945	death
2020_NC_GA	Pt-UID-04	PT0109	SAMN13223168	PT0109_base	pre-treatment_not-applicable	NA	NA	NA	censored
2020_NC_GA	Pt-UID-05	PT0112	SAMN13223172	PT0112_tx	on-treatment_non-responding	NA	NA	282	death
2020_NC_GA	Pt-UID-06	PT0158	SAMN13223203	PT0158_tx2	on-treatment_non-responding	NA	NA	1328	death
2020_NC_GA	Pt-UID-06	PT0158	SAMN13223160	PT0158_tx3	on-treatment_non-responding	NA	NA	1328	death
2020_NC_GA	Pt-UID-06	PT0158	SAMN13223193	PT0158_tx4	on-treatment_non-responding	NA	NA	1328	death
2020_NC_GA	Pt-UID-07	PT0179	SAMN13223181	PT0179_base	pre-treatment_not-applicable	NA	NA	666	death
2020_NC_GA	Pt-UID-08	PT0204	SAMN13223163	PT0204_base	pre-treatment_not-applicable	NA	NA	607	death
2020_NC_GA	Pt-UID-08	PT0204	SAMN13223165	PT0204_tx	on-treatment_non-responding	NA	NA	607	death
2020_NC_GA	Pt-UID-09	PT0247	SAMN13223173	PT0247_base	pre-treatment_not-applicable	NA	NA	182	death
2020_NC_GA	Pt-UID-09	PT0247	SAMN13223161	PT0247_tx	on-treatment_non-responding	NA	NA	182	death
2020_NC_GA	Pt-UID-10	PT0270	SAMN13223155	PT0270_tx1	on-treatment_responding	NA	NA	503	death
2020_NC_GA	Pt-UID-10	PT0270	SAMN13223166	PT0270_tx2	on-treatment_responding	NA	NA	503	death
2020_NC_GA	Pt-UID-10	PT0270	SAMN13223190	PT0270_tx3	on-treatment_responding	NA	NA	503	death
2020_NC_GA	Pt-UID-11	PT0284	SAMN13223148	PT0284_tx	on-treatment_responding	NA	NA	2008	censored
2020_NC_GA	Pt-UID-12	PT0294	SAMN13223196	PT0294_base	pre-treatment_not-applicable	NA	NA	980	death
2020_NC_GA	Pt-UID-12	PT0294	SAMN13223191	PT0294_tx1	on-treatment_responding	NA	NA	980	death
2020_NC_GA	Pt-UID-12	PT0294	SAMN13223178	PT0294_tx2	on-treatment_responding	NA	NA	980	death
2020_NC_GA	Pt-UID-12	PT0294	SAMN13223192	PT0294_tx3	on-treatment_responding	NA	NA	980	death
2020_NC_GA	Pt-UID-13	PT0295	SAMN13223205	PT0295_base	pre-treatment_not-applicable	NA	NA	282	death
2020_NC_GA	Pt-UID-14	PT0300	SAMN13223197	PT0300_tx1	on-treatment_non-responding	NA	NA	684	death
2020_NC_GA	Pt-UID-14	PT0300	SAMN13223186	PT0300_tx2	on-treatment_non-responding	NA	NA	684	death
2020_NC_GA	Pt-UID-15	PT0308	SAMN13223199	PT0308_base	pre-treatment_not-applicable	NA	NA	1809	censored
2020_NC_GA	Pt-UID-16	PT0310	SAMN13223170	PT0310_base	pre-treatment_not-applicable	NA	NA	1875	censored
2020_NC_GA	Pt-UID-16	PT0310	SAMN13223162	PT0310_tx1	on-treatment_non-responding	NA	NA	1875	censored
2020_NC_GA	Pt-UID-16	PT0310	SAMN13223198	PT0310_tx2	on-treatment_responding	NA	NA	1875	censored
2020_NC_GA	Pt-UID-16	PT0310	SAMN13223182	PT0310_tx3	on-treatment_responding	NA	NA	1875	censored
2020_NC_GA	Pt-UID-17	PT0319	SAMN13223184	PT0319_base	pre-treatment_not-applicable	NA	NA	203	death
2020_NC_GA	Pt-UID-17	PT0319	SAMN13223152	PT0319_tx	on-treatment_non-responding	NA	NA	203	death
2020_NC_GA	Pt-UID-18	PT0325	SAMN13223185	PT0325_tx	on-treatment_responding	NA	NA	1456	censored
2020_NC_GA	Pt-UID-19	PT0328	SAMN13223150	PT0328_tx	on-treatment_non-responding	NA	NA	199	death
2020_NC_GA	Pt-UID-20	PT0329	SAMN13223154	PT0329_tx	on-treatment_non-responding	NA	NA	168	death
2020_NC_GA	Pt-UID-21	PT0334	SAMN13223189	PT0334_base	pre-treatment_not-applicable	NA	NA	662	death
2020_NC_GA	Pt-UID-22	PT0335	SAMN13223183	PT0335_base	pre-treatment_not-applicable	NA	NA	337	death
2020_NC_GA	Pt-UID-23	PT0343	SAMN13223180	PT0343_base	pre-treatment_not-applicable	NA	NA	1579	censored
2020_NC_GA	Pt-UID-23	PT0343	SAMN13223147	PT0343_tx	on-treatment_responding	NA	NA	1579	censored
2020_NC_GA	Pt-UID-24	PT0344	SAMN13223201	PT0344_base	pre-treatment_not-applicable	NA	NA	317	death
2020_NC_GA	Pt-UID-24	PT0344	SAMN13223176	PT0344_tx1	on-treatment_responding	NA	NA	317	death
2020_NC_GA	Pt-UID-24	PT0344	SAMN13223204	PT0344_tx2	on-treatment_non-responding	NA	NA	317	death
2020_NC_GA	Pt-UID-25	PT0345	SAMN13223167	PT0345_base	pre-treatment_not-applicable	NA	NA	1489	censored
2020_NC_GA	Pt-UID-25	PT0345	SAMN13223179	PT0345_tx	on-treatment_responding	NA	NA	1489	censored
2020_NC_GA	Pt-UID-26	PT0347	SAMN13223146	PT0347_base	pre-treatment_not-applicable	NA	NA	1570	censored
2020_NC_GA	Pt-UID-27	PT0349	SAMN13223159	PT0349_base	pre-treatment_not-applicable	NA	NA	1456	censored
2020_NC_GA	Pt-UID-27	PT0349	SAMN13223149	PT0349_tx	on-treatment_responding	NA	NA	1456	censored
2020_NC_GA	Pt-UID-28	PT0350	SAMN13223158	PT0350_tx	on-treatment_responding	NA	NA	1580	censored
2020_NC_GA	Pt-UID-29	PT0353	SAMN13223171	PT0353_tx	on-treatment_non-responding	NA	NA	149	death
2020_NC_GA	Pt-UID-30	PT0354	SAMN13223169	PT0354_base	pre-treatment_not-applicable	NA	NA	262	death
2020_NC_GA	Pt-UID-31	PT0360	SAMN13223187	PT0360_base	pre-treatment_not-applicable	NA	NA	103	death
2020_NC_GA	Pt-UID-31	PT0360	SAMN13223151	PT0360_tx	on-treatment_non-responding	NA	NA	103	death
2020_NC_GA	Pt-UID-32	PT0364	SAMN13223188	PT0364_base	pre-treatment_not-applicable	NA	NA	401	death
2020_NC_GA	Pt-UID-32	PT0364	SAMN13223157	PT0364_tx	on-treatment_non-responding	NA	NA	401	death
2020_NC_GA	Pt-UID-33	PT0374	SAMN13223175	PT0374_base	pre-treatment_not-applicable	NA	NA	115	death
2020_NC_GA	Pt-UID-34	PT0375	SAMN13223174	PT0375_tx	on-treatment_non-responding	NA	NA	186	death
2020_NC_GA	Pt-UID-35	PT31	SAMN13223164	Pt31_base	pre-treatment_not-applicable	NA	NA	704	censored
2020_NC_GA	Pt-UID-36	PT32	SAMN13223153	Pt32_base	pre-treatment_not-applicable	NA	NA	171	death
2020_NC_GA	Pt-UID-37	PT35	SAMN13223195	Pt35_base	pre-treatment_not-applicable	NA	NA	427	censored
2020_NC_GA	Pt-UID-38	PT37	SAMN13223200	Pt37_base	pre-treatment_not-applicable	NA	NA	364	censored
2020_NC_GA	Pt-UID-39	PT38	SAMN13223194	Pt38_base	pre-treatment_not-applicable	NA	NA	448	censored
2017_Cell_NR	Pt-UID-001	Pt1	SAMN06124981	Pt1_Pre_AD101148-6	pre-treatment_not-applicable	54	progression	160	death
2017_Cell_NR	Pt-UID-001	Pt1	SAMN06125034	Pt1_On_AD174047-6	on-treatment_non-responding	54	progression	160	death
2017_Cell_NR	Pt-UID-010	Pt10	SAMN06125065	Pt10_On_E9047632-6	on-treatment_responding	119	progression	256	death
2017_Cell_NR	Pt-UID-010	Pt10	SAMN06125066	Pt10_Pre_E9047565-6	pre-treatment_not-applicable	119	progression	256	death
2017_Cell_NR	Pt-UID-101	Pt101	SAMN06125013	Pt101_On_AD681975-5	on-treatment_responding	612	progression	834	censored
2017_Cell_NR	Pt-UID-101	Pt101	SAMN06125014	Pt101_Pre_AD486328-5	pre-treatment_not-applicable	612	progression	834	censored
2017_Cell_NR	Pt-UID-103	Pt103	SAMN06125091	Pt103_Pre_AE134058-2	pre-treatment_not-applicable	50	progression	484	censored
2017_Cell_NR	Pt-UID-103	Pt103	SAMN06125092	Pt103_On_AE134059-6	on-treatment_non-responding	50	progression	484	censored
2017_Cell_NR	Pt-UID-106	Pt106	SAMN06125086	Pt106_Pre_AD502250-5	pre-treatment_not-applicable	56	progression	91	death
2017_Cell_NR	Pt-UID-106	Pt106	SAMN06125085	Pt106_On_AD513626-6	on-treatment_non-responding	56	progression	91	death
2017_Cell_NR	Pt-UID-108	Pt108	SAMN06125046	Pt108_On_AE373243-6	on-treatment_responding	549	progression	913	censored
2017_Cell_NR	Pt-UID-011	Pt11	SAMN06124987	Pt11_Pre_AD153352-6	pre-treatment_not-applicable	59	progression	837	death
2017_Cell_NR	Pt-UID-011	Pt11	SAMN06124986	Pt11_On_AD314068-6	on-treatment_non-responding	59	progression	837	death
2017_Cell_NR	Pt-UID-013	Pt13	SAMN06124985	Pt13_On_AD314067-6	on-treatment_non-responding	62	progression	280	death
2017_Cell_NR	Pt-UID-017	Pt17	SAMN06125063	Pt17_Pre_E9047563-6	pre-treatment_not-applicable	48	progression	57	death
2017_Cell_NR	Pt-UID-017	Pt17	SAMN06125064	Pt17_On_E9261162-5	on-treatment_non-responding	48	progression	57	death
2017_Cell_NR	Pt-UID-018	Pt18	SAMN06125061	Pt18_On_E9261163-5	on-treatment_responding	519	progression	1073	censored
2017_Cell_NR	Pt-UID-018	Pt18	SAMN06125062	Pt18_Pre_E9024732-6	pre-treatment_not-applicable	519	progression	1073	censored
2017_Cell_NR	Pt-UID-002	Pt2	SAMN06125032	Pt2_On_AD174046-6	on-treatment_responding	115	censored	275	death
2017_Cell_NR	Pt-UID-002	Pt2	SAMN06125033	Pt2_Pre_AD101150-6	pre-treatment_not-applicable	115	censored	275	death
2017_Cell_NR	Pt-UID-024	Pt24	SAMN06124997	Pt24_Pre_AD436687-5	pre-treatment_not-applicable	50	progression	149	censored
2017_Cell_NR	Pt-UID-026	Pt26	SAMN06124983	Pt26_Pre_AD467789-6	pre-treatment_not-applicable	294	progression	952	censored
2017_Cell_NR	Pt-UID-026	Pt26	SAMN06124982	Pt26_On_AD467915-5	on-treatment_responding	294	progression	952	censored
2017_Cell_NR	Pt-UID-027	Pt27	SAMN06124996	Pt27_On_AD467934-5	on-treatment_non-responding	50	progression	475	death
2017_Cell_NR	Pt-UID-027	Pt27	SAMN06124993	Pt27_Pre_AD453873-5	pre-treatment_not-applicable	50	progression	475	death
2017_Cell_NR	Pt-UID-028	Pt28	SAMN06125090	Pt28_Pre_AD297619-6	pre-treatment_not-applicable	61	progression	740	death
2017_Cell_NR	Pt-UID-028	Pt28	SAMN06125089	Pt28_On_AD167375-7	on-treatment_non-responding	61	progression	740	death
2017_Cell_NR	Pt-UID-029	Pt29	SAMN06124992	Pt29_Pre_AD497504-5	pre-treatment_not-applicable	50	progression	273	death
2017_Cell_NR	Pt-UID-003	Pt3	SAMN06125076	Pt3_On_E9047638-6	on-treatment_responding	583	progression	1144	censored
2017_Cell_NR	Pt-UID-003	Pt3	SAMN06125075	Pt3_Pre_E9024733-3	pre-treatment_not-applicable	583	progression	1144	censored
2017_Cell_NR	Pt-UID-030	Pt30	SAMN06124994	Pt30_Pre_AD497503-5	pre-treatment_not-applicable	603	progression	1053	censored
2017_Cell_NR	Pt-UID-030	Pt30	SAMN06124995	Pt30_On_AD505620-6	on-treatment_responding	603	progression	1053	censored
2017_Cell_NR	Pt-UID-031	Pt31	SAMN06124991	Pt31_On_AD467932-6	on-treatment_non-responding	50	progression	961	censored
2017_Cell_NR	Pt-UID-031	Pt31	SAMN06124990	Pt31_Pre_AD453872-5	pre-treatment_not-applicable	50	progression	961	censored
2017_Cell_NR	Pt-UID-032	Pt32	SAMN06125060	Pt32_On_E9414883-5	on-treatment_non-responding	57	progression	114	censored
2017_Cell_NR	Pt-UID-034	Pt34	SAMN06125083	Pt34_Pre_AD466985-6	pre-treatment_not-applicable	834	censored	834	censored
2017_Cell_NR	Pt-UID-034	Pt34	SAMN06125084	Pt34_On_AD485757-6	on-treatment_responding	834	censored	834	censored
2017_Cell_NR	Pt-UID-036	Pt36	SAMN06125055	Pt36_Pre_AD467095-6	pre-treatment_not-applicable	737	censored	1081	censored
2017_Cell_NR	Pt-UID-036	Pt36	SAMN06125054	Pt36_On_AD495182-6	on-treatment_responding	737	censored	1081	censored
2017_Cell_NR	Pt-UID-037	Pt37	SAMN06125053	Pt37_Pre_AD502452-5	pre-treatment_not-applicable	176	progression	646	death
2017_Cell_NR	Pt-UID-037	Pt37	SAMN06125000	Pt37_On_AD495183-5	on-treatment_responding	176	progression	646	death
2017_Cell_NR	Pt-UID-038	Pt38	SAMN06125058	Pt38_Pre_E9200719-6	pre-treatment_not-applicable	167	progression	167	death
2017_Cell_NR	Pt-UID-038	Pt38	SAMN06125059	Pt38_On_E9414881-5	on-treatment_responding	167	progression	167	death
2017_Cell_NR	Pt-UID-039	Pt39	SAMN06125029	Pt39_Pre_AD485899-5	pre-treatment_not-applicable	57	progression	166	death
2017_Cell_NR	Pt-UID-004	Pt4	SAMN06125073	Pt4_Pre_E9021023-6	pre-treatment_not-applicable	175	progression	633	death
2017_Cell_NR	Pt-UID-004	Pt4	SAMN06125074	Pt4_On_E9047643-7	on-treatment_responding	175	progression	633	death
2017_Cell_NR	Pt-UID-044	Pt44	SAMN06125088	Pt44_Pre_AD467790-6	pre-treatment_not-applicable	560	progression	1093	censored
2017_Cell_NR	Pt-UID-044	Pt44	SAMN06125087	Pt44_On_AD167376-6	on-treatment_responding	560	progression	1093	censored
2017_Cell_NR	Pt-UID-046	Pt46	SAMN06124998	Pt46_On_AD781834-6	on-treatment_non-responding	51	progression	227	death
2017_Cell_NR	Pt-UID-046	Pt46	SAMN06124999	Pt46_Pre_AD467096-6	pre-treatment_not-applicable	51	progression	227	death
2017_Cell_NR	Pt-UID-047	Pt47	SAMN06125012	Pt47_Pre_AD506073-6	pre-treatment_not-applicable	57	progression	718	death
2017_Cell_NR	Pt-UID-047	Pt47	SAMN06125011	Pt47_On_AD530367-6	on-treatment_non-responding	57	progression	718	death
2017_Cell_NR	Pt-UID-048	Pt48	SAMN06125057	Pt48_On_E9047631-6	on-treatment_responding	1046	censored	1046	censored
2017_Cell_NR	Pt-UID-048	Pt48	SAMN06125056	Pt48_Pre_E9047561-7	pre-treatment_not-applicable	1046	censored	1046	censored
2017_Cell_NR	Pt-UID-049	Pt49	SAMN06125024	Pt49_Pre_AD667851-6	pre-treatment_not-applicable	827	censored	827	censored
2017_Cell_NR	Pt-UID-049	Pt49	SAMN06125023	Pt49_On_AD681976-5	on-treatment_responding	827	censored	827	censored
2017_Cell_NR	Pt-UID-005	Pt5	SAMN06125070	Pt5_Pre_E9021022-6	pre-treatment_not-applicable	56	progression	222	death
2017_Cell_NR	Pt-UID-005	Pt5	SAMN06125071	Pt5_On_E9047635-6	on-treatment_non-responding	56	progression	222	death
2017_Cell_NR	Pt-UID-052	Pt52	SAMN06125009	Pt52_Pre_AD506075-6	pre-treatment_not-applicable	57	progression	476	death
2017_Cell_NR	Pt-UID-052	Pt52	SAMN06125010	Pt52_On_AD530365-6	on-treatment_non-responding	57	progression	476	death
2017_Cell_NR	Pt-UID-058	Pt58	SAMN06125028	Pt58_On_AE045812-10	on-treatment_responding	113	progression	499	death
2017_Cell_NR	Pt-UID-059	Pt59	SAMN06125027	Pt59_Pre_AD823915-5	pre-treatment_not-applicable	111	progression	708	death
2017_Cell_NR	Pt-UID-062	Pt62	SAMN06125037	Pt62_Pre_AD608303-5	pre-treatment_not-applicable	56	progression	472	death
2017_Cell_NR	Pt-UID-062	Pt62	SAMN06125038	Pt62_On_AD635728-5	on-treatment_non-responding	56	progression	472	death
2017_Cell_NR	Pt-UID-065	Pt65	SAMN06125036	Pt65_Pre_AD793919-6	pre-treatment_not-applicable	280	censored	692	censored
2017_Cell_NR	Pt-UID-065	Pt65	SAMN06125035	Pt65_On_AD796996-5	on-treatment_responding	280	censored	692	censored
2017_Cell_NR	Pt-UID-066	Pt66	SAMN06125022	Pt66_Pre_AD667850-6	pre-treatment_not-applicable	59	progression	542	death
2017_Cell_NR	Pt-UID-067	Pt67	SAMN06125007	Pt67_On_AD530366-6	on-treatment_responding	281	progression	1032	censored
2017_Cell_NR	Pt-UID-067	Pt67	SAMN06125008	Pt67_Pre_AD506074-6	pre-treatment_not-applicable	281	progression	1032	censored
2017_Cell_NR	Pt-UID-068	Pt68	SAMN06125104	Pt68_On_AD635729-6	on-treatment_responding	759	censored	842	censored
2017_Cell_NR	Pt-UID-072	Pt72	SAMN06125102	Pt72_Pre_AD793922-5	pre-treatment_not-applicable	333	progression	770	death
2017_Cell_NR	Pt-UID-077	Pt77	SAMN06125044	Pt77_On_AD733629-8	on-treatment_responding	163	progression	471	death
2017_Cell_NR	Pt-UID-077	Pt77	SAMN06125045	Pt77_Pre_AD733591-7	pre-treatment_not-applicable	163	progression	471	death
2017_Cell_NR	Pt-UID-078	Pt78	SAMN06125101	Pt78_On_AE148748-6	on-treatment_non-responding	50	progression	78	death
2017_Cell_NR	Pt-UID-078	Pt78	SAMN06125099	Pt78_Pre_AD467018-5	pre-treatment_not-applicable	50	progression	78	death
2017_Cell_NR	Pt-UID-079	Pt79	SAMN06125043	Pt79_On_AD733628-6	on-treatment_responding	171	progression	218	death
2017_Cell_NR	Pt-UID-079	Pt79	SAMN06125042	Pt79_Pre_AD733587-5	pre-treatment_not-applicable	171	progression	218	death
2017_Cell_NR	Pt-UID-008	Pt8	SAMN06124989	Pt8_Pre_AD153354-6	pre-treatment_not-applicable	52	progression	259	death
2017_Cell_NR	Pt-UID-008	Pt8	SAMN06124988	Pt8_On_AD167380-7	on-treatment_non-responding	52	progression	259	death
2017_Cell_NR	Pt-UID-082	Pt82	SAMN06125026	Pt82_Pre_AD823914-8	pre-treatment_not-applicable	220	progression	429	death
2017_Cell_NR	Pt-UID-082	Pt82	SAMN06125025	Pt82_On_AD125218-6	on-treatment_responding	220	progression	429	death
2017_Cell_NR	Pt-UID-084	Pt84	SAMN06125048	Pt84_Pre_AD486532-5	pre-treatment_not-applicable	50	progression	151	death
2017_Cell_NR	Pt-UID-084	Pt84	SAMN06125047	Pt84_On_AD495199-6	on-treatment_non-responding	50	progression	151	death
2017_Cell_NR	Pt-UID-085	Pt85	SAMN06125018	Pt85_On_AE070989-10	on-treatment_non-responding	49	progression	904	censored
2017_Cell_NR	Pt-UID-085	Pt85	SAMN06125019	Pt85_Pre_AD486329-5	pre-treatment_not-applicable	49	progression	904	censored
2017_Cell_NR	Pt-UID-087	Pt87	SAMN06125041	Pt87_On_AD495198-6	on-treatment_responding	108	progression	974	censored
2017_Cell_NR	Pt-UID-089	Pt89	SAMN06125016	Pt89_On_AE070987-5	on-treatment_responding	219	progression	844	death
2017_Cell_NR	Pt-UID-089	Pt89	SAMN06125017	Pt89_Pre_AE070951-5	pre-treatment_not-applicable	219	progression	844	death
2017_Cell_NR	Pt-UID-009	Pt9	SAMN06125068	Pt9_Pre_E9021024-6	pre-treatment_not-applicable	66	progression	92	death
2017_Cell_NR	Pt-UID-009	Pt9	SAMN06125067	Pt9_On_E9047644-7	on-treatment_non-responding	66	progression	92	death
2017_Cell_NR	Pt-UID-090	Pt90	SAMN06125097	Pt90_Pre_AD467873-6	pre-treatment_not-applicable	44	progression	174	death
2017_Cell_NR	Pt-UID-092	Pt92	SAMN06125096	Pt92_Pre_AE134060-5	pre-treatment_not-applicable	190	progression	333	death
2017_Cell_NR	Pt-UID-092	Pt92	SAMN06125093	Pt92_On_AE148750-5	on-treatment_responding	190	progression	333	death
2017_Cell_NR	Pt-UID-093	Pt93	SAMN06125015	Pt93_On_AE070988-5	on-treatment_non-responding	51	progression	849	censored
2017_Cell_NR	Pt-UID-094	Pt94	SAMN06125050	Pt94_Pre_AD732850-6	pre-treatment_not-applicable	729	censored	981	censored
2017_Cell_NR	Pt-UID-094	Pt94	SAMN06125006	Pt94_On_AE373242-6	on-treatment_responding	729	censored	981	censored
2017_Cell_NR	Pt-UID-098	Pt98	SAMN06125040	Pt98_Pre_AD733586-8	pre-treatment_not-applicable	408	progression	747	death
2017_Cell_NR	Pt-UID-098	Pt98	SAMN06125039	Pt98_On_AE086717-6	on-treatment_responding	408	progression	747	death
2018_Cell_MS	Pt-UID-01	P1	SAMN11281077	Post_P1	on-treatment_responding	437	progression	822	censored
2018_Cell_MS	Pt-UID-01	P1	SAMN11281083	Post_P1_2	on-treatment_non-responding	437	progression	822	censored
2018_Cell_MS	Pt-UID-01	P1	SAMN11281043	Pre_P1	pre-treatment_not-applicable	437	progression	822	censored
2018_Cell_MS	Pt-UID-11	P11	SAMN11281039	Post_P11	on-treatment_non-responding	118	progression	300	death
2018_Cell_MS	Pt-UID-12	P12	SAMN11281079	Post_P12	on-treatment_non-responding	77	progression	101	death
2018_Cell_MS	Pt-UID-12	P12	SAMN11281096	Pre_P12	pre-treatment_not-applicable	77	progression	101	death
2018_Cell_MS	Pt-UID-13	P13	SAMN11281071	Post_P13	on-treatment_non-responding	297	progression	507	censored
2018_Cell_MS	Pt-UID-14	P14	SAMN11281053	Post_P14	on-treatment_non-responding	462	progression	588	death
2018_Cell_MS	Pt-UID-15	P15	SAMN11281016	Post_P15	on-treatment_non-responding	73	progression	163	death
2018_Cell_MS	Pt-UID-15	P15	SAMN11281089	Pre_P15	pre-treatment_not-applicable	73	progression	163	death
2018_Cell_MS	Pt-UID-18	P18	SAMN11281098	Post_P18	on-treatment_responding	237	progression	746	censored
2018_Cell_MS	Pt-UID-02	P2	SAMN11281070	Post_P2	on-treatment_non-responding	35	progression	347	death
2018_Cell_MS	Pt-UID-02	P2	SAMN11281044	Pre_P2	pre-treatment_not-applicable	35	progression	347	death
2018_Cell_MS	Pt-UID-20	P20	SAMN11281059	Post_P20	on-treatment_non-responding	199	progression	413	censored
2018_Cell_MS	Pt-UID-20	P20	SAMN11281028	Pre_P20	pre-treatment_not-applicable	199	progression	413	censored
2018_Cell_MS	Pt-UID-21	P21	SAMN11281026	Post_P21	on-treatment_non-responding	1340	censored	1340	censored
2018_Cell_MS	Pt-UID-23	P23	SAMN11281045	Post_P23	on-treatment_non-responding	403	progression	674	censored
2018_Cell_MS	Pt-UID-23	P23	SAMN11281087	Post_P23_2	on-treatment_non-responding	403	progression	674	censored
2018_Cell_MS	Pt-UID-24	P24	SAMN11281032	Pre_P24	pre-treatment_not-applicable	54	censored	54	censored
2018_Cell_MS	Pt-UID-25	P25	SAMN11281063	Pre_P25	pre-treatment_not-applicable	NA	NA	676	censored
2018_Cell_MS	Pt-UID-26	P26	SAMN11281076	Pre_P26	pre-treatment_not-applicable	NA	NA	517	censored
2018_Cell_MS	Pt-UID-27	P27	SAMN11281046	Pre_P27	pre-treatment_not-applicable	NA	NA	73	censored
2018_Cell_MS	Pt-UID-28	P28	SAMN11281075	Post_P28	on-treatment_non-responding	41	progression	61	censored
2018_Cell_MS	Pt-UID-28	P28	SAMN11281015	Post_P28_2	on-treatment_non-responding	41	progression	61	censored
2018_Cell_MS	Pt-UID-28	P28	SAMN11281065	Pre_P28	pre-treatment_not-applicable	41	progression	61	censored
2018_Cell_MS	Pt-UID-29	P29	SAMN11281027	Pre_P29	pre-treatment_not-applicable	NA	NA	417	censored
2018_Cell_MS	Pt-UID-03	P3	SAMN11281078	Post_P3	on-treatment_non-responding	NA	NA	521	death
2018_Cell_MS	Pt-UID-03	P3	SAMN11281080	Post_P3_2	on-treatment_non-responding	NA	NA	521	death
2018_Cell_MS	Pt-UID-03	P3	SAMN11281014	Pre_P3	pre-treatment_not-applicable	NA	NA	521	death
2018_Cell_MS	Pt-UID-30	P30	SAMN11281038	Post_P30	on-treatment_non-responding	573	progression	580	censored
2018_Cell_MS	Pt-UID-31	P31	SAMN11281099	Pre_P31	pre-treatment_not-applicable	NA	NA	126	censored
2018_Cell_MS	Pt-UID-33	P33	SAMN11281029	Pre_P33	pre-treatment_not-applicable	NA	NA	130	censored
2018_Cell_MS	Pt-UID-35	P35	SAMN11281024	Pre_P35	pre-treatment_not-applicable	NA	NA	511	censored
2018_Cell_MS	Pt-UID-04	P4	SAMN11281084	Post_P4	on-treatment_responding	539	censored	539	censored
2018_Cell_MS	Pt-UID-04	P4	SAMN11281088	Pre_P4	pre-treatment_not-applicable	539	censored	539	censored
2018_Cell_MS	Pt-UID-06	P6	SAMN11281033	Post_P6	on-treatment_non-responding	270	progression	777	censored
2018_Cell_MS	Pt-UID-06	P6	SAMN11281058	Pre_P6	pre-treatment_not-applicable	270	progression	777	censored
2018_Cell_MS	Pt-UID-07	P7	SAMN11281064	Post_P7	on-treatment_responding	339	censored	339	censored
2018_Cell_MS	Pt-UID-07	P7	SAMN11281054	Pre_P7	pre-treatment_not-applicable	339	censored	339	censored

## Sheet: B
Supp. Table 1. Clinical characteristics, gene expression and gene set enrichments in the bulk RNA-seq datasets
B) Difference in fold changes of OT-R vs. OT-NR samples after ICI or MAPKi therapy
gene_name	ICI.mean.PT_vs_OT-R	ICI.mean.PT_vs_OT-NR	ICI.mean_diff.PT_vs_OT-R_minus_PT_vs_OT-NR	ICI.p_value	ICI.adjusted_p_value	MAPKi.mean.PT_vs_OT-R	MAPKi.mean.PT_vs_OT-NR	MAPKi.mean_diff.PT_vs_OT-R_minus_PT_vs_OT-NR	MAPKi.p_value	MAPKi.adjusted_p_value	diff_of_mean_diff.ICI_minus_MAPKi	diff_of_mean_diff.MAPKi_minus_ICI
MARCH1	0.193	0.015	0.178	0.703	0.848	0.256	0.188	0.069	0.816	0.887	0.109	-0.109
MARCH2	0.294	0.011	0.284	0.425	0.648	0.492	0.1	0.392	0.08	0.184	-0.108	0.108
DEC1	-0.186	-0.059	-0.127	0.644	0.813	0.248	-0.029	0.277	0.51	0.661	-0.404	0.404
A1BG	0	0.171	-0.171	0.528	0.729	-0.396	-0.003	-0.393	0.1	0.217	0.222	-0.222
A1CF	0.523	0.062	0.461	0.419	0.642	0.225	-0.1	0.325	0.127	0.257	0.136	-0.136
A2M	0.647	0.419	0.228	0.372	0.602	-0.228	-0.032	-0.195	0.361	0.526	0.423	-0.423
A2ML1	-0.171	0.405	-0.576	0.12	0.312	-0.214	-0.436	0.221	0.734	0.831	-0.797	0.797
A2MP1	0.568	-0.043	0.611	0.037	0.158	1.177	-0.127	1.304	0	0.002	-0.693	0.693
A4GALT	0.996	0.143	0.853	0.046	0.179	0.396	-0.011	0.407	0.183	0.332	0.446	-0.446
A4GNT	0.462	-0.257	0.718	0.064	0.214	-0.365	0.182	-0.546	0.019	0.066	1.264	-1.264
AACSP1	-0.174	0.642	-0.816	0.045	0.176	0.168	-0.021	0.189	0.61	0.741	-1.005	1.005
AADAC	0.559	0.457	0.102	0.903	0.952	0.502	-0.588	1.09	0.074	0.175	-0.988	0.988
AADACL2	0.083	0.141	-0.058	0.878	0.94	0.248	-0.404	0.653	0.318	0.486	-0.711	0.711
AADACP1	-0.1	0.783	-0.883	0.03	0.141	-0.115	-0.061	-0.054	0.851	0.911	-0.829	0.829
AADAT	-0.421	-0.095	-0.326	0.199	0.422	-0.664	-0.154	-0.51	0.017	0.06	0.184	-0.184
AANAT	0.031	0.066	-0.035	0.901	0.951	-0.406	0.255	-0.661	0.029	0.088	0.626	-0.626
AARD	-0.443	0.247	-0.69	0.092	0.268	-0.718	0.734	-1.452	0.003	0.016	0.762	-0.762
AARS2	-0.564	0.103	-0.667	0.001	0.034	-0.722	-0.009	-0.713	0.002	0.011	0.046	-0.046
AARSD1	-0.029	-0.04	0.011	0.974	0.987	0.123	0.009	0.114	0.723	0.824	-0.103	0.103
AASS	-0.251	0.03	-0.281	0.245	0.474	0.021	0.023	-0.002	0.991	0.994	-0.279	0.279
AATBC	-0.1	-0.183	0.083	0.755	0.875	0.973	0.335	0.638	0.035	0.103	-0.555	0.555
AATK	-0.094	0.202	-0.296	0.241	0.469	-0.027	-0.23	0.203	0.562	0.702	-0.499	0.499
ABALON	-0.183	0.212	-0.396	0.165	0.376	-0.644	-0.064	-0.58	0.032	0.095	0.184	-0.184
ABAT	0.877	0.031	0.846	0.061	0.209	0.364	-0.439	0.804	0.003	0.018	0.042	-0.042
ABCA1	0.618	0.192	0.426	0.202	0.425	0.795	0.046	0.749	0.011	0.044	-0.323	0.323
ABCA10	0.277	-0.42	0.698	0.114	0.303	1.72	-0.152	1.872	0	0	-1.174	1.174
ABCA11P	-0.269	-0.377	0.107	0.659	0.821	1.057	-0.238	1.295	0	0	-1.188	1.188
ABCA12	-0.75	-0.027	-0.724	0.041	0.167	-0.762	-0.6	-0.163	0.792	0.872	-0.561	0.561
ABCA13	-0.616	-0.311	-0.305	0.489	0.699	-1.261	0.021	-1.282	0.013	0.048	0.977	-0.977
ABCA17P	-0.538	-0.05	-0.488	0.172	0.385	-0.794	0.327	-1.121	0.012	0.046	0.633	-0.633
ABCA2	0.381	0.34	0.041	0.844	0.922	-0.155	-0.159	0.004	0.979	0.988	0.037	-0.037
ABCA3	-0.401	0.504	-0.905	0.001	0.034	-0.749	-0.069	-0.68	0.065	0.159	-0.225	0.225
ABCA4	0.243	0.167	0.076	0.828	0.913	0.879	0.291	0.588	0.122	0.25	-0.512	0.512
ABCA5	-0.148	0.059	-0.207	0.299	0.534	0.447	0.03	0.417	0.089	0.2	-0.624	0.624
ABCA6	0.978	-0.027	1.005	0.085	0.256	0.607	-0.159	0.766	0.041	0.113	0.239	-0.239
ABCA7	0.385	0.145	0.24	0.263	0.497	0.079	-0.063	0.142	0.595	0.727	0.098	-0.098
ABCA8	0.636	0.064	0.571	0.286	0.519	0.839	0.023	0.816	0.093	0.206	-0.245	0.245
ABCA9	0.595	-0.085	0.68	0.075	0.236	1.129	-0.105	1.234	0.005	0.026	-0.554	0.554
ABCB1	1.183	0.163	1.02	0.002	0.046	1.151	-0.337	1.488	0	0.004	-0.468	0.468
ABCB11	0.739	0.464	0.275	0.641	0.811	0.793	0.197	0.596	0.092	0.204	-0.321	0.321
ABCB4	0.413	0.237	0.176	0.699	0.846	-0.439	-0.551	0.112	0.785	0.867	0.064	-0.064
ABCB5	-1.085	-0.305	-0.779	0.143	0.346	1.132	-0.063	1.195	0.041	0.115	-1.974	1.974
ABCB6	-0.264	0.197	-0.461	0.068	0.223	-0.369	-0.206	-0.163	0.514	0.664	-0.298	0.298
ABCB9	-0.394	0.228	-0.622	0	0.027	-1.336	-0.159	-1.177	0	0.001	0.555	-0.555
ABCC11	-0.498	-0.079	-0.42	0.315	0.548	0.024	-0.249	0.274	0.47	0.626	-0.694	0.694
ABCC12	-0.28	0.074	-0.355	0.186	0.404	0.136	0.043	0.093	0.789	0.87	-0.448	0.448
ABCC2	-0.655	0.05	-0.705	0.142	0.345	-0.423	-0.254	-0.169	0.726	0.826	-0.536	0.536
ABCC3	1.159	0.027	1.133	0.025	0.128	0.689	0.004	0.685	0.14	0.275	0.448	-0.448
ABCC4	-0.275	-0.314	0.038	0.848	0.924	-0.216	-0.004	-0.212	0.437	0.597	0.25	-0.25
ABCC6	1.06	0.128	0.931	0.05	0.185	0.671	0.078	0.593	0.011	0.044	0.338	-0.338
ABCC6P1	0.704	0.139	0.564	0.182	0.4	0.397	0.264	0.134	0.553	0.695	0.43	-0.43
ABCC6P2	0.372	0.079	0.293	0.259	0.492	0.003	0.106	-0.103	0.692	0.802	0.396	-0.396
ABCC8	0.023	-0.09	0.113	0.742	0.868	-0.29	-0.264	-0.026	0.956	0.975	0.139	-0.139
ABCC9	0.997	0.207	0.789	0.033	0.148	0.657	0.261	0.396	0.272	0.44	0.393	-0.393
ABCD1	-0.1	0.242	-0.341	0.055	0.196	-0.305	0.115	-0.421	0.086	0.193	0.08	-0.08
ABCD2	1.446	0.029	1.417	0.009	0.076	1.402	-0.063	1.466	0	0.002	-0.049	0.049
ABCG1	0.743	0.032	0.711	0.043	0.171	0.994	0.096	0.898	0.003	0.017	-0.187	0.187
ABCG2	0.339	0.059	0.279	0.309	0.542	0.227	0.255	-0.029	0.917	0.951	0.308	-0.308
ABCG4	0.293	0.264	0.029	0.929	0.964	0.518	0.305	0.213	0.601	0.733	-0.184	0.184
ABCG5	-0.279	0.437	-0.715	0.12	0.313	-2.226	-0.545	-1.68	0	0.001	0.965	-0.965
ABCG8	0.646	0.266	0.381	0.483	0.695	-0.168	-0.142	-0.027	0.912	0.948	0.408	-0.408
ABHD1	0.347	0.261	0.087	0.78	0.89	-0.253	-0.14	-0.113	0.662	0.781	0.2	-0.2
ABHD11	-0.29	0.007	-0.297	0.008	0.073	-0.339	-0.066	-0.273	0.144	0.281	-0.024	0.024
ABHD12B	-0.031	0.209	-0.24	0.503	0.71	-0.073	-0.449	0.375	0.429	0.59	-0.615	0.615
ABHD14B	-0.026	0.041	-0.067	0.585	0.772	-0.046	-0.05	0.004	0.98	0.988	-0.071	0.071
ABHD17AP1	0.476	0.134	0.342	0.138	0.339	0.025	-0.086	0.111	0.631	0.756	0.231	-0.231
ABHD17AP5	0.32	0.069	0.251	0.317	0.55	0.301	0.11	0.191	0.539	0.684	0.06	-0.06
ABHD17AP6	0.545	-0.144	0.689	0.036	0.155	0.184	0.034	0.151	0.444	0.604	0.538	-0.538
ABHD17C	-0.342	0.224	-0.567	0.011	0.086	-0.904	-0.096	-0.808	0.001	0.006	0.241	-0.241
ABHD2	0.313	0.434	-0.12	0.604	0.786	-0.699	-0.12	-0.579	0.003	0.019	0.459	-0.459
ABHD6	0.124	0.092	0.032	0.841	0.92	-0.027	-0.145	0.118	0.501	0.653	-0.086	0.086
ABHD8	0.405	0.125	0.279	0.178	0.395	-0.029	-0.109	0.08	0.75	0.843	0.199	-0.199
ABI3	0.949	0.151	0.798	0.017	0.103	0.512	-0.067	0.578	0.033	0.099	0.22	-0.22
ABI3BP	1.099	-0.152	1.251	0.038	0.161	1.032	-0.415	1.447	0	0.002	-0.196	0.196
ABL2	-0.36	0.243	-0.603	0.001	0.037	-0.676	-0.066	-0.61	0.002	0.014	0.007	-0.007
ABLIM1	0.468	-0.087	0.555	0.1	0.281	0.675	-0.234	0.908	0.008	0.035	-0.353	0.353
ABLIM2	0.404	-0.072	0.477	0.108	0.293	-0.156	0.082	-0.238	0.438	0.598	0.715	-0.715
ABLIM3	0.359	0.306	0.053	0.847	0.923	0.251	0.056	0.195	0.427	0.588	-0.142	0.142
ABO	0.969	-0.321	1.29	0.001	0.037	0.911	-0.057	0.968	0.001	0.005	0.322	-0.322
ABTB2	-0.633	0.317	-0.95	0.001	0.038	-0.892	-0.187	-0.706	0.027	0.085	-0.244	0.244
ACACB	0.383	0.184	0.199	0.573	0.763	0.642	0.031	0.611	0.004	0.022	-0.412	0.412
ACADL	0.491	0.062	0.428	0.456	0.674	1.129	-0.156	1.285	0.003	0.017	-0.857	0.857
ACADS	0.302	0.193	0.109	0.591	0.776	0.225	-0.036	0.262	0.291	0.461	-0.153	0.153
ACADSB	0.012	0.035	-0.022	0.926	0.962	0.308	-0.027	0.335	0.07	0.167	-0.357	0.357
ACAN	0.239	0.012	0.228	0.64	0.811	0.69	0.224	0.466	0.335	0.502	-0.238	0.238
ACAP1	1.47	-0.007	1.477	0.001	0.032	1.122	-0.252	1.374	0	0	0.103	-0.103
ACAP3	0.016	0.088	-0.072	0.705	0.849	-0.106	-0.057	-0.049	0.835	0.9	-0.023	0.023
ACAT2	-0.003	-0.053	0.049	0.823	0.911	-0.588	-0.195	-0.393	0.048	0.129	0.442	-0.442
ACBD4	0.319	0.101	0.218	0.173	0.387	0.235	-0.18	0.415	0.048	0.129	-0.197	0.197
ACBD7	-0.367	0.209	-0.576	0.061	0.209	-1.225	0.089	-1.314	0	0.004	0.738	-0.738
ACCS	0.101	0.051	0.051	0.824	0.911	0.445	-0.317	0.761	0.001	0.006	-0.71	0.71
ACCSL	-0.817	0.021	-0.838	0.031	0.145	0.306	-0.036	0.343	0.561	0.702	-1.181	1.181
ACE	1.014	0.264	0.75	0.073	0.232	0.539	0.054	0.484	0.153	0.293	0.266	-0.266
ACER1	0.437	0.362	0.074	0.814	0.906	0.246	-0.461	0.708	0.269	0.436	-0.634	0.634
ACER2	0.215	0.34	-0.125	0.632	0.806	-0.362	-0.012	-0.35	0.205	0.36	0.225	-0.225
ACHE	0.572	0.153	0.419	0.197	0.42	-0.331	-0.3	-0.031	0.928	0.958	0.45	-0.45
ACKR1	1.313	-0.53	1.843	0.006	0.062	0.988	0.564	0.424	0.437	0.597	1.419	-1.419
ACKR2	0.407	-0.315	0.722	0.093	0.269	-0.166	-0.057	-0.109	0.803	0.88	0.831	-0.831
ACKR3	0.428	0.015	0.412	0.306	0.541	0.112	0.233	-0.121	0.656	0.776	0.533	-0.533
ACKR4	0.797	-0.066	0.863	0.092	0.267	0.515	-0.455	0.97	0.016	0.057	-0.107	0.107
ACMSD	0.518	0.245	0.273	0.503	0.71	0.544	-0.273	0.817	0	0.004	-0.544	0.544
ACOD1	1.635	0.599	1.036	0.028	0.137	0.556	0.528	0.027	0.949	0.971	1.009	-1.009
ACOT1	0.279	-0.022	0.301	0.342	0.574	0.081	0.043	0.038	0.897	0.939	0.263	-0.263
ACOT11	0.171	0.053	0.118	0.705	0.849	-0.188	0.415	-0.604	0.04	0.112	0.722	-0.722
ACOT12	0.418	0.272	0.147	0.717	0.854	0.228	-0.36	0.588	0.013	0.049	-0.441	0.441
ACOT2	0.133	0.067	0.066	0.652	0.817	0.062	-0.007	0.069	0.722	0.824	-0.003	0.003
ACOT4	0.514	0.114	0.401	0.088	0.261	0.279	0.104	0.175	0.537	0.682	0.226	-0.226
ACOT7	-0.403	0.17	-0.573	0.011	0.085	-1.191	-0.127	-1.064	0	0	0.491	-0.491
ACOX2	0.691	-0.044	0.735	0.058	0.203	0.414	-0.218	0.632	0.056	0.144	0.103	-0.103
ACOXL	0.163	-0.154	0.317	0.379	0.607	0.188	-0.138	0.326	0.347	0.514	-0.009	0.009
ACP4	-0.112	-0.047	-0.065	0.802	0.901	-0.283	-0.087	-0.196	0.447	0.606	0.131	-0.131
ACP5	0.089	0.089	0	1	1	0.533	0.266	0.267	0.272	0.439	-0.267	0.267
ACP6	-0.263	0.073	-0.336	0.088	0.261	-1.245	-0.116	-1.129	0	0	0.793	-0.793
ACP7	-0.165	-0.086	-0.079	0.85	0.925	-0.893	-0.083	-0.81	0.217	0.375	0.731	-0.731
ACPP	0.661	0.389	0.272	0.452	0.671	-1.735	-0.445	-1.29	0.089	0.199	1.562	-1.562
ACR	0.125	0.439	-0.313	0.288	0.521	1.564	0.497	1.067	0.001	0.008	-1.38	1.38
ACRBP	0.536	0.197	0.339	0.286	0.519	0.785	0.081	0.704	0.001	0.01	-0.365	0.365
ACRV1	-0.293	0.195	-0.488	0.124	0.318	-0.566	-0.169	-0.396	0.261	0.427	-0.092	0.092
ACSBG1	-0.228	0.215	-0.443	0.246	0.475	-0.854	-0.416	-0.438	0.431	0.592	-0.005	0.005
ACSBG2	-0.306	-0.107	-0.199	0.465	0.68	-0.06	-0.087	0.028	0.935	0.962	-0.227	0.227
ACSF2	0.27	0.018	0.253	0.326	0.559	0.657	0.09	0.567	0.015	0.054	-0.314	0.314
ACSL1	0.446	0.348	0.098	0.739	0.866	0.458	-0.016	0.474	0.007	0.031	-0.376	0.376
ACSL3	-0.453	0.07	-0.523	0.014	0.096	-1.114	0.047	-1.162	0	0	0.639	-0.639
ACSL5	0.948	0.08	0.868	0.004	0.054	0.853	0.144	0.709	0.009	0.037	0.159	-0.159
ACSL6	0.577	-0.292	0.869	0.014	0.096	1.434	0.193	1.241	0.001	0.007	-0.372	0.372
ACSM1	0.306	-0.109	0.415	0.15	0.354	0.54	0.015	0.525	0.09	0.201	-0.11	0.11
ACSM2A	0.581	0.132	0.45	0.396	0.622	0.612	-0.132	0.744	0.012	0.046	-0.294	0.294
ACSM2B	0.735	0.196	0.54	0.328	0.561	0.493	-0.04	0.533	0.079	0.184	0.007	-0.007
ACSM3	0.821	-0.156	0.977	0.011	0.086	0.404	-0.16	0.563	0.06	0.15	0.414	-0.414
ACSM4	0.163	-0.298	0.46	0.151	0.357	0.534	0.207	0.326	0.276	0.444	0.134	-0.134
ACSM5	0.985	0.151	0.834	0.098	0.277	1.775	-0.096	1.871	0	0	-1.037	1.037
ACSS1	-0.088	0.122	-0.21	0.114	0.303	-0.358	0.054	-0.411	0.047	0.126	0.201	-0.201
ACSS3	0.726	0.218	0.508	0.394	0.621	0.603	-0.418	1.021	0.013	0.048	-0.513	0.513
ACTA1	0.179	-1.24	1.419	0.111	0.299	0.531	-1.011	1.542	0.01	0.04	-0.123	0.123
ACTA2	0.616	-0.123	0.739	0.008	0.072	0.154	0.002	0.151	0.649	0.77	0.588	-0.588
ACTBL2	-0.505	0.341	-0.846	0.017	0.105	-0.383	-0.022	-0.361	0.331	0.498	-0.485	0.485
ACTBP2	0.325	-0.137	0.462	0.104	0.287	0.057	-0.07	0.126	0.519	0.669	0.336	-0.336
ACTBP7	-0.065	0.34	-0.405	0.121	0.313	-0.648	0.022	-0.67	0.047	0.126	0.265	-0.265
ACTBP8	-0.036	-0.098	0.061	0.77	0.883	-0.486	0.228	-0.714	0.073	0.173	0.775	-0.775
ACTC1	-0.304	-0.544	0.24	0.73	0.862	0.818	-0.788	1.606	0.024	0.078	-1.366	1.366
ACTG1P1	-0.295	0.433	-0.728	0.013	0.09	0.065	0.18	-0.115	0.661	0.78	-0.613	0.613
ACTG1P10	0.238	-0.204	0.442	0.141	0.342	0.179	0.034	0.145	0.583	0.717	0.297	-0.297
ACTG1P14	-0.209	-0.082	-0.126	0.66	0.822	-0.05	-0.013	-0.037	0.851	0.911	-0.089	0.089
ACTG1P17	0.467	0.026	0.441	0.169	0.381	-0.172	-0.018	-0.154	0.611	0.741	0.595	-0.595
ACTG1P20	0.02	0.372	-0.352	0.264	0.498	-0.438	0.307	-0.746	0.038	0.109	0.394	-0.394
ACTG1P24	-0.043	0.099	-0.143	0.599	0.782	0.021	0.345	-0.324	0.244	0.408	0.181	-0.181
ACTG1P3	0.128	0.073	0.055	0.861	0.932	-0.087	-0.114	0.028	0.929	0.959	0.027	-0.027
ACTG2	0.173	-0.566	0.739	0.166	0.376	0.183	-1.02	1.203	0.064	0.157	-0.464	0.464
ACTL10	0.348	0.254	0.093	0.666	0.825	-0.394	0.328	-0.722	0.005	0.026	0.815	-0.815
ACTL8	-1.114	0.059	-1.173	0.017	0.103	-1.05	0.941	-1.991	0.004	0.02	0.818	-0.818
ACTN1	0.029	0.16	-0.132	0.402	0.628	-0.726	-0.122	-0.604	0.009	0.036	0.472	-0.472
ACTN2	-0.581	-0.195	-0.386	0.569	0.76	-0.235	-0.162	-0.074	0.864	0.919	-0.312	0.312
ACTN3	-0.12	-0.43	0.31	0.496	0.705	0.463	0.098	0.365	0.177	0.325	-0.055	0.055
ACTR3B	-0.472	0.059	-0.531	0.002	0.046	-0.681	0.151	-0.833	0	0.003	0.302	-0.302
ACTR3C	0.914	0.142	0.772	0.006	0.062	0.477	0.022	0.455	0.184	0.334	0.317	-0.317
ACTRT3	0.212	0.326	-0.114	0.569	0.76	0.046	0.006	0.04	0.863	0.919	-0.154	0.154
ACVR1C	-0.603	0.327	-0.93	0.134	0.334	-0.726	-0.124	-0.602	0.17	0.317	-0.328	0.328
ACVR2B	-0.472	0.22	-0.691	0.003	0.052	-0.294	0.148	-0.443	0.013	0.05	-0.248	0.248
ACVRL1	0.658	0.013	0.645	0.006	0.064	0.441	0.075	0.366	0.1	0.217	0.279	-0.279
ACY1	-0.014	0.115	-0.128	0.617	0.795	-0.657	0.14	-0.797	0.001	0.01	0.669	-0.669
ACY3	0.792	0.127	0.665	0.085	0.256	-0.049	0.118	-0.167	0.583	0.717	0.832	-0.832
ACYP1	-0.239	-0.089	-0.15	0.456	0.673	-0.318	0.005	-0.323	0.047	0.126	0.173	-0.173
ADA	0.275	-0.023	0.298	0.237	0.465	0.159	0.275	-0.116	0.481	0.635	0.414	-0.414
ADA2	1.17	0.076	1.094	0.012	0.088	1.311	-0.03	1.341	0	0.001	-0.247	0.247
ADAD2	-0.166	-0.133	-0.033	0.896	0.949	0.928	-0.068	0.995	0.002	0.012	-1.028	1.028
ADAM11	-0.668	-0.044	-0.624	0.043	0.172	-0.019	0.409	-0.427	0.28	0.448	-0.197	0.197
ADAM12	0.397	0.152	0.245	0.529	0.731	0.159	-0.329	0.488	0.221	0.38	-0.243	0.243
ADAM19	0.538	0.056	0.482	0.035	0.154	-0.872	-0.124	-0.748	0.05	0.132	1.23	-1.23
ADAM1B	0.081	0.146	-0.065	0.798	0.899	0.246	0.119	0.127	0.57	0.708	-0.192	0.192
ADAM20	0.062	0.21	-0.149	0.58	0.768	0.716	0.061	0.655	0.018	0.063	-0.804	0.804
ADAM20P1	0.068	-0.001	0.069	0.824	0.911	0.025	-0.073	0.099	0.76	0.85	-0.03	0.03
ADAM21	-0.124	0.041	-0.165	0.618	0.795	-1.026	-0.22	-0.807	0.021	0.071	0.642	-0.642
ADAM22	-0.174	0.218	-0.391	0.088	0.26	0.047	-0.419	0.467	0.114	0.238	-0.858	0.858
ADAM23	-0.378	0.214	-0.592	0.095	0.272	-0.574	0.006	-0.58	0.132	0.264	-0.012	0.012
ADAM28	1.04	-0.287	1.327	0.001	0.029	1.327	0.015	1.312	0.001	0.006	0.015	-0.015
ADAM32	0.235	-0.174	0.408	0.199	0.422	0.607	-0.053	0.66	0.056	0.144	-0.252	0.252
ADAM33	0.794	-0.651	1.446	0.027	0.133	2.226	-0.159	2.385	0	0	-0.939	0.939
ADAM8	0.99	0.083	0.907	0.016	0.101	0.142	-0.203	0.344	0.437	0.597	0.563	-0.563
ADAM9	0.1	0.14	-0.04	0.814	0.906	0.131	0.037	0.094	0.657	0.776	-0.134	0.134
ADAMDEC1	1.572	-0.004	1.576	0.007	0.067	1.306	-0.326	1.632	0.001	0.008	-0.056	0.056
ADAMTS1	-0.037	0.358	-0.395	0.125	0.32	-0.97	-0.126	-0.845	0.001	0.005	0.45	-0.45
ADAMTS10	0.726	-0.293	1.019	0.012	0.087	0.837	0.156	0.681	0.011	0.044	0.338	-0.338
ADAMTS12	0.675	0.161	0.514	0.184	0.402	0.31	-0.383	0.693	0.035	0.102	-0.179	0.179
ADAMTS13	-0.093	0.103	-0.196	0.48	0.692	0.155	0.028	0.126	0.663	0.781	-0.322	0.322
ADAMTS14	0.141	-0.002	0.143	0.648	0.816	0.53	0.177	0.353	0.279	0.447	-0.21	0.21
ADAMTS15	0.582	0.102	0.48	0.404	0.63	0.593	0.097	0.496	0.282	0.45	-0.016	0.016
ADAMTS16	-0.079	0.395	-0.474	0.33	0.562	0.405	0.144	0.261	0.631	0.756	-0.735	0.735
ADAMTS17	-0.259	0.235	-0.494	0.022	0.12	-0.165	-0.033	-0.132	0.645	0.767	-0.362	0.362
ADAMTS18	0.63	-0.448	1.079	0.13	0.327	1.699	0.652	1.047	0.059	0.148	0.032	-0.032
ADAMTS2	0.957	0.091	0.867	0.048	0.181	0.49	-0.057	0.547	0.174	0.321	0.32	-0.32
ADAMTS20	-0.656	0.324	-0.98	0.019	0.109	-0.663	0.129	-0.792	0.032	0.096	-0.188	0.188
ADAMTS3	-0.24	0.086	-0.326	0.394	0.621	0.053	-0.035	0.088	0.79	0.871	-0.414	0.414
ADAMTS4	0.344	0.021	0.323	0.146	0.349	-1.283	0.258	-1.541	0	0.001	1.864	-1.864
ADAMTS5	0.445	0.248	0.196	0.661	0.823	0.017	0.21	-0.193	0.623	0.751	0.389	-0.389
ADAMTS6	0.007	0.01	-0.003	0.992	0.996	0.632	-0.281	0.912	0.042	0.116	-0.915	0.915
ADAMTS7	0.04	0.156	-0.116	0.644	0.814	-0.168	0.281	-0.449	0.085	0.192	0.333	-0.333
ADAMTS7P1	0.459	-0.081	0.54	0.022	0.118	0.608	0.009	0.599	0.036	0.104	-0.059	0.059
ADAMTS7P3	0.341	-0.14	0.481	0.112	0.299	0.311	0.16	0.151	0.625	0.752	0.33	-0.33
ADAMTS7P4	0.287	-0.102	0.389	0.234	0.462	0.713	-0.002	0.715	0.036	0.104	-0.326	0.326
ADAMTS8	0.598	-0.269	0.867	0.018	0.108	-0.237	-0.644	0.406	0.45	0.609	0.461	-0.461
ADAMTS9	0.026	0.264	-0.238	0.384	0.612	-0.925	0.22	-1.145	0.001	0.008	0.907	-0.907
ADAMTSL1	0.912	0.142	0.77	0.062	0.21	0.649	0.201	0.448	0.121	0.248	0.322	-0.322
ADAMTSL2	0.506	-0.185	0.691	0.054	0.193	0.251	0.016	0.235	0.455	0.613	0.456	-0.456
ADAMTSL3	0.666	0.169	0.497	0.237	0.465	0.625	-0.027	0.652	0.051	0.133	-0.155	0.155
ADAMTSL4	0.516	0.115	0.401	0.233	0.461	0.233	0.282	-0.048	0.818	0.888	0.449	-0.449
ADAMTSL5	-0.071	-0.138	0.067	0.799	0.899	-0.603	-0.181	-0.422	0.139	0.274	0.489	-0.489
ADAP1	1.007	0.085	0.922	0.003	0.052	0.381	0.126	0.256	0.389	0.553	0.666	-0.666
ADAP2	0.867	0.043	0.824	0.005	0.059	0.763	0.096	0.668	0.008	0.035	0.156	-0.156
ADARB2	0.461	0.182	0.279	0.224	0.451	-0.012	-0.306	0.294	0.536	0.681	-0.015	0.015
ADAT3	0.204	0.208	-0.004	0.986	0.993	-0.308	0.181	-0.489	0.081	0.185	0.485	-0.485
ADCK1	-0.205	0.043	-0.247	0.034	0.152	-0.121	-0.145	0.025	0.894	0.938	-0.272	0.272
ADCY1	-0.418	0.183	-0.601	0.152	0.357	-1.466	0.067	-1.533	0	0.004	0.932	-0.932
ADCY10	0.538	0.072	0.467	0.19	0.41	0.626	0.071	0.555	0.048	0.129	-0.088	0.088
ADCY10P1	-0.403	0.003	-0.407	0.09	0.264	0.087	-0.276	0.363	0.069	0.165	-0.77	0.77
ADCY2	0.401	0.858	-0.456	0.47	0.684	0.234	-0.56	0.794	0.241	0.405	-1.25	1.25
ADCY3	0.375	0.109	0.266	0.135	0.335	-0.211	0.043	-0.253	0.171	0.317	0.519	-0.519
ADCY4	0.753	-0.084	0.837	0.02	0.112	0.863	0.106	0.757	0.011	0.042	0.08	-0.08
ADCY5	0.332	0.239	0.093	0.824	0.911	0.711	-0.046	0.757	0.032	0.096	-0.664	0.664
ADCY6	-0.221	0.318	-0.539	0.001	0.033	-0.484	-0.172	-0.312	0.087	0.196	-0.227	0.227
ADCY7	0.696	0.009	0.687	0.015	0.1	0.311	-0.149	0.46	0.11	0.233	0.227	-0.227
ADCY8	-0.496	0.737	-1.234	0.01	0.078	-0.396	0.296	-0.692	0.213	0.37	-0.542	0.542
ADCYAP1	0.139	-0.404	0.543	0.281	0.515	1.209	0.523	0.686	0.156	0.297	-0.143	0.143
ADCYAP1R1	0.087	0.473	-0.386	0.342	0.574	0.217	-0.168	0.385	0.336	0.503	-0.771	0.771
ADD2	0.359	-0.281	0.639	0.129	0.325	-0.252	0.714	-0.966	0.025	0.081	1.605	-1.605
ADD3	0.129	-0.084	0.213	0.208	0.433	0.458	0.032	0.426	0.023	0.074	-0.213	0.213
ADGRA2	0.179	-0.036	0.214	0.361	0.592	0.322	-0.09	0.412	0.122	0.25	-0.198	0.198
ADGRA3	-0.54	0.11	-0.65	0.002	0.045	-0.433	-0.322	-0.112	0.585	0.719	-0.538	0.538
ADGRB1	-0.26	-0.006	-0.253	0.491	0.7	-1.618	0.129	-1.747	0.001	0.007	1.494	-1.494
ADGRB2	-0.229	0.186	-0.416	0.15	0.355	-0.357	0.253	-0.61	0.026	0.082	0.194	-0.194
ADGRB3	0.009	-0.26	0.269	0.501	0.708	0.484	-0.325	0.809	0.05	0.132	-0.54	0.54
ADGRD1	0.241	-0.108	0.349	0.485	0.697	1.771	0.299	1.472	0	0.003	-1.123	1.123
ADGRE1	0.882	0.426	0.456	0.318	0.55	0.644	0.329	0.315	0.386	0.55	0.141	-0.141
ADGRE2	0.58	0.393	0.187	0.482	0.694	-0.722	0.258	-0.98	0.004	0.019	1.167	-1.167
ADGRE3	0.17	-0.051	0.22	0.667	0.826	-0.158	0.309	-0.467	0.366	0.53	0.687	-0.687
ADGRE4P	0.944	-0.196	1.14	0.001	0.037	0.788	-0.073	0.861	0.02	0.068	0.279	-0.279
ADGRF1	0.298	0.355	-0.057	0.872	0.937	-0.058	-0.215	0.157	0.65	0.771	-0.214	0.214
ADGRF3	0.449	-0.197	0.646	0.004	0.053	0.094	-0.351	0.445	0.035	0.103	0.201	-0.201
ADGRF4	-0.517	0.116	-0.632	0.072	0.231	-0.605	-0.639	0.034	0.957	0.975	-0.666	0.666
ADGRF5	0.679	0.261	0.418	0.144	0.347	0.465	0.214	0.251	0.309	0.476	0.167	-0.167
ADGRG1	-0.542	0.681	-1.223	0.001	0.029	-1.022	-0.347	-0.675	0.041	0.114	-0.548	0.548
ADGRG2	0.109	0.172	-0.063	0.867	0.935	-0.543	-1.228	0.685	0.164	0.309	-0.748	0.748
ADGRG3	0.112	-0.023	0.134	0.769	0.882	-0.66	0.256	-0.917	0.075	0.175	1.051	-1.051
ADGRG5	1.165	-0.342	1.507	0.007	0.068	1.333	-0.507	1.841	0	0	-0.334	0.334
ADGRG6	0.079	0.488	-0.409	0.331	0.563	-0.403	-0.01	-0.393	0.169	0.315	-0.016	0.016
ADGRL1	-0.324	0.25	-0.573	0.001	0.029	-0.41	-0.124	-0.286	0.064	0.158	-0.287	0.287
ADGRL2	0.407	0.365	0.042	0.892	0.947	0.197	0.032	0.165	0.544	0.688	-0.123	0.123
ADGRL3	0.565	-0.301	0.866	0.049	0.183	1.025	-0.048	1.073	0.024	0.077	-0.207	0.207
ADGRL4	0.486	-0.142	0.628	0.054	0.194	0.482	0.233	0.249	0.286	0.455	0.379	-0.379
ADGRV1	-0.101	0.431	-0.532	0.288	0.521	-1.114	-0.047	-1.067	0.013	0.048	0.535	-0.535
ADH1A	0.397	0.184	0.212	0.723	0.857	0.707	-0.009	0.716	0.002	0.013	-0.504	0.504
ADH1B	1.942	-0.381	2.323	0.041	0.167	2.968	0.716	2.251	0.012	0.045	0.072	-0.072
ADH1C	0.894	-0.134	1.027	0.207	0.431	1.229	0.158	1.071	0.006	0.028	-0.044	0.044
ADH4	0.603	0.069	0.535	0.414	0.637	0.217	0.225	-0.009	0.981	0.988	0.544	-0.544
ADH6	0.455	0.261	0.194	0.706	0.849	0.541	0.251	0.29	0.33	0.497	-0.096	0.096
ADHFE1	0.207	-0.107	0.313	0.086	0.257	0.742	-0.078	0.82	0.003	0.019	-0.507	0.507
ADIPOQ	1.19	-1.068	2.258	0.043	0.172	1.612	-0.11	1.722	0.058	0.146	0.536	-0.536
ADM	0.747	-0.059	0.806	0.015	0.098	-0.101	0.087	-0.187	0.618	0.746	0.993	-0.993
ADM2	0.301	0.307	-0.006	0.988	0.995	-1.185	0.369	-1.553	0	0.001	1.547	-1.547
ADM5	0.111	-0.142	0.253	0.463	0.679	-0.455	0.214	-0.669	0.045	0.122	0.922	-0.922
ADORA1	0.017	0.119	-0.102	0.755	0.875	-1.254	0.146	-1.399	0	0.002	1.297	-1.297
ADORA2A	0.518	0.091	0.427	0.147	0.351	0.772	0.119	0.653	0.045	0.123	-0.226	0.226
ADORA2B	-0.442	0.271	-0.713	0.008	0.073	-0.964	-0.139	-0.825	0.013	0.049	0.112	-0.112
ADORA2BP1	0.376	0.399	-0.023	0.925	0.962	-0.251	0.155	-0.405	0.16	0.303	0.382	-0.382
ADORA3	0.524	-0.128	0.652	0.058	0.203	0.967	0.157	0.811	0.005	0.025	-0.159	0.159
ADPRH	0.283	0.102	0.18	0.298	0.533	-0.098	0.106	-0.205	0.305	0.473	0.385	-0.385
ADPRHL1	-0.19	-0.06	-0.13	0.714	0.852	-0.091	0.707	-0.798	0.006	0.029	0.668	-0.668
ADRA1A	0.943	0.372	0.571	0.292	0.525	0.55	-0.431	0.982	0.024	0.078	-0.411	0.411
ADRA1B	0.168	0.555	-0.386	0.261	0.494	-0.429	0.747	-1.176	0.002	0.012	0.79	-0.79
ADRA1D	0.245	0.196	0.05	0.902	0.951	-0.333	0.189	-0.521	0.103	0.222	0.571	-0.571
ADRA2A	0.789	0.048	0.741	0.191	0.411	0.678	0.061	0.617	0.145	0.282	0.124	-0.124
ADRA2B	0.528	0.109	0.419	0.276	0.51	0.437	-0.449	0.885	0.06	0.15	-0.466	0.466
ADRA2C	-0.319	0.07	-0.389	0.282	0.515	-0.371	-0.103	-0.268	0.524	0.672	-0.121	0.121
ADRB1	0.471	0.363	0.108	0.803	0.901	-0.354	-0.058	-0.296	0.466	0.621	0.404	-0.404
ADRB2	0.617	-0.3	0.917	0.009	0.076	0.682	-0.396	1.078	0	0.001	-0.161	0.161
ADRB3	0.139	-0.271	0.41	0.159	0.368	-0.903	-0.221	-0.682	0.062	0.153	1.092	-1.092
ADSL	-0.409	0.095	-0.504	0.008	0.073	-0.559	-0.042	-0.517	0.003	0.019	0.013	-0.013
ADSS1	-0.206	-0.118	-0.088	0.692	0.842	0.549	0.359	0.189	0.55	0.693	-0.277	0.277
ADTRP	0.525	-0.143	0.668	0.059	0.204	0.799	-0.562	1.36	0.001	0.01	-0.692	0.692
AEBP1	0.144	0.199	-0.056	0.799	0.899	-0.33	0.019	-0.349	0.119	0.245	0.293	-0.293
AEN	-0.406	0.045	-0.451	0.014	0.095	-0.997	0.065	-1.061	0	0	0.61	-0.61
AFAP1	-0.045	0.171	-0.217	0.324	0.557	-0.66	0.096	-0.756	0	0.003	0.539	-0.539
AFAP1L1	-0.037	0.053	-0.09	0.621	0.797	-0.043	0.15	-0.193	0.226	0.386	0.103	-0.103
AFAP1L2	0.279	0.297	-0.019	0.946	0.973	-0.637	-0.352	-0.286	0.329	0.496	0.267	-0.267
AFDN	-0.218	0.248	-0.466	0.016	0.102	0.015	0.065	-0.05	0.777	0.861	-0.416	0.416
AFF2	-0.316	-0.089	-0.227	0.497	0.705	0.92	0.475	0.445	0.266	0.432	-0.672	0.672
AFF3	-0.349	0	-0.349	0.278	0.512	0.167	0.371	-0.204	0.563	0.703	-0.145	0.145
AFM	0.33	0.153	0.177	0.746	0.87	0.111	-0.106	0.218	0.072	0.172	-0.041	0.041
AGAP1	-0.325	0.222	-0.547	0.003	0.047	-0.52	0.058	-0.577	0.003	0.016	0.03	-0.03
AGAP10P	-0.08	0.038	-0.118	0.615	0.794	0.662	-0.252	0.914	0.001	0.007	-1.032	1.032
AGAP12P	-0.175	-0.348	0.173	0.578	0.766	0.442	0.033	0.409	0.259	0.425	-0.236	0.236
AGAP13P	0.176	-0.298	0.474	0.101	0.282	0.29	0.112	0.177	0.5	0.652	0.297	-0.297
AGAP14P	-0.074	-0.131	0.057	0.827	0.912	0.663	0.103	0.56	0.089	0.199	-0.503	0.503
AGAP2	1.117	0.056	1.061	0	0.028	0.385	-0.022	0.407	0.081	0.186	0.654	-0.654
AGAP3	-0.278	0.14	-0.418	0.008	0.071	-0.418	0.018	-0.437	0.001	0.01	0.019	-0.019
AGAP4	0.028	-0.006	0.033	0.871	0.936	0.378	-0.18	0.558	0.024	0.078	-0.525	0.525
AGAP5	-0.035	-0.106	0.072	0.801	0.9	0.424	-0.108	0.532	0.039	0.11	-0.46	0.46
AGAP6	0.188	-0.32	0.508	0.167	0.378	0.152	-0.026	0.178	0.643	0.765	0.33	-0.33
AGAP7P	0.062	-0.089	0.151	0.602	0.785	0.421	-0.01	0.431	0.102	0.219	-0.28	0.28
AGAP9	0.216	-0.06	0.276	0.238	0.466	0.733	0.129	0.604	0.084	0.191	-0.328	0.328
AGBL1	0.153	0.008	0.145	0.612	0.791	0.042	-0.598	0.64	0.107	0.228	-0.495	0.495
AGBL2	0.344	-0.155	0.499	0.052	0.191	0.05	-0.272	0.323	0.2	0.354	0.176	-0.176
AGBL3	-0.122	-0.099	-0.023	0.908	0.955	0.08	0.028	0.052	0.774	0.859	-0.075	0.075
AGBL4	-0.21	-0.155	-0.055	0.872	0.937	0.262	0.511	-0.248	0.579	0.714	0.193	-0.193
AGER	0.299	0.139	0.16	0.442	0.662	0.197	-0.038	0.235	0.445	0.605	-0.075	0.075
AGGF1P1	-0.16	0.355	-0.515	0.117	0.307	-0.14	0.023	-0.164	0.518	0.667	-0.351	0.351
AGGF1P2	-0.495	-0.156	-0.34	0.346	0.577	-0.301	-0.222	-0.079	0.753	0.845	-0.261	0.261
AGGF1P3	0.119	0.054	0.064	0.798	0.899	0.284	-0.112	0.396	0.065	0.159	-0.332	0.332
AGMAT	0.563	-0.159	0.722	0.029	0.138	-0.553	0.399	-0.952	0.003	0.017	1.674	-1.674
AGMO	-0.25	0.234	-0.484	0.349	0.581	-1.542	-0.355	-1.187	0.019	0.065	0.703	-0.703
AGO3	0.141	0.038	0.103	0.445	0.666	0.298	0.185	0.113	0.512	0.662	-0.01	0.01
AGPAT1	-0.229	0.188	-0.417	0	0.026	-0.449	-0.047	-0.402	0.014	0.051	-0.015	0.015
AGPAT2	-0.075	0.103	-0.178	0.383	0.611	-0.003	-0.174	0.17	0.384	0.548	-0.348	0.348
AGPAT4	0.234	-0.165	0.398	0.107	0.292	0.683	0.132	0.551	0.077	0.18	-0.153	0.153
AGR2	0.728	-0.014	0.742	0.146	0.349	-0.06	-0.225	0.165	0.637	0.761	0.577	-0.577
AGRN	-0.305	0.37	-0.675	0.006	0.065	-0.722	-0.15	-0.573	0.024	0.077	-0.102	0.102
AGRP	0.606	-0.199	0.805	0.006	0.063	0.078	0.332	-0.254	0.475	0.63	1.059	-1.059
AGT	0.625	0.525	0.1	0.879	0.941	-0.008	0.426	-0.434	0.217	0.375	0.534	-0.534
AGTR1	1.328	0.004	1.324	0.042	0.17	2.321	0.11	2.21	0	0	-0.886	0.886
AGXT	0.098	-0.061	0.159	0.794	0.897	1.136	0.925	0.211	0.64	0.763	-0.052	0.052
AHCYL2	-0.538	0.148	-0.687	0.013	0.092	0.56	-0.006	0.566	0.084	0.191	-1.253	1.253
AHNAK	0.52	0.295	0.225	0.449	0.668	0.342	-0.201	0.543	0.045	0.121	-0.318	0.318
AHNAK2	-0.167	0.233	-0.4	0.331	0.563	0.201	-0.021	0.221	0.608	0.739	-0.621	0.621
AHR	0.155	0.076	0.079	0.753	0.874	-0.094	0.061	-0.155	0.449	0.608	0.234	-0.234
AHRR	-0.479	0.134	-0.612	0.018	0.107	0.681	-0.242	0.923	0.003	0.017	-1.535	1.535
AHSA2P	0.221	-0.109	0.329	0.254	0.486	0.384	0.01	0.374	0.228	0.389	-0.045	0.045
AHSG	0.316	-0.273	0.589	0.333	0.565	-0.186	-0.209	0.023	0.916	0.951	0.566	-0.566
AHSP	-0.145	-0.158	0.013	0.978	0.989	0.334	0.053	0.281	0.311	0.479	-0.268	0.268
AICDA	-0.032	0.056	-0.089	0.726	0.86	0.749	0.204	0.545	0.072	0.171	-0.634	0.634
AIF1	0.838	-0.063	0.902	0.01	0.082	1.003	0.093	0.91	0.002	0.013	-0.008	0.008
AIF1L	-0.596	0.422	-1.017	0	0.028	0.182	-0.068	0.25	0.347	0.514	-1.267	1.267
AIFM2	-0.015	0.172	-0.187	0.253	0.484	-0.222	-0.085	-0.137	0.447	0.606	-0.05	0.05
AIFM3	0.273	0.111	0.162	0.568	0.759	0.457	-0.02	0.477	0.045	0.123	-0.315	0.315
AIG1	0.131	0.099	0.032	0.892	0.947	0.23	-0.154	0.385	0.02	0.068	-0.353	0.353
AIM2	1.334	0.137	1.197	0.011	0.086	-0.432	-0.429	-0.003	0.995	0.997	1.2	-1.2
AIRE	0.071	-0.155	0.226	0.475	0.688	0.185	0.026	0.158	0.722	0.824	0.068	-0.068
AJAP1	1.004	0.268	0.736	0.056	0.197	0.515	-0.028	0.543	0.228	0.389	0.193	-0.193
AJUBA	-0.061	0.132	-0.194	0.316	0.549	0.164	-0.294	0.458	0.061	0.152	-0.652	0.652
AK1	0.177	0.154	0.023	0.897	0.949	0.231	0.038	0.193	0.41	0.573	-0.17	0.17
AK3P3	0.115	0.186	-0.071	0.821	0.91	0.161	-0.068	0.229	0.422	0.584	-0.3	0.3
AK4	0.36	0.422	-0.061	0.8	0.899	-0.625	0.055	-0.68	0.063	0.156	0.619	-0.619
AK4P3	0.047	0.028	0.019	0.945	0.972	-0.092	0.092	-0.184	0.393	0.557	0.203	-0.203
AK5	-0.532	-0.091	-0.442	0.168	0.379	1.593	-0.009	1.602	0.001	0.005	-2.044	2.044
AK7	-0.143	0.135	-0.278	0.383	0.611	-0.028	0.212	-0.24	0.368	0.533	-0.038	0.038
AK8	0.354	0.076	0.278	0.274	0.509	0.499	-0.157	0.657	0.007	0.032	-0.379	0.379
AK9	0.021	0.11	-0.089	0.53	0.731	0.351	-0.145	0.496	0.002	0.013	-0.585	0.585
AKAP12	-0.049	0.212	-0.26	0.286	0.519	-0.113	-0.023	-0.09	0.768	0.855	-0.17	0.17
AKAP3	-0.07	-0.108	0.037	0.862	0.932	-0.383	-0.13	-0.253	0.435	0.595	0.29	-0.29
AKAP5	1.356	0.058	1.298	0.002	0.044	1.002	-0.078	1.079	0.002	0.011	0.219	-0.219
AKAP6	-0.869	-0.091	-0.778	0.103	0.285	-1.084	0.289	-1.373	0	0.001	0.595	-0.595
AKAP9	0.027	0.062	-0.035	0.87	0.936	-0.096	0.137	-0.233	0.291	0.461	0.198	-0.198
AKNA	1.037	-0.017	1.054	0	0.026	0.64	-0.087	0.727	0.001	0.007	0.327	-0.327
AKNAD1	-0.363	0.02	-0.382	0.168	0.379	-0.064	0.039	-0.103	0.695	0.804	-0.279	0.279
AKR1B1	0.179	-0.062	0.241	0.255	0.487	0.347	0.087	0.26	0.144	0.28	-0.019	0.019
AKR1B10	0.452	0.468	-0.015	0.979	0.989	-0.937	-0.678	-0.259	0.681	0.795	0.244	-0.244
AKR1B15	0.238	-0.062	0.3	0.268	0.502	-0.229	-0.362	0.132	0.784	0.866	0.168	-0.168
AKR1B1P1	0.17	0.129	0.041	0.861	0.931	-0.511	0.218	-0.729	0.001	0.008	0.77	-0.77
AKR1C1	1.071	-0.203	1.274	0.077	0.239	1.5	0.192	1.308	0.002	0.011	-0.034	0.034
AKR1C2	0.92	-0.167	1.087	0.111	0.298	1.354	0.007	1.347	0.003	0.017	-0.26	0.26
AKR1C3	1.303	0.041	1.261	0.041	0.168	0.977	0.098	0.88	0.033	0.097	0.381	-0.381
AKR1C6P	0.24	0.222	0.018	0.94	0.97	0.129	-0.068	0.198	0.41	0.573	-0.18	0.18
AKR1C7P	0.523	-0.183	0.706	0.014	0.097	0.47	0.134	0.336	0.383	0.548	0.37	-0.37
AKR1D1	0.16	-0.077	0.237	0.673	0.83	0.47	0.384	0.086	0.794	0.873	0.151	-0.151
AKR1E2	0.083	0.01	0.074	0.758	0.876	-0.287	-0.099	-0.187	0.432	0.593	0.261	-0.261
AKR7A2P1	0.261	0.331	-0.07	0.822	0.911	-0.259	0.411	-0.67	0.006	0.028	0.6	-0.6
AKR7A3	0.345	-0.044	0.389	0.395	0.621	0.031	0.07	-0.039	0.897	0.939	0.428	-0.428
AKR7L	0.145	-0.193	0.338	0.365	0.596	0.435	0.18	0.255	0.406	0.569	0.083	-0.083
AKT3	-0.335	0.057	-0.392	0.015	0.099	-0.457	-0.235	-0.222	0.173	0.32	-0.17	0.17
ALAS2	0.542	-0.143	0.685	0.347	0.578	-0.155	-0.182	0.028	0.937	0.964	0.657	-0.657
ALB	-0.008	-0.609	0.601	0.431	0.653	0.46	0.147	0.313	0.315	0.482	0.288	-0.288
ALCAM	0.287	0.216	0.071	0.795	0.898	-0.158	-0.14	-0.017	0.949	0.971	0.088	-0.088
ALDH1A1	0.717	-0.156	0.873	0.02	0.113	0.864	0.106	0.757	0.008	0.034	0.116	-0.116
ALDH1A2	0.114	-0.129	0.243	0.454	0.672	0.249	-0.067	0.316	0.527	0.675	-0.073	0.073
ALDH1A3	-0.185	0.24	-0.425	0.328	0.561	-1.73	-0.518	-1.212	0.002	0.011	0.787	-0.787
ALDH1B1	-0.099	0.234	-0.333	0.156	0.363	-0.325	-0.151	-0.173	0.459	0.616	-0.16	0.16
ALDH1L1	0.517	-0.126	0.643	0.321	0.554	0.564	0.174	0.39	0.51	0.661	0.253	-0.253
ALDH1L2	0.027	-0.023	0.05	0.884	0.943	0.347	0.171	0.175	0.521	0.669	-0.125	0.125
ALDH2	1.068	0.118	0.95	0.063	0.212	1.112	-0.016	1.128	0	0.004	-0.178	0.178
ALDH3A1	0.239	0.405	-0.166	0.663	0.824	-0.118	-0.531	0.412	0.424	0.585	-0.578	0.578
ALDH3B1	0.387	0.077	0.31	0.102	0.283	0.675	0.151	0.524	0.025	0.081	-0.214	0.214
ALDH3B2	-0.902	0.089	-0.991	0.072	0.231	-1.516	-0.479	-1.037	0.14	0.276	0.046	-0.046
ALDH4A1	-0.219	0.299	-0.518	0.03	0.14	-0.534	0.13	-0.664	0.007	0.032	0.146	-0.146
ALDH5A1	0.08	0.192	-0.112	0.689	0.839	-0.335	0.226	-0.561	0.049	0.13	0.449	-0.449
ALDH6A1	0.017	0.178	-0.161	0.459	0.676	0.035	-0.072	0.107	0.507	0.658	-0.268	0.268
ALDH7A1P1	0.174	-0.036	0.21	0.439	0.659	-0.321	0.236	-0.557	0.002	0.014	0.767	-0.767
ALDH8A1	0.599	-0.119	0.718	0.114	0.303	0.421	-0.139	0.561	0.112	0.236	0.157	-0.157
ALDOA	0.069	0.336	-0.267	0.191	0.411	-0.415	0.167	-0.582	0.001	0.007	0.315	-0.315
ALDOB	0.478	0.084	0.394	0.537	0.736	-0.348	-0.274	-0.074	0.829	0.896	0.468	-0.468
ALDOC	0.286	0.404	-0.118	0.672	0.83	-0.593	-0.157	-0.437	0.097	0.212	0.319	-0.319
ALG10B	-0.341	-0.006	-0.335	0.104	0.287	0.013	0.035	-0.022	0.906	0.945	-0.313	0.313
ALG1L	-0.24	-0.087	-0.153	0.622	0.798	0.033	-0.023	0.056	0.877	0.927	-0.209	0.209
ALG1L10P	-0.048	-0.175	0.127	0.614	0.793	-0.496	-0.128	-0.368	0.141	0.276	0.495	-0.495
ALG1L13P	-0.187	-0.093	-0.094	0.781	0.89	-0.325	0.025	-0.35	0.312	0.48	0.256	-0.256
ALG1L2	-0.059	0.335	-0.394	0.187	0.405	-0.68	-0.134	-0.546	0.028	0.086	0.152	-0.152
ALG1L6P	-0.363	0.411	-0.774	0.007	0.068	-0.744	-0.081	-0.663	0.016	0.058	-0.111	0.111
ALK	-0.583	-0.296	-0.287	0.364	0.595	-0.551	-0.187	-0.364	0.321	0.488	0.077	-0.077
ALKAL2	0.799	-0.099	0.898	0.042	0.169	1.745	-0.143	1.887	0.002	0.014	-0.989	0.989
ALKBH7	-0.133	-0.217	0.084	0.681	0.835	0.161	-0.068	0.23	0.317	0.484	-0.146	0.146
ALLC	-0.545	0.157	-0.702	0.018	0.108	0.182	0.445	-0.263	0.457	0.614	-0.439	0.439
ALMS1P1	-0.21	0.283	-0.493	0.137	0.337	0.555	-0.129	0.684	0.053	0.137	-1.177	1.177
ALOX12	0.253	0.078	0.176	0.417	0.641	0.444	0.063	0.381	0.113	0.236	-0.205	0.205
ALOX12B	0.077	0.09	-0.014	0.96	0.979	-0.397	-0.437	0.04	0.952	0.972	-0.054	0.054
ALOX12P2	0.682	0.283	0.4	0.284	0.517	0.211	0.456	-0.244	0.589	0.722	0.644	-0.644
ALOX15	0.099	-0.24	0.339	0.384	0.612	0.087	-0.522	0.609	0.173	0.32	-0.27	0.27
ALOX15B	1.251	0.11	1.141	0.049	0.183	1.3	0.289	1.011	0.048	0.129	0.13	-0.13
ALOX15P1	0.343	-0.079	0.422	0.167	0.378	0.188	0.143	0.046	0.893	0.937	0.376	-0.376
ALOX5	0.933	-0.014	0.946	0.017	0.104	0.805	0.107	0.698	0.038	0.108	0.248	-0.248
ALOX5AP	0.837	-0.192	1.029	0.007	0.068	-0.004	0.113	-0.117	0.742	0.838	1.146	-1.146
ALOXE3	-0.227	0.25	-0.477	0.151	0.356	-1.032	-0.305	-0.726	0.267	0.434	0.249	-0.249
ALPK2	1.192	0.028	1.164	0.022	0.119	0.074	-0.418	0.492	0.315	0.483	0.672	-0.672
ALPK3	0.357	-0.173	0.531	0.073	0.231	0.603	0.622	-0.019	0.948	0.97	0.55	-0.55
ALPL	0.689	0.427	0.262	0.548	0.744	0.239	-0.035	0.274	0.515	0.665	-0.012	0.012
ALS2CL	0.264	-0.093	0.357	0.278	0.512	0.78	0.094	0.687	0.059	0.149	-0.33	0.33
ALX1	-1.819	0.125	-1.944	0.001	0.029	-1.075	-0.5	-0.575	0.211	0.367	-1.369	1.369
ALX4	-0.064	-0.241	0.177	0.705	0.849	1.322	-0.034	1.356	0.003	0.019	-1.179	1.179
AMACR	-0.069	-0.193	0.123	0.606	0.788	-0.335	0.092	-0.427	0.033	0.097	0.55	-0.55
AMBP	0.791	-0.188	0.979	0.133	0.332	0.323	-0.031	0.354	0.18	0.329	0.625	-0.625
AMD1P3	-0.282	0.193	-0.475	0.036	0.155	0.051	0.107	-0.056	0.788	0.869	-0.419	0.419
AMDHD1	0.208	-0.081	0.289	0.485	0.697	0.673	0.168	0.505	0.12	0.248	-0.216	0.216
AMDHD2	-0.025	-0.004	-0.021	0.893	0.948	0.221	-0.227	0.449	0.045	0.123	-0.47	0.47
AMER2	-0.422	-0.186	-0.236	0.615	0.793	0.919	0.146	0.773	0.124	0.253	-1.009	1.009
AMH	-0.516	0.489	-1.005	0.005	0.059	-0.526	0.184	-0.71	0.178	0.326	-0.295	0.295
AMHR2	0.032	-0.35	0.382	0.211	0.436	-0.19	0.36	-0.55	0.205	0.36	0.932	-0.932
AMIGO1	-0.146	0.504	-0.65	0.005	0.06	-0.494	0.157	-0.651	0.007	0.032	0.001	-0.001
AMIGO2	0.505	-0.187	0.693	0.053	0.192	1.117	-0.026	1.143	0.003	0.018	-0.45	0.45
AMN	0.299	-0.377	0.677	0.097	0.276	0.852	0.067	0.785	0.024	0.077	-0.108	0.108
AMOT	-0.825	0.155	-0.98	0.001	0.033	-0.495	-0.048	-0.448	0.115	0.239	-0.532	0.532
AMOTL1	-0.33	0.277	-0.607	0.001	0.034	-1.03	-0.128	-0.902	0	0.003	0.295	-0.295
AMOTL2	-0.112	0.125	-0.236	0.293	0.527	0.618	-0.154	0.773	0.001	0.009	-1.009	1.009
AMPD1	0.668	-0.8	1.468	0.011	0.085	0.536	0.235	0.302	0.491	0.644	1.166	-1.166
AMPD3	0.738	-0.061	0.799	0.004	0.053	0.755	0	0.754	0.019	0.066	0.045	-0.045
AMPH	0.496	0.419	0.077	0.855	0.929	1.204	-0.541	1.745	0	0	-1.668	1.668
AMT	0.271	0.271	0	0.999	0.999	0.565	-0.082	0.647	0.003	0.019	-0.647	0.647
AMY2B	0.269	-0.04	0.309	0.347	0.578	1.624	0.025	1.599	0	0	-1.29	1.29
AMZ1	0.635	0.224	0.411	0.245	0.475	0.724	0.324	0.401	0.38	0.545	0.01	-0.01
ANAPC1P1	0.38	-0.01	0.39	0.215	0.44	-0.295	-0.183	-0.111	0.715	0.818	0.501	-0.501
ANG	0.429	0.166	0.263	0.478	0.69	0.174	-0.029	0.203	0.502	0.654	0.06	-0.06
ANGPT1	-0.307	-0.141	-0.166	0.611	0.79	0.006	0.964	-0.958	0.027	0.084	0.792	-0.792
ANGPT2	0.263	0.107	0.156	0.513	0.718	-0.462	0.197	-0.659	0.053	0.138	0.815	-0.815
ANGPT4	0.417	-0.076	0.494	0.25	0.48	1.542	0.132	1.41	0	0.003	-0.916	0.916
ANGPTL1	1.004	-0.261	1.265	0.024	0.125	1.71	-0.226	1.936	0	0.001	-0.671	0.671
ANGPTL2	0.685	0.018	0.667	0.065	0.217	0.559	-0.001	0.56	0.039	0.109	0.107	-0.107
ANGPTL3	0.601	0.406	0.194	0.721	0.856	0.428	0.171	0.257	0.509	0.659	-0.063	0.063
ANGPTL4	0.333	0.499	-0.166	0.71	0.851	-1.938	0.06	-1.999	0.001	0.006	1.833	-1.833
ANGPTL5	0.031	-0.663	0.694	0.202	0.425	0.884	0.014	0.87	0.046	0.125	-0.176	0.176
ANGPTL6	0.332	0.239	0.094	0.764	0.879	-0.102	0.082	-0.185	0.454	0.611	0.279	-0.279
ANGPTL7	-0.852	-0.336	-0.516	0.372	0.601	-0.086	-0.505	0.419	0.487	0.64	-0.935	0.935
ANGPTL8	0.787	0.132	0.656	0.217	0.444	0.37	-0.075	0.445	0.165	0.31	0.211	-0.211
ANK1	1.071	-0.267	1.338	0.004	0.057	0.479	-0.153	0.631	0.056	0.143	0.707	-0.707
ANK2	-0.028	0.304	-0.332	0.179	0.396	0.06	-0.187	0.247	0.322	0.489	-0.579	0.579
ANK3	0.73	0.147	0.583	0.136	0.336	1.15	-0.199	1.349	0.005	0.025	-0.766	0.766
ANKAR	0.277	-0.021	0.297	0.113	0.301	0.221	0.019	0.202	0.29	0.459	0.095	-0.095
ANKDD1A	0.098	0.091	0.007	0.966	0.982	0.058	-0.09	0.148	0.395	0.559	-0.141	0.141
ANKDD1B	0.009	-0.143	0.152	0.618	0.795	1.13	-0.164	1.294	0	0	-1.142	1.142
ANKEF1	0.427	0.043	0.384	0.277	0.511	0.337	-0.158	0.495	0.157	0.298	-0.111	0.111
ANKFN1	-0.096	0.047	-0.143	0.754	0.874	-0.069	-0.62	0.551	0.309	0.476	-0.694	0.694
ANKH	0.15	0.063	0.087	0.709	0.85	-0.273	0.212	-0.485	0.014	0.052	0.572	-0.572
ANKK1	0.362	-0.123	0.486	0.076	0.238	0.901	-0.222	1.124	0.005	0.023	-0.638	0.638
ANKLE1	-0.227	0.039	-0.267	0.437	0.658	-0.853	0.467	-1.32	0.002	0.011	1.053	-1.053
ANKRD1	0.114	0.013	0.101	0.874	0.938	0.421	0.689	-0.269	0.626	0.752	0.37	-0.37
ANKRD10	0.075	-0.054	0.129	0.38	0.609	0.274	-0.156	0.43	0.014	0.051	-0.301	0.301
ANKRD10-IT1	-0.002	0.044	-0.046	0.909	0.955	0.137	0.159	-0.022	0.951	0.972	-0.024	0.024
ANKRD13B	-0.171	0.077	-0.248	0.326	0.559	-0.314	0.221	-0.536	0.005	0.024	0.288	-0.288
ANKRD18A	-0.067	0.131	-0.198	0.573	0.763	0.528	-0.321	0.849	0.007	0.03	-1.047	1.047
ANKRD18B	-0.484	0.319	-0.803	0.009	0.075	-1.125	-0.048	-1.078	0.011	0.042	0.275	-0.275
ANKRD18CP	0.203	0.27	-0.067	0.775	0.887	-0.306	-0.187	-0.119	0.69	0.802	0.052	-0.052
ANKRD18DP	-0.311	0.18	-0.49	0.126	0.321	0.475	-0.029	0.504	0.083	0.189	-0.994	0.994
ANKRD18EP	-0.064	0.112	-0.176	0.498	0.706	-0.103	-0.219	0.115	0.705	0.811	-0.291	0.291
ANKRD19P	0.376	-0.265	0.641	0.007	0.066	0.4	-0.338	0.738	0.002	0.011	-0.097	0.097
ANKRD2	0.197	0.065	0.132	0.766	0.88	0.463	-0.036	0.498	0.081	0.187	-0.366	0.366
ANKRD20A1	0	0.156	-0.156	0.641	0.811	0.01	-0.031	0.04	0.872	0.924	-0.196	0.196
ANKRD20A11P	0.19	0.096	0.094	0.806	0.902	0.136	-0.009	0.145	0.649	0.77	-0.051	0.051
ANKRD20A17P	-0.066	-0.08	0.014	0.957	0.978	0.276	-0.066	0.342	0.215	0.373	-0.328	0.328
ANKRD20A19P	0.022	0.196	-0.174	0.573	0.762	0.397	0.152	0.245	0.444	0.604	-0.419	0.419
ANKRD20A21P	-0.245	-0.064	-0.181	0.608	0.789	0.252	0.156	0.096	0.77	0.856	-0.277	0.277
ANKRD20A3	-0.1	0.21	-0.309	0.288	0.521	-0.186	0.068	-0.254	0.305	0.473	-0.055	0.055
ANKRD20A4	0.03	-0.142	0.172	0.495	0.704	-0.198	-0.355	0.157	0.558	0.7	0.015	-0.015
ANKRD20A5P	-0.344	-0.411	0.067	0.793	0.897	-0.807	-0.277	-0.53	0.233	0.394	0.597	-0.597
ANKRD20A7P	0.327	0.353	-0.027	0.938	0.969	0.196	0.049	0.147	0.69	0.802	-0.174	0.174
ANKRD22	1.733	0.564	1.169	0.068	0.223	0.933	-0.277	1.21	0.021	0.07	-0.041	0.041
ANKRD23	-0.036	0.077	-0.113	0.67	0.828	0.227	-0.138	0.365	0.129	0.26	-0.478	0.478
ANKRD24	0.556	0.348	0.208	0.533	0.733	0.684	0.179	0.505	0.065	0.159	-0.297	0.297
ANKRD26	0.052	0.061	-0.009	0.964	0.981	0.129	0.158	-0.03	0.893	0.937	0.021	-0.021
ANKRD26P3	-0.194	0.016	-0.21	0.458	0.675	0.392	-0.019	0.412	0.224	0.383	-0.622	0.622
ANKRD26P4	-0.252	0.276	-0.528	0.038	0.161	0.328	0.029	0.299	0.348	0.515	-0.827	0.827
ANKRD28	-0.281	0.117	-0.399	0.047	0.18	-0.051	0.079	-0.129	0.488	0.641	-0.27	0.27
ANKRD29	0.739	-0.071	0.81	0.018	0.107	1.292	0.216	1.076	0.002	0.014	-0.266	0.266
ANKRD30B	-0.511	-0.21	-0.302	0.542	0.738	-0.316	-0.213	-0.104	0.793	0.873	-0.198	0.198
ANKRD30BP1	-0.564	-0.08	-0.484	0.167	0.378	-0.415	-0.161	-0.254	0.391	0.555	-0.23	0.23
ANKRD31	-0.381	-0.053	-0.327	0.304	0.539	-0.717	0.032	-0.749	0.035	0.101	0.422	-0.422
ANKRD33B	0.712	-0.128	0.841	0.022	0.119	0.915	0.119	0.796	0.025	0.079	0.045	-0.045
ANKRD34A	-0.138	0.103	-0.241	0.231	0.458	-1.178	-0.025	-1.153	0	0	0.912	-0.912
ANKRD34B	-0.106	0.383	-0.489	0.196	0.418	-0.273	0.013	-0.287	0.304	0.473	-0.202	0.202
ANKRD34C	0.086	-0.043	0.129	0.62	0.797	0.391	-0.1	0.492	0.107	0.227	-0.363	0.363
ANKRD35	0.937	0.357	0.58	0.16	0.369	0.474	-0.195	0.669	0.117	0.243	-0.089	0.089
ANKRD36	0.349	0.164	0.185	0.6	0.783	0.653	0.113	0.54	0.11	0.233	-0.355	0.355
ANKRD36B	0.282	0.074	0.208	0.36	0.592	0.612	0.072	0.541	0.091	0.202	-0.333	0.333
ANKRD36BP2	0.541	-1.127	1.668	0.009	0.078	0.892	0.385	0.507	0.364	0.529	1.161	-1.161
ANKRD36C	0.525	0.126	0.399	0.254	0.486	0.644	0.178	0.467	0.188	0.339	-0.068	0.068
ANKRD37	-0.157	-0.065	-0.092	0.638	0.81	-0.418	-0.18	-0.238	0.168	0.313	0.146	-0.146
ANKRD44	0.178	-0.025	0.202	0.257	0.49	0.296	0.01	0.286	0.084	0.191	-0.084	0.084
ANKRD45	-0.46	0.253	-0.714	0.05	0.187	-0.696	-0.292	-0.404	0.253	0.418	-0.31	0.31
ANKRD50	-0.302	0.112	-0.413	0.03	0.142	0.049	-0.015	0.064	0.716	0.819	-0.477	0.477
ANKRD53	0.002	-0.042	0.043	0.856	0.93	0.47	-0.034	0.505	0.084	0.191	-0.462	0.462
ANKRD54	-0.275	0.144	-0.419	0.007	0.066	-0.279	-0.123	-0.157	0.448	0.607	-0.262	0.262
ANKRD55	0.48	-0.029	0.508	0.087	0.259	0.485	-0.136	0.621	0.039	0.109	-0.113	0.113
ANKRD6	-0.207	-0.051	-0.156	0.234	0.462	-0.108	-0.015	-0.093	0.651	0.772	-0.063	0.063
ANKRD61	0.034	0.399	-0.365	0.367	0.597	-0.132	0.067	-0.199	0.52	0.669	-0.166	0.166
ANKRD65	0.815	-0.177	0.992	0.016	0.102	0.665	-0.134	0.799	0.003	0.015	0.193	-0.193
ANKRD7	-0.767	0.095	-0.862	0.008	0.074	-0.834	0.177	-1.011	0.001	0.009	0.149	-0.149
ANKRD9	-0.282	0.208	-0.49	0.012	0.087	-0.297	0.117	-0.415	0.05	0.132	-0.075	0.075
ANKS1A	-0.384	0.337	-0.721	0.002	0.046	-0.92	-0.372	-0.548	0.023	0.075	-0.173	0.173
ANKS1B	-0.416	0.285	-0.701	0.172	0.386	-0.066	-0.219	0.153	0.707	0.812	-0.854	0.854
ANKS4B	0.55	0.131	0.418	0.343	0.574	0.245	0.126	0.119	0.564	0.704	0.299	-0.299
ANKUB1	-0.468	0.237	-0.705	0.014	0.095	0.055	-0.164	0.219	0.51	0.661	-0.924	0.924
ANLN	-1.132	0.123	-1.256	0	0.026	-2.15	-0.038	-2.112	0	0	0.856	-0.856
ANO1	0.64	0.023	0.618	0.061	0.209	-0.014	-0.268	0.254	0.484	0.638	0.364	-0.364
ANO2	0.469	-0.052	0.522	0.106	0.29	0.828	0.699	0.129	0.717	0.82	0.393	-0.393
ANO3	0.248	0.097	0.151	0.737	0.865	-0.452	-0.189	-0.262	0.648	0.77	0.413	-0.413
ANO4	-0.496	0.167	-0.663	0.157	0.364	-1.978	-0.472	-1.506	0.017	0.06	0.843	-0.843
ANO5	-0.07	0.389	-0.459	0.297	0.532	0.499	0.312	0.187	0.706	0.812	-0.646	0.646
ANO7	-0.272	0.208	-0.48	0.028	0.135	-0.792	0.252	-1.045	0	0	0.565	-0.565
ANO7L1	0.056	0.034	0.022	0.931	0.965	0.414	0.181	0.233	0.358	0.524	-0.211	0.211
ANO8	0.031	0.262	-0.231	0.185	0.403	-0.184	-0.056	-0.128	0.602	0.734	-0.103	0.103
ANO9	1.113	-0.062	1.175	0.011	0.084	1.367	-0.197	1.564	0.001	0.01	-0.389	0.389
ANOS1	0.912	0.016	0.896	0.004	0.055	1.016	-0.317	1.333	0	0.001	-0.437	0.437
ANOS2P	0.593	0.114	0.479	0.094	0.27	0.647	-0.266	0.913	0.001	0.006	-0.434	0.434
ANP32AP1	-0.145	-0.182	0.037	0.861	0.931	0.277	0.056	0.221	0.377	0.542	-0.184	0.184
ANPEP	1.131	0.334	0.797	0.072	0.231	0.107	0.025	0.082	0.824	0.892	0.715	-0.715
ANTKMT	0.108	-0.025	0.132	0.478	0.69	-0.315	-0.163	-0.153	0.595	0.727	0.285	-0.285
ANTXR1	0.456	0.041	0.415	0.122	0.315	0.455	-0.09	0.545	0.015	0.054	-0.13	0.13
ANTXR2	0.624	0.069	0.555	0.065	0.215	0.563	-0.13	0.693	0.002	0.012	-0.138	0.138
ANTXRL	-0.249	-0.107	-0.143	0.657	0.821	-0.215	-0.06	-0.156	0.631	0.757	0.013	-0.013
ANTXRLP1	0.277	-0.181	0.458	0.152	0.357	0.523	-0.006	0.529	0.155	0.296	-0.071	0.071
ANXA1	0.346	0.189	0.157	0.617	0.795	0.085	-0.372	0.457	0.119	0.245	-0.3	0.3
ANXA10	0.679	0.268	0.411	0.469	0.684	0.084	0.168	-0.083	0.757	0.848	0.494	-0.494
ANXA13	-0.384	-0.012	-0.372	0.236	0.464	-0.581	0.339	-0.92	0.029	0.089	0.548	-0.548
ANXA2	-0.027	0.153	-0.179	0.253	0.484	0.049	-0.242	0.291	0.137	0.27	-0.47	0.47
ANXA2P1	0.036	0.221	-0.185	0.495	0.704	0.006	-0.249	0.256	0.27	0.437	-0.441	0.441
ANXA2P2	0.139	-0.192	0.331	0.259	0.492	0.106	-0.352	0.458	0.091	0.203	-0.127	0.127
ANXA2R	0.9	-0.18	1.081	0	0.025	0.832	-0.029	0.861	0	0.001	0.22	-0.22
ANXA3	0.059	-0.045	0.103	0.827	0.912	-0.528	-0.003	-0.525	0.355	0.521	0.628	-0.628
ANXA8	0.054	0.449	-0.395	0.214	0.439	-0.241	-0.63	0.389	0.509	0.66	-0.784	0.784
ANXA8L1	0.044	0.311	-0.268	0.423	0.646	-0.024	-0.675	0.651	0.235	0.397	-0.919	0.919
ANXA9	-0.033	0.273	-0.305	0.117	0.308	-0.002	-0.029	0.027	0.922	0.955	-0.332	0.332
AOAH	1.123	0.378	0.745	0.099	0.278	1.452	0.004	1.448	0	0	-0.703	0.703
AOC1	0.309	-0.386	0.695	0.101	0.283	0.226	-0.281	0.507	0.173	0.32	0.188	-0.188
AOC2	-0.189	0.223	-0.412	0.28	0.514	0.041	0.401	-0.36	0.208	0.364	-0.052	0.052
AOC3	0.845	0.011	0.835	0.092	0.268	0.727	-0.006	0.733	0.032	0.096	0.102	-0.102
AOC4P	0.864	-0.417	1.281	0.005	0.057	0.874	0.208	0.665	0.033	0.098	0.616	-0.616
AOPEP	0.004	0.064	-0.06	0.689	0.839	0.073	-0.077	0.15	0.42	0.582	-0.21	0.21
AOX1	1.296	0.076	1.219	0.089	0.262	0.146	0.28	-0.133	0.736	0.833	1.352	-1.352
AP1G2	0.172	-0.011	0.183	0.338	0.569	-0.107	-0.096	-0.012	0.941	0.966	0.195	-0.195
AP1M2	0.243	0.371	-0.129	0.777	0.888	0.026	-0.465	0.491	0.344	0.512	-0.62	0.62
AP1S2	-0.662	-0.126	-0.536	0.011	0.086	-0.132	0.084	-0.216	0.166	0.311	-0.32	0.32
AP1S3	-0.233	0.009	-0.243	0.255	0.487	-0.559	-0.082	-0.477	0.035	0.102	0.234	-0.234
AP3B2	-0.511	0.218	-0.729	0.034	0.152	-0.9	-0.34	-0.56	0.208	0.364	-0.169	0.169
AP3M2	-0.438	0.118	-0.556	0.002	0.046	-0.495	-0.158	-0.337	0.049	0.13	-0.219	0.219
AP5B1	0.053	0.182	-0.129	0.297	0.532	-0.056	0.097	-0.153	0.385	0.55	0.024	-0.024
APAF1	0.019	0.061	-0.042	0.796	0.898	0.015	0.186	-0.171	0.558	0.7	0.129	-0.129
APBA1	0.356	0.112	0.244	0.426	0.648	1.35	-0.03	1.38	0	0	-1.136	1.136
APBA2	-0.265	0.189	-0.455	0.257	0.489	-0.308	0.109	-0.417	0.121	0.248	-0.038	0.038
APBB1IP	1.204	0.077	1.126	0.003	0.047	1.086	0.178	0.908	0.007	0.032	0.218	-0.218
APC2	-0.063	0.332	-0.395	0.087	0.259	-0.665	0.114	-0.779	0.007	0.032	0.384	-0.384
APCDD1	0.119	0.317	-0.198	0.599	0.783	0.131	-0.618	0.748	0.028	0.087	-0.946	0.946
APCDD1L	0.574	0.31	0.265	0.618	0.795	-0.619	0.076	-0.695	0.253	0.418	0.96	-0.96
APCS	0.246	0.077	0.169	0.786	0.893	0.059	0.076	-0.016	0.872	0.924	0.185	-0.185
APELA	0.568	-0.218	0.786	0.035	0.154	0.874	0.044	0.83	0.054	0.139	-0.044	0.044
API5P1	0.174	-0.099	0.273	0.281	0.515	-0.175	-0.307	0.132	0.508	0.659	0.141	-0.141
APLN	0.029	0.073	-0.043	0.902	0.952	0.021	0.361	-0.341	0.476	0.631	0.298	-0.298
APLNR	0.289	-0.119	0.409	0.368	0.598	0.075	0.134	-0.059	0.876	0.926	0.468	-0.468
APLP1	-0.088	0.269	-0.356	0.316	0.549	-1.081	0.055	-1.136	0.002	0.015	0.78	-0.78
APOA1	0.421	0.151	0.27	0.662	0.823	0.324	0.411	-0.088	0.781	0.864	0.358	-0.358
APOA2	0.445	0.12	0.324	0.625	0.8	-0.259	0.195	-0.453	0.1	0.216	0.777	-0.777
APOB	0.116	-0.17	0.286	0.726	0.86	0.45	-0.252	0.702	0.175	0.322	-0.416	0.416
APOBEC2	0.361	-0.302	0.664	0.188	0.407	0.442	-0.652	1.094	0.001	0.006	-0.43	0.43
APOBEC3A	0.922	0.466	0.456	0.403	0.629	1.069	0.187	0.882	0.05	0.132	-0.426	0.426
APOBEC3B	-0.73	-0.022	-0.707	0.016	0.103	-1.864	-0.162	-1.702	0	0	0.995	-0.995
APOBEC3D	0.734	-0.072	0.806	0.012	0.086	-0.228	-0.023	-0.205	0.452	0.61	1.011	-1.011
APOBEC3F	0.642	0.058	0.584	0.007	0.07	-0.098	0.146	-0.244	0.246	0.41	0.828	-0.828
APOBEC3G	1.211	-0.001	1.212	0.002	0.044	0.161	-0.221	0.381	0.101	0.218	0.831	-0.831
APOBEC3H	0.942	-0.236	1.179	0	0.028	0.471	-0.083	0.554	0.067	0.162	0.625	-0.625
APOBR	0.617	-0.265	0.882	0.007	0.07	0.642	0.201	0.44	0.249	0.413	0.442	-0.442
APOC1	0.74	-0.196	0.936	0.018	0.108	0.506	0.017	0.489	0.087	0.196	0.447	-0.447
APOC1P1	0.8	-0.311	1.111	0.017	0.103	0.174	0.04	0.133	0.702	0.809	0.978	-0.978
APOC2	0.407	-0.161	0.568	0.047	0.18	0.115	0.421	-0.307	0.436	0.595	0.875	-0.875
APOD	-0.536	0.214	-0.75	0.061	0.208	-1.018	-0.482	-0.536	0.054	0.138	-0.214	0.214
APOE	0.33	-0.145	0.475	0.085	0.255	0.67	0.144	0.526	0.08	0.184	-0.051	0.051
APOF	0.669	0.079	0.589	0.264	0.498	0.16	-0.218	0.378	0.063	0.155	0.211	-0.211
APOH	-0.113	-0.148	0.035	0.956	0.977	-0.072	-0.006	-0.066	0.76	0.85	0.101	-0.101
APOL1	1.009	0.53	0.479	0.235	0.464	0.631	-0.322	0.952	0.003	0.019	-0.473	0.473
APOL2	0.574	0.171	0.403	0.034	0.152	0.148	-0.114	0.262	0.117	0.243	0.141	-0.141
APOL3	1.263	0.263	1	0.027	0.133	1.158	-0.1	1.258	0	0.001	-0.258	0.258
APOL4	1.169	0.227	0.942	0.041	0.168	0.866	-0.155	1.021	0.001	0.005	-0.079	0.079
APOL5	0.289	0.004	0.285	0.234	0.462	0.944	0.274	0.671	0.003	0.015	-0.386	0.386
APOL6	0.977	0.318	0.659	0.088	0.261	0.837	-0.258	1.096	0	0.001	-0.437	0.437
APOLD1	-0.185	-0.017	-0.168	0.413	0.637	-0.332	0.22	-0.552	0.031	0.094	0.384	-0.384
APOM	0.423	0.06	0.363	0.329	0.562	-0.109	-0.311	0.202	0.347	0.514	0.161	-0.161
APRT	0.009	-0.003	0.012	0.934	0.967	-0.238	-0.103	-0.135	0.497	0.649	0.147	-0.147
AQP1	0.369	0.126	0.243	0.509	0.715	0.592	-0.167	0.759	0.009	0.036	-0.516	0.516
AQP10	-0.101	-0.108	0.008	0.981	0.99	0.024	-0.276	0.3	0.266	0.433	-0.292	0.292
AQP3	1.034	0.347	0.687	0.144	0.346	-0.554	-0.168	-0.386	0.468	0.624	1.073	-1.073
AQP4	-0.429	-0.368	-0.06	0.892	0.947	0.947	0.298	0.649	0.089	0.199	-0.709	0.709
AQP5	-0.006	0.154	-0.16	0.777	0.888	0.612	0.361	0.25	0.674	0.79	-0.41	0.41
AQP6	0.009	-0.13	0.139	0.687	0.838	0.468	0.038	0.43	0.294	0.463	-0.291	0.291
AQP7	0.628	-0.282	0.909	0.201	0.424	1.299	0.08	1.22	0.011	0.044	-0.311	0.311
AQP7P1	0.257	0.487	-0.23	0.528	0.73	0.147	-0.173	0.32	0.275	0.443	-0.55	0.55
AQP9	0.852	0.717	0.135	0.819	0.91	0.489	0.559	-0.07	0.903	0.943	0.205	-0.205
AR	1.201	0.392	0.81	0.158	0.365	0.683	-0.18	0.863	0.056	0.143	-0.053	0.053
ARAP2	0.612	0.229	0.383	0.126	0.321	0.728	-0.446	1.174	0	0.002	-0.791	0.791
ARAP3	-0.19	0.174	-0.364	0.06	0.206	-0.516	-0.172	-0.343	0.077	0.18	-0.021	0.021
ARC	-0.584	0.069	-0.653	0.079	0.243	-2.189	0.678	-2.867	0	0	2.214	-2.214
AREG	-0.175	0.008	-0.183	0.739	0.866	-1.788	0.635	-2.423	0	0.001	2.24	-2.24
ARF4P2	-0.386	-0.162	-0.224	0.292	0.526	-0.073	0.207	-0.28	0.092	0.203	0.056	-0.056
ARFGEF3	-0.47	0.437	-0.908	0.007	0.066	-0.471	-0.333	-0.137	0.702	0.809	-0.771	0.771
ARG1	0.539	0.596	-0.057	0.925	0.962	0.216	-0.088	0.304	0.618	0.746	-0.361	0.361
ARG2	-0.338	-0.027	-0.311	0.311	0.544	-0.906	-0.008	-0.898	0	0.001	0.587	-0.587
ARGFXP2	0.349	0.24	0.109	0.715	0.852	-0.038	-0.067	0.029	0.911	0.948	0.08	-0.08
ARGLU1	0.005	-0.2	0.206	0.336	0.567	0.328	0.006	0.322	0.174	0.322	-0.116	0.116
ARHGAP11A	-0.607	-0.064	-0.543	0.023	0.122	-1.522	-0.051	-1.471	0	0	0.928	-0.928
ARHGAP11B	-0.264	-0.154	-0.11	0.702	0.847	-0.666	-0.392	-0.274	0.446	0.605	0.164	-0.164
ARHGAP15	0.701	-0.363	1.064	0.003	0.047	0.867	0.111	0.757	0.018	0.062	0.307	-0.307
ARHGAP18	0.283	-0.025	0.308	0.093	0.269	0.134	0.051	0.082	0.691	0.802	0.226	-0.226
ARHGAP19	0.007	0.089	-0.082	0.517	0.721	-0.455	-0.069	-0.386	0.081	0.185	0.304	-0.304
ARHGAP20	-0.138	0.246	-0.384	0.365	0.596	-0.276	-0.381	0.105	0.783	0.866	-0.489	0.489
ARHGAP22	0.478	-0.188	0.666	0.03	0.142	0.536	0.031	0.505	0.069	0.166	0.161	-0.161
ARHGAP23	0.161	0.05	0.111	0.593	0.778	0.244	0.306	-0.062	0.777	0.861	0.173	-0.173
ARHGAP23P1	-0.114	-0.039	-0.074	0.777	0.888	0.291	-0.001	0.292	0.245	0.409	-0.366	0.366
ARHGAP24	0.474	0.022	0.452	0.089	0.261	0.601	-0.296	0.897	0	0.002	-0.445	0.445
ARHGAP25	1.101	0.125	0.976	0.002	0.044	0.688	-0.047	0.735	0.002	0.012	0.241	-0.241
ARHGAP26	0.356	0.198	0.158	0.288	0.521	0.371	0.289	0.082	0.664	0.782	0.076	-0.076
ARHGAP27	0.74	0.062	0.679	0.004	0.054	0.66	0.19	0.469	0.028	0.087	0.21	-0.21
ARHGAP28	-0.195	0.118	-0.313	0.369	0.599	0.671	0.204	0.467	0.128	0.258	-0.78	0.78
ARHGAP29	0.264	-0.155	0.418	0.083	0.251	0.646	0.273	0.374	0.175	0.323	0.044	-0.044
ARHGAP30	1.087	0.001	1.086	0.002	0.046	0.898	0.044	0.854	0.003	0.016	0.232	-0.232
ARHGAP31	0.179	0.377	-0.198	0.382	0.61	-0.013	-0.066	0.053	0.735	0.832	-0.251	0.251
ARHGAP32	-0.156	0.391	-0.547	0.01	0.078	-0.724	-0.162	-0.561	0.013	0.048	0.014	-0.014
ARHGAP33	0.119	0.024	0.096	0.714	0.852	0.003	0.147	-0.145	0.673	0.788	0.241	-0.241
ARHGAP39	-0.597	0.155	-0.752	0.002	0.046	-0.781	0.417	-1.198	0	0	0.446	-0.446
ARHGAP4	0.59	-0.105	0.695	0.007	0.066	0.648	0.194	0.454	0.094	0.207	0.241	-0.241
ARHGAP40	-0.165	0.091	-0.257	0.453	0.671	-0.554	0.251	-0.805	0.175	0.322	0.548	-0.548
ARHGAP42	-0.127	0.163	-0.291	0.158	0.366	0.174	-0.102	0.276	0.256	0.422	-0.567	0.567
ARHGAP44	0.737	0.182	0.555	0.084	0.253	0.287	-0.178	0.464	0.057	0.145	0.091	-0.091
ARHGAP5	-0.357	0.17	-0.528	0.054	0.193	-0.73	0.019	-0.75	0.011	0.042	0.222	-0.222
ARHGAP6	0.287	0.275	0.012	0.978	0.989	0.683	-0.105	0.788	0.025	0.08	-0.776	0.776
ARHGAP8	0.073	-0.028	0.101	0.802	0.901	0.719	0.455	0.264	0.659	0.778	-0.163	0.163
ARHGAP9	1.185	-0.089	1.274	0	0.026	1.014	0.079	0.935	0.001	0.005	0.339	-0.339
ARHGDIB	0.738	-0.082	0.82	0.002	0.045	0.513	0.065	0.448	0.036	0.105	0.372	-0.372
ARHGDIG	-0.083	0.084	-0.167	0.574	0.763	-0.308	-0.3	-0.008	0.978	0.987	-0.159	0.159
ARHGEF10	-0.258	-0.05	-0.208	0.498	0.706	0.159	-0.048	0.208	0.532	0.678	-0.416	0.416
ARHGEF10L	0.292	0.209	0.083	0.599	0.783	0.552	0.014	0.537	0.005	0.023	-0.454	0.454
ARHGEF15	0.549	0.112	0.437	0.184	0.402	0.48	0.174	0.306	0.193	0.345	0.131	-0.131
ARHGEF16	0.034	0.198	-0.164	0.653	0.818	-0.671	0.303	-0.975	0.013	0.05	0.811	-0.811
ARHGEF17	0.062	0.233	-0.17	0.308	0.541	-0.251	-0.068	-0.182	0.317	0.485	0.012	-0.012
ARHGEF19	0.15	0.039	0.111	0.59	0.776	-0.058	-0.152	0.094	0.699	0.807	0.017	-0.017
ARHGEF26	-0.291	-0.062	-0.229	0.459	0.676	-0.091	-0.307	0.215	0.385	0.549	-0.444	0.444
ARHGEF28	0.261	0.176	0.085	0.8	0.899	-0.157	-0.186	0.029	0.921	0.954	0.056	-0.056
ARHGEF3	0.631	-0.061	0.693	0	0.024	0.722	0.221	0.502	0.006	0.029	0.191	-0.191
ARHGEF33	-0.026	0.042	-0.068	0.824	0.911	0.593	-0.331	0.925	0.013	0.048	-0.993	0.993
ARHGEF34P	0.274	-0.028	0.302	0.343	0.575	0.019	0.37	-0.351	0.277	0.445	0.653	-0.653
ARHGEF35	-0.195	-0.277	0.082	0.738	0.866	-0.006	0.065	-0.071	0.855	0.913	0.153	-0.153
ARHGEF37	-0.057	0.192	-0.249	0.483	0.694	0.834	-0.01	0.845	0.034	0.099	-1.094	1.094
ARHGEF38	0.397	0.135	0.263	0.361	0.593	-0.072	-0.099	0.027	0.886	0.933	0.236	-0.236
ARHGEF39	-0.323	-0.064	-0.26	0.176	0.392	-0.981	-0.043	-0.938	0	0.002	0.678	-0.678
ARHGEF4	0.084	-0.076	0.16	0.741	0.867	0.195	-0.35	0.545	0.247	0.41	-0.385	0.385
ARHGEF40	-0.116	0.286	-0.401	0.018	0.107	-0.551	-0.22	-0.33	0.099	0.215	-0.071	0.071
ARHGEF5	0.183	-0.04	0.224	0.388	0.616	0.004	0.024	-0.021	0.952	0.972	0.245	-0.245
ARHGEF6	0.525	0.059	0.466	0.04	0.165	0.341	0.024	0.317	0.175	0.322	0.149	-0.149
ARID3B	0.159	-0.108	0.267	0.079	0.243	0.051	0.091	-0.039	0.847	0.908	0.306	-0.306
ARID3C	0.346	0.115	0.231	0.459	0.675	-0.165	-0.192	0.028	0.923	0.955	0.203	-0.203
ARID5A	0.627	0.139	0.487	0.01	0.082	0.159	-0.008	0.168	0.441	0.6	0.319	-0.319
ARID5B	0.063	0.192	-0.129	0.529	0.73	0.245	-0.02	0.265	0.155	0.295	-0.394	0.394
ARIH2OS	0.236	0.049	0.187	0.371	0.601	0.237	0.01	0.227	0.349	0.515	-0.04	0.04
ARL10	-0.018	0.297	-0.315	0.252	0.484	-0.592	0.137	-0.729	0.003	0.017	0.414	-0.414
ARL11	0.77	-0.018	0.788	0.016	0.102	0.95	-0.078	1.028	0.001	0.005	-0.24	0.24
ARL13A	-0.104	0.073	-0.178	0.568	0.759	0.22	-0.247	0.467	0.038	0.108	-0.645	0.645
ARL14	0.26	-0.143	0.403	0.225	0.453	-0.186	-0.335	0.15	0.691	0.802	0.253	-0.253
ARL17A	0.124	0.081	0.043	0.861	0.931	0.009	-0.145	0.153	0.346	0.513	-0.11	0.11
ARL17B	-0.008	-0.074	0.067	0.765	0.88	0.757	-0.288	1.045	0	0	-0.978	0.978
ARL2	-0.195	0.101	-0.296	0.037	0.158	0.034	-0.418	0.452	0.076	0.177	-0.748	0.748
ARL2BP	0.091	-0.149	0.24	0.37	0.6	-0.075	-0.021	-0.054	0.811	0.885	0.294	-0.294
ARL4A	-0.376	-0.06	-0.316	0.079	0.243	0.258	0.029	0.229	0.07	0.168	-0.545	0.545
ARL4AP4	0.194	0.341	-0.147	0.617	0.795	0.002	0.009	-0.007	0.98	0.988	-0.14	0.14
ARL4AP5	0.217	0.168	0.05	0.832	0.915	-0.231	-0.234	0.003	0.988	0.993	0.047	-0.047
ARL4C	0.564	0.023	0.541	0.079	0.243	0.446	-0.017	0.463	0.069	0.167	0.078	-0.078
ARL4D	-0.044	0.201	-0.246	0.217	0.444	-0.117	0.146	-0.263	0.274	0.442	0.017	-0.017
ARL6IP4	-0.022	-0.082	0.059	0.848	0.924	0.608	0.284	0.324	0.301	0.47	-0.265	0.265
ARL9	-0.134	-0.296	0.162	0.516	0.72	0.308	-0.008	0.316	0.292	0.461	-0.154	0.154
ARMC10P1	-0.305	-0.239	-0.066	0.804	0.901	-0.319	0.005	-0.325	0.094	0.207	0.259	-0.259
ARMC12	0.03	-0.073	0.102	0.715	0.852	0.17	-0.108	0.278	0.386	0.551	-0.176	0.176
ARMC3	-0.067	-0.028	-0.04	0.894	0.948	0.086	-0.408	0.494	0.175	0.322	-0.534	0.534
ARMC4	0.551	-0.128	0.68	0.074	0.233	1.198	0.014	1.183	0	0.002	-0.503	0.503
ARMC9	-0.261	0.117	-0.378	0.061	0.209	-0.824	-0.266	-0.558	0.013	0.048	0.18	-0.18
ARMCX1	-0.361	-0.051	-0.31	0.017	0.105	0.3	-0.056	0.356	0.066	0.16	-0.666	0.666
ARMCX2	-0.038	0.032	-0.07	0.75	0.872	-0.107	-0.325	0.217	0.456	0.613	-0.287	0.287
ARMCX4	-0.146	0.052	-0.198	0.343	0.575	0.154	0.039	0.115	0.529	0.676	-0.313	0.313
ARMCX7P	0.114	0.176	-0.062	0.82	0.91	-0.064	-0.475	0.411	0.086	0.193	-0.473	0.473
ARMH1	0.739	-0.111	0.851	0.007	0.07	0.416	-0.066	0.482	0.065	0.16	0.369	-0.369
ARMH4	-0.072	0.019	-0.091	0.694	0.843	1.031	-0.031	1.062	0.001	0.005	-1.153	1.153
ARNILA	0.007	0.412	-0.406	0.184	0.402	0.41	0.195	0.215	0.53	0.676	-0.621	0.621
ARNT2	-0.584	0.414	-0.999	0.005	0.058	-1.108	-0.275	-0.833	0.018	0.061	-0.166	0.166
ARNTL2	1.106	0.204	0.902	0.015	0.1	0.022	-0.122	0.143	0.704	0.81	0.759	-0.759
ARPC1B	0.029	0.129	-0.1	0.614	0.793	-0.459	-0.212	-0.246	0.286	0.455	0.146	-0.146
ARPP21	0.084	-0.239	0.323	0.44	0.661	-1.223	-0.354	-0.869	0.132	0.264	1.192	-1.192
ARR3	0.145	0.177	-0.032	0.906	0.954	0.09	-0.059	0.149	0.562	0.702	-0.181	0.181
ARRB2	0.658	-0.009	0.667	0.009	0.077	0.842	0.186	0.656	0.006	0.029	0.011	-0.011
ARRDC1	0.345	0.006	0.339	0.015	0.099	0.123	-0.176	0.298	0.125	0.254	0.041	-0.041
ARRDC3	0.14	0.03	0.109	0.575	0.764	0.255	0.027	0.228	0.262	0.428	-0.119	0.119
ARRDC4	0.074	-0.04	0.113	0.539	0.736	0.345	0.051	0.293	0.259	0.425	-0.18	0.18
ARRDC5	1.283	0.126	1.157	0.004	0.053	1.374	-0.186	1.559	0	0	-0.402	0.402
ARSA	0.286	0.07	0.216	0.177	0.392	0.015	-0.127	0.143	0.509	0.66	0.073	-0.073
ARSG	-0.047	0.19	-0.237	0.168	0.379	-0.223	-0.177	-0.046	0.785	0.867	-0.191	0.191
ARSH	-0.668	0.032	-0.7	0.009	0.078	0.497	-0.251	0.748	0.008	0.035	-1.448	1.448
ARSI	-0.087	-0.035	-0.052	0.899	0.95	-0.357	-0.249	-0.109	0.771	0.857	0.057	-0.057
ARSJ	0.572	0.076	0.496	0.122	0.315	-0.352	-0.088	-0.264	0.445	0.605	0.76	-0.76
ARSK	-0.394	0.066	-0.46	0.001	0.038	-0.446	0.035	-0.482	0.007	0.031	0.022	-0.022
ARSL	-0.494	0.276	-0.771	0.052	0.19	-1.264	-0.606	-0.657	0.095	0.208	-0.114	0.114
ART3	-0.199	-0.412	0.213	0.544	0.74	-1.114	-0.676	-0.438	0.35	0.517	0.651	-0.651
ART4	0.979	-0.138	1.117	0.013	0.094	0.707	-0.086	0.793	0.059	0.148	0.324	-0.324
ART5	-0.042	-0.375	0.334	0.384	0.612	1.349	0.098	1.252	0	0.003	-0.918	0.918
ARTN	0.065	-0.36	0.424	0.168	0.379	-0.21	0.348	-0.558	0.131	0.263	0.982	-0.982
ARVCF	-0.032	0.11	-0.142	0.496	0.705	0.036	-0.031	0.067	0.765	0.853	-0.209	0.209
ARX	-0.338	0.056	-0.394	0.336	0.568	-0.306	0.511	-0.818	0.076	0.178	0.424	-0.424
ASAH1	-0.193	-0.029	-0.164	0.272	0.506	0.45	-0.104	0.553	0.003	0.019	-0.717	0.717
ASAH2	-0.316	-0.285	-0.031	0.887	0.945	-0.441	-0.044	-0.397	0.057	0.144	0.366	-0.366
ASAH2B	-0.288	-0.171	-0.117	0.508	0.714	-0.462	0.174	-0.636	0	0.004	0.519	-0.519
ASAP2	-0.321	0.437	-0.758	0.002	0.046	-0.597	0.118	-0.715	0.003	0.018	-0.043	0.043
ASAP3	0.17	-0.014	0.183	0.453	0.671	0.421	0.195	0.226	0.211	0.367	-0.043	0.043
ASB11	-1.339	0.082	-1.42	0.012	0.09	0.022	-0.162	0.184	0.742	0.837	-1.604	1.604
ASB12	0.288	0.176	0.112	0.658	0.821	0.323	0.057	0.266	0.416	0.578	-0.154	0.154
ASB13	0.061	0.036	0.026	0.85	0.925	-0.173	-0.313	0.14	0.549	0.692	-0.114	0.114
ASB14	0.303	-0.152	0.455	0.044	0.175	0.175	-0.014	0.188	0.434	0.594	0.267	-0.267
ASB2	0.356	-0.12	0.476	0.158	0.366	-0.243	-0.432	0.189	0.616	0.745	0.287	-0.287
ASB4	-0.696	-0.618	-0.078	0.894	0.948	-1.521	1.464	-2.986	0	0	2.908	-2.908
ASB9	-0.974	0.071	-1.045	0.005	0.059	-1.068	-0.418	-0.651	0.026	0.081	-0.394	0.394
ASB9P1	0.092	0.246	-0.154	0.451	0.67	0.101	-0.111	0.212	0.24	0.404	-0.366	0.366
ASCL1	-0.194	0.034	-0.229	0.585	0.771	0.444	0.256	0.189	0.666	0.783	-0.418	0.418
ASCL2	1.446	0.272	1.174	0.005	0.058	1.019	-0.001	1.021	0.006	0.027	0.153	-0.153
ASCL4	-0.244	-0.187	-0.057	0.894	0.948	0.24	-1.263	1.503	0.001	0.005	-1.56	1.56
ASCL5	0.11	0.075	0.035	0.888	0.945	0.21	0.241	-0.031	0.909	0.946	0.066	-0.066
ASF1B	-0.411	0.055	-0.466	0.062	0.21	-1.622	-0.218	-1.403	0	0	0.937	-0.937
ASGR1	1.198	0.114	1.084	0.025	0.128	0.868	0.355	0.514	0.14	0.276	0.57	-0.57
ASGR2	1.024	0.44	0.584	0.349	0.58	0.848	0.018	0.831	0.02	0.068	-0.247	0.247
ASIC1	-0.211	0.209	-0.42	0.114	0.303	0.265	0.468	-0.203	0.503	0.655	-0.217	0.217
ASIC2	0.072	-0.36	0.432	0.186	0.404	0.095	-0.306	0.401	0.313	0.481	0.031	-0.031
ASIC3	-0.33	0.077	-0.407	0.138	0.339	-0.024	0.253	-0.277	0.332	0.499	-0.13	0.13
ASIC4	-0.894	-0.219	-0.675	0.043	0.171	-1.166	0.205	-1.37	0.003	0.018	0.695	-0.695
ASIP	0.096	-0.364	0.46	0.223	0.45	0.38	0.099	0.281	0.422	0.583	0.179	-0.179
ASLP1	0.658	0.369	0.289	0.428	0.65	-0.17	0.143	-0.313	0.334	0.501	0.602	-0.602
ASMT	0.654	0.45	0.204	0.434	0.655	0.467	-0.491	0.958	0.002	0.012	-0.754	0.754
ASNS	-0.282	0.2	-0.481	0.129	0.325	-0.176	-0.225	0.048	0.875	0.926	-0.529	0.529
ASNSP1	-0.206	0.365	-0.571	0.09	0.264	-0.504	0.896	-1.4	0.011	0.044	0.829	-0.829
ASPA	0.106	-0.015	0.122	0.769	0.882	1.231	-0.263	1.494	0	0.003	-1.372	1.372
ASPDH	0.63	0.065	0.565	0.223	0.45	0.175	0.362	-0.187	0.517	0.667	0.752	-0.752
ASPG	0.155	0.414	-0.259	0.578	0.766	0.157	-0.331	0.487	0.338	0.506	-0.746	0.746
ASPH	-0.236	0.117	-0.353	0.021	0.114	-0.342	0.074	-0.416	0.037	0.106	0.063	-0.063
ASPHD1	-0.389	0.145	-0.534	0.114	0.302	-1.33	-0.251	-1.078	0.002	0.014	0.544	-0.544
ASPHD2	0.348	0.115	0.233	0.249	0.479	-0.213	-0.348	0.135	0.54	0.684	0.098	-0.098
ASPM	-0.825	-0.216	-0.609	0.07	0.226	-1.946	0.173	-2.119	0	0	1.51	-1.51
ASPN	0.911	-0.362	1.273	0.028	0.134	1.474	-0.251	1.724	0.001	0.007	-0.451	0.451
ASPRV1	0.345	0.158	0.187	0.53	0.731	0.244	-0.354	0.599	0.307	0.475	-0.412	0.412
ASRGL1	-0.067	-0.02	-0.047	0.837	0.918	-0.046	0.143	-0.189	0.378	0.543	0.142	-0.142
ASS1	1.027	0.048	0.98	0.113	0.301	0.836	-0.396	1.231	0.001	0.009	-0.251	0.251
ASS1P1	0.463	0.189	0.275	0.371	0.601	0.628	0.012	0.617	0.002	0.014	-0.342	0.342
ASS1P2	0.268	0.522	-0.254	0.374	0.603	-0.034	-0.035	0	0.999	0.999	-0.254	0.254
ASTL	0.345	0.089	0.256	0.394	0.621	0.561	0.26	0.301	0.404	0.567	-0.045	0.045
ASTN1	0.721	0.088	0.632	0.119	0.311	0.169	0.819	-0.65	0.071	0.169	1.282	-1.282
ASTN2	-0.256	0.026	-0.282	0.145	0.348	-0.311	0.084	-0.395	0.18	0.328	0.113	-0.113
ASXL3	1.115	-0.349	1.464	0.003	0.047	1.038	-0.28	1.318	0.002	0.013	0.146	-0.146
ATAD2	-0.436	0.018	-0.455	0.036	0.157	-1.142	0.111	-1.253	0	0	0.798	-0.798
ATAD3A	-0.258	0.04	-0.297	0.063	0.211	-0.756	0.006	-0.762	0	0.002	0.465	-0.465
ATAD3B	-0.257	-0.055	-0.202	0.383	0.611	-0.46	0.159	-0.619	0.002	0.012	0.417	-0.417
ATAD3C	0.348	-0.356	0.704	0.01	0.082	0.3	0.276	0.024	0.951	0.972	0.68	-0.68
ATAD5	-0.19	-0.028	-0.163	0.467	0.682	-0.501	-0.067	-0.433	0.074	0.174	0.27	-0.27
ATAT1	-0.372	0.086	-0.458	0.051	0.189	-0.347	-0.042	-0.305	0.098	0.213	-0.153	0.153
ATCAY	-0.167	0.049	-0.216	0.518	0.721	-0.507	0.162	-0.669	0.159	0.301	0.453	-0.453
ATF3	0.49	0.278	0.212	0.371	0.601	0.527	0.072	0.455	0.166	0.311	-0.243	0.243
ATF5	0.778	0.154	0.624	0.015	0.098	-0.124	-0.131	0.007	0.974	0.984	0.617	-0.617
ATF7IP2	0.466	-0.196	0.661	0.015	0.1	0.58	0.673	-0.093	0.786	0.868	0.754	-0.754
ATG101	-0.313	0.078	-0.392	0.018	0.108	-0.656	-0.07	-0.586	0.001	0.008	0.194	-0.194
ATG16L2	0.588	-0.059	0.647	0.026	0.129	0.985	0.05	0.935	0.002	0.011	-0.288	0.288
ATG9B	-0.242	-0.325	0.082	0.771	0.883	-0.563	0.157	-0.72	0.034	0.099	0.802	-0.802
ATL1	-0.236	0.187	-0.423	0.067	0.221	0.11	-0.259	0.369	0.166	0.311	-0.792	0.792
ATM	0.15	0.113	0.037	0.83	0.914	-0.242	-0.07	-0.172	0.415	0.577	0.209	-0.209
ATOH7	-0.492	-0.155	-0.337	0.235	0.463	0.293	0.111	0.182	0.521	0.67	-0.519	0.519
ATOH8	-0.259	-0.051	-0.209	0.478	0.69	0.324	-0.011	0.335	0.406	0.568	-0.544	0.544
ATP10A	-0.377	0.304	-0.681	0.005	0.06	-0.055	-0.094	0.04	0.905	0.944	-0.721	0.721
ATP10B	-1.134	0.046	-1.18	0.015	0.098	-1.642	-0.279	-1.363	0.005	0.024	0.183	-0.183
ATP11A	-0.088	0.319	-0.407	0.052	0.19	-0.315	0.079	-0.394	0.134	0.267	-0.013	0.013
ATP11C	0.035	-0.182	0.217	0.276	0.51	0.072	0.241	-0.169	0.39	0.555	0.386	-0.386
ATP12A	0.077	0.269	-0.191	0.541	0.737	-0.819	-0.608	-0.211	0.735	0.832	0.02	-0.02
ATP13A2	0.055	0.268	-0.213	0.208	0.433	-0.384	0.168	-0.553	0.008	0.034	0.34	-0.34
ATP13A3	-0.118	0.126	-0.244	0.143	0.346	0.033	0.152	-0.119	0.53	0.676	-0.125	0.125
ATP13A4	0.473	0.21	0.262	0.511	0.716	1.25	-0.4	1.65	0.001	0.01	-1.388	1.388
ATP13A5	-0.257	0.082	-0.338	0.339	0.571	0.771	-0.062	0.833	0.028	0.087	-1.171	1.171
ATP1A1	-0.573	0.297	-0.87	0	0.022	-0.679	-0.108	-0.571	0.002	0.012	-0.299	0.299
ATP1A2	0.716	-0.328	1.044	0.094	0.271	1.876	-0.352	2.227	0	0.003	-1.183	1.183
ATP1A3	0.406	-0.195	0.602	0.074	0.233	1.085	0.105	0.98	0.07	0.168	-0.378	0.378
ATP1A4	0.033	-0.409	0.443	0.234	0.462	0.818	0.302	0.517	0.207	0.362	-0.074	0.074
ATP1B1	0.2	0.353	-0.153	0.619	0.796	0.216	-0.16	0.376	0.178	0.326	-0.529	0.529
ATP1B1P1	0.048	0.297	-0.249	0.314	0.547	0.118	0.072	0.046	0.878	0.928	-0.295	0.295
ATP1B2	0.235	0.688	-0.453	0.224	0.451	-0.286	0.173	-0.46	0.357	0.523	0.007	-0.007
ATP2A1	-0.188	-0.449	0.261	0.565	0.756	-0.408	0.086	-0.493	0.101	0.218	0.754	-0.754
ATP2A3	1.098	0.016	1.081	0.007	0.069	0.57	-0.298	0.868	0.005	0.024	0.213	-0.213
ATP2B1	-0.169	0.097	-0.266	0.055	0.195	-0.468	0.111	-0.579	0.004	0.02	0.313	-0.313
ATP2B2	0.664	0.084	0.579	0.282	0.515	0.64	0.608	0.032	0.957	0.975	0.547	-0.547
ATP2B3	-0.378	-0.36	-0.018	0.939	0.969	-0.001	0.937	-0.938	0.087	0.196	0.92	-0.92
ATP2B4	-0.061	0.273	-0.334	0.071	0.229	0.001	0.072	-0.07	0.677	0.792	-0.264	0.264
ATP2C2	0.069	-0.064	0.133	0.707	0.849	0.119	-0.23	0.349	0.435	0.595	-0.216	0.216
ATP4A	0.365	-0.093	0.458	0.223	0.45	-0.177	-0.073	-0.104	0.67	0.786	0.562	-0.562
ATP4B	-0.113	0.063	-0.176	0.54	0.737	0.321	-0.529	0.85	0.027	0.084	-1.026	1.026
ATP5F1D	0.181	0.089	0.092	0.641	0.811	0.026	-0.186	0.211	0.349	0.515	-0.119	0.119
ATP5F1EP2	-0.077	0.054	-0.131	0.619	0.796	0.122	0.034	0.088	0.663	0.781	-0.219	0.219
ATP5MC1P4	0.007	0.05	-0.043	0.875	0.939	-0.354	0.116	-0.47	0.067	0.163	0.427	-0.427
ATP5MC2P3	0.613	0.257	0.356	0.148	0.352	0.254	0.028	0.225	0.352	0.518	0.131	-0.131
ATP5PDP4	0.792	0.159	0.633	0.04	0.166	0.343	-0.014	0.358	0.219	0.377	0.275	-0.275
ATP6V0A1	-0.093	0.26	-0.353	0.003	0.047	-0.033	-0.043	0.009	0.947	0.97	-0.362	0.362
ATP6V0A4	-1.208	0.337	-1.545	0.001	0.034	-1.96	-0.521	-1.439	0.009	0.036	-0.106	0.106
ATP6V0C	0.345	0.189	0.156	0.625	0.801	0.109	-0.163	0.272	0.283	0.452	-0.116	0.116
ATP6V0CP3	0.257	-0.003	0.26	0.254	0.486	-0.149	0.373	-0.521	0.032	0.095	0.781	-0.781
ATP6V0D2	0.166	-0.038	0.205	0.701	0.847	1.411	0.541	0.87	0.147	0.284	-0.665	0.665
ATP6V0E2	0.047	0.336	-0.288	0.233	0.461	-0.965	-0.23	-0.735	0.007	0.031	0.447	-0.447
ATP6V1B1	-0.274	0.031	-0.305	0.254	0.486	-0.126	-0.214	0.087	0.762	0.851	-0.392	0.392
ATP6V1C2	-0.159	0.164	-0.323	0.204	0.428	-0.406	-0.053	-0.353	0.376	0.541	0.03	-0.03
ATP6V1FNB	-0.011	0.285	-0.296	0.274	0.508	0.563	-0.205	0.768	0.001	0.007	-1.064	1.064
ATP6V1G2	-0.228	-0.191	-0.037	0.875	0.938	0.08	-0.193	0.273	0.161	0.304	-0.31	0.31
ATP7A	-0.425	0.04	-0.465	0.023	0.12	-0.072	0.017	-0.089	0.722	0.824	-0.376	0.376
ATP7B	-0.555	0.182	-0.737	0.001	0.029	-0.406	-0.076	-0.331	0.189	0.34	-0.406	0.406
ATP8A1	0.338	-0.078	0.416	0.08	0.246	1.408	0.426	0.982	0.003	0.016	-0.566	0.566
ATP8A2	-0.605	0.045	-0.65	0.044	0.173	-0.789	-0.231	-0.558	0.112	0.235	-0.092	0.092
ATP8B1	0.555	-0.027	0.581	0.028	0.134	0.563	0.15	0.413	0.129	0.26	0.168	-0.168
ATP8B2	-0.096	0.211	-0.308	0.03	0.14	-0.329	-0.028	-0.301	0.082	0.188	-0.007	0.007
ATP8B3	0.238	0.091	0.147	0.535	0.734	-0.156	-0.065	-0.091	0.671	0.787	0.238	-0.238
ATP8B4	0.663	-0.124	0.788	0.025	0.128	1.1	0.004	1.095	0	0.003	-0.307	0.307
ATP8B5P	0.018	-0.091	0.109	0.737	0.865	-0.324	-0.207	-0.116	0.671	0.787	0.225	-0.225
ATP9A	-0.537	0.455	-0.992	0	0.023	-0.451	0.273	-0.723	0.002	0.014	-0.269	0.269
ATRNL1	-0.608	0.308	-0.917	0.035	0.153	-0.481	-0.328	-0.153	0.769	0.855	-0.764	0.764
ATXN7	0.219	0.079	0.14	0.658	0.821	-0.043	-0.226	0.183	0.535	0.68	-0.043	0.043
AUNIP	-0.674	0.176	-0.85	0.001	0.037	-1.833	0.003	-1.837	0	0	0.987	-0.987
AURKA	-0.633	0.059	-0.692	0.005	0.058	-1.648	0.183	-1.832	0	0	1.14	-1.14
AURKAP1	-0.043	-0.025	-0.019	0.929	0.964	-0.316	0.096	-0.411	0.087	0.196	0.392	-0.392
AURKB	-0.665	-0.046	-0.619	0.036	0.157	-1.718	0.103	-1.821	0	0	1.202	-1.202
AURKC	0.53	-0.016	0.546	0.042	0.17	0.767	-0.151	0.918	0.002	0.012	-0.372	0.372
AUTS2	0.089	0.015	0.074	0.798	0.899	0.385	0.07	0.315	0.16	0.302	-0.241	0.241
AVIL	0.372	0.052	0.319	0.077	0.239	-0.095	-0.056	-0.039	0.869	0.922	0.358	-0.358
AVPI1	-0.266	0.285	-0.552	0.016	0.102	-0.195	-0.164	-0.031	0.897	0.939	-0.521	0.521
AVPR1A	0.844	0.208	0.636	0.152	0.357	0.658	0.009	0.65	0.06	0.151	-0.014	0.014
AVPR2	0.304	-0.193	0.498	0.192	0.413	1.166	0.129	1.037	0.004	0.021	-0.539	0.539
AXDND1	0.058	0.16	-0.102	0.704	0.848	-0.133	-0.21	0.077	0.798	0.876	-0.179	0.179
AXIN2	-0.151	0.097	-0.248	0.315	0.548	1.064	-0.093	1.157	0	0	-1.405	1.405
AXL	0.828	0.267	0.561	0.108	0.293	0.347	-0.542	0.89	0.004	0.021	-0.329	0.329
AZGP1	-0.193	-0.11	-0.083	0.891	0.947	-0.59	-0.08	-0.51	0.314	0.481	0.427	-0.427
AZGP1P1	0.502	0.255	0.247	0.524	0.727	0.235	-0.026	0.261	0.54	0.684	-0.014	0.014
AZIN2	-0.055	-0.115	0.059	0.726	0.86	0.474	-0.006	0.48	0.006	0.029	-0.421	0.421
AZU1	0.73	-0.589	1.319	0.002	0.04	0.844	0.138	0.706	0.033	0.098	0.613	-0.613
B2M	0.341	-0.184	0.524	0.035	0.154	0.663	-0.167	0.83	0	0	-0.306	0.306
B3GALNT1	0.017	-0.226	0.243	0.227	0.454	0.819	0.528	0.291	0.31	0.477	-0.048	0.048
B3GALT1	-0.877	0.144	-1.022	0.052	0.19	-1.537	-0.836	-0.701	0.155	0.296	-0.321	0.321
B3GALT2	0.378	-0.364	0.741	0.029	0.139	1.142	-0.204	1.345	0.001	0.009	-0.604	0.604
B3GALT4	0.645	0.295	0.35	0.187	0.405	0.434	-0.21	0.645	0.015	0.056	-0.295	0.295
B3GALT5	0.544	0.049	0.495	0.401	0.628	0.335	-0.087	0.422	0.297	0.465	0.073	-0.073
B3GAT1	0.357	-0.306	0.663	0.114	0.302	-0.946	-0.183	-0.763	0.108	0.229	1.426	-1.426
B3GAT2	0.305	0.006	0.299	0.319	0.551	0.124	-0.064	0.188	0.596	0.728	0.111	-0.111
B3GLCT	-0.515	0.166	-0.681	0.001	0.029	-0.316	-0.203	-0.113	0.479	0.633	-0.568	0.568
B3GNT10	-0.046	0.241	-0.287	0.087	0.259	-0.368	-0.036	-0.332	0.141	0.276	0.045	-0.045
B3GNT3	0.739	-0.095	0.834	0.093	0.269	-0.173	-0.01	-0.163	0.757	0.848	0.997	-0.997
B3GNT4	-0.446	0.088	-0.534	0.085	0.255	-0.196	0.147	-0.343	0.342	0.509	-0.191	0.191
B3GNT5	-0.136	0.046	-0.183	0.425	0.648	-0.312	0.328	-0.64	0.016	0.058	0.457	-0.457
B3GNT7	0.493	0.31	0.183	0.544	0.74	-0.816	0.286	-1.102	0.002	0.012	1.285	-1.285
B3GNT8	0.828	0.112	0.716	0.095	0.272	1.069	0.113	0.956	0.003	0.016	-0.24	0.24
B3GNT9	0.423	0.037	0.386	0.091	0.266	0.076	-0.228	0.304	0.178	0.326	0.082	-0.082
B4GALNT1	0.288	0.606	-0.318	0.345	0.577	-1.168	0.394	-1.562	0	0.001	1.244	-1.244
B4GALNT3	-0.03	0.28	-0.31	0.434	0.655	-1.371	-0.34	-1.031	0.016	0.056	0.721	-0.721
B4GALNT4	-0.333	0.033	-0.366	0.309	0.542	-0.84	-0.418	-0.421	0.325	0.492	0.055	-0.055
B4GALT6	-0.665	0.209	-0.874	0.001	0.034	-1.559	-0.446	-1.113	0.001	0.005	0.239	-0.239
BAALC	-0.012	0.757	-0.768	0.117	0.307	-1.352	-0.059	-1.293	0.017	0.06	0.525	-0.525
BAAT	-0.343	-0.078	-0.265	0.703	0.848	-1.546	0.291	-1.837	0.008	0.035	1.572	-1.572
BACE2	-0.681	0.214	-0.895	0	0.024	-0.714	-0.27	-0.443	0.024	0.079	-0.452	0.452
BACH1	-0.004	0.173	-0.177	0.233	0.46	-0.153	0.141	-0.294	0.127	0.258	0.117	-0.117
BACH2	0.161	-0.078	0.239	0.258	0.491	0.603	0.001	0.602	0.032	0.095	-0.363	0.363
BAD	0.278	0.049	0.229	0.347	0.578	0.033	-0.203	0.236	0.238	0.401	-0.007	0.007
BAG2	0.201	-0.138	0.339	0.11	0.297	0.306	0.246	0.06	0.814	0.887	0.279	-0.279
BAGE2	-0.446	0.085	-0.531	0.209	0.434	-0.228	0.74	-0.968	0.016	0.056	0.437	-0.437
BAHCC1	-0.51	0.122	-0.632	0.005	0.059	-0.265	0.04	-0.305	0.216	0.373	-0.327	0.327
BAIAP2	-0.233	0.095	-0.328	0.023	0.12	-0.106	0.179	-0.285	0.133	0.265	-0.043	0.043
BAIAP2L1	-0.308	0.166	-0.474	0.033	0.148	-0.376	0.125	-0.501	0.123	0.252	0.027	-0.027
BAIAP2L2	-0.266	0.187	-0.453	0.216	0.442	-1.404	0.134	-1.539	0	0	1.086	-1.086
BAIAP3	-0.055	0.066	-0.122	0.704	0.848	-0.713	-0.14	-0.573	0.186	0.336	0.451	-0.451
BAK1P1	0.145	0.129	0.016	0.957	0.978	0.247	0.436	-0.189	0.56	0.701	0.205	-0.205
BAMBI	-0.87	0.196	-1.067	0.004	0.056	-1.561	-0.461	-1.101	0.003	0.015	0.034	-0.034
BANCR	-0.914	-0.259	-0.655	0.337	0.569	-0.841	0.318	-1.159	0.062	0.154	0.504	-0.504
BANF1P2	0.317	-0.028	0.346	0.284	0.516	0.396	0.31	0.087	0.729	0.829	0.259	-0.259
BANF1P3	-0.251	-0.569	0.319	0.313	0.546	-0.116	-0.007	-0.109	0.572	0.709	0.428	-0.428
BANK1	0.588	-0.556	1.144	0.031	0.145	0.969	-0.534	1.502	0.003	0.018	-0.358	0.358
BARHL2	-0.374	0.251	-0.626	0.019	0.109	-0.319	0.333	-0.651	0.011	0.043	0.025	-0.025
BARX1	0.145	0.133	0.012	0.978	0.989	-0.592	0.15	-0.742	0.162	0.305	0.754	-0.754
BARX2	1.08	0.372	0.708	0.206	0.43	-0.009	-0.429	0.421	0.419	0.581	0.287	-0.287
BASP1	0.958	-0.225	1.183	0.001	0.032	0.692	-0.082	0.774	0.013	0.049	0.409	-0.409
BATF	1.065	0.071	0.994	0.01	0.08	0.432	-0.086	0.519	0.125	0.254	0.475	-0.475
BATF2	0.818	0.278	0.54	0.14	0.341	0.196	0.045	0.15	0.691	0.802	0.39	-0.39
BATF3	0.474	0.345	0.129	0.667	0.826	-0.264	-0.066	-0.198	0.387	0.551	0.327	-0.327
BBC3	0.007	0.158	-0.151	0.406	0.631	0.326	-0.108	0.434	0.049	0.13	-0.585	0.585
BBOX1	0.262	0.242	0.02	0.975	0.987	-0.835	-0.901	0.066	0.924	0.956	-0.046	0.046
BCAM	0.411	0.148	0.263	0.349	0.58	0.28	0.008	0.273	0.261	0.427	-0.01	0.01
BCAN	-2.274	0.096	-2.37	0	0.028	1.057	0.582	0.476	0.451	0.609	-2.846	2.846
BCAP29	-0.219	0.059	-0.278	0.251	0.482	-0.773	-0.095	-0.678	0	0.001	0.4	-0.4
BCAR1	0.161	0.275	-0.115	0.474	0.687	-0.26	0.003	-0.264	0.143	0.28	0.149	-0.149
BCAR3	-0.216	0.155	-0.371	0.015	0.099	-0.199	-0.062	-0.138	0.526	0.674	-0.233	0.233
BCAS1	0.259	-0.147	0.406	0.411	0.635	0.901	-0.355	1.256	0.008	0.034	-0.85	0.85
BCAS2P2	0.391	-0.461	0.852	0.001	0.038	0.594	-0.096	0.69	0.026	0.081	0.162	-0.162
BCAS3	-0.175	-0.03	-0.145	0.504	0.711	-0.154	0.074	-0.228	0.354	0.52	0.083	-0.083
BCAS4	0.301	-0.243	0.544	0.08	0.245	0.435	0.112	0.322	0.31	0.478	0.222	-0.222
BCAT1	0.72	-0.15	0.871	0.005	0.062	0.626	0.486	0.14	0.705	0.811	0.731	-0.731
BCHE	-0.62	-0.122	-0.498	0.275	0.51	-1.313	-1.305	-0.008	0.988	0.992	-0.49	0.49
BCKDHA	0.166	0.193	-0.027	0.915	0.958	-0.351	0.211	-0.562	0.037	0.106	0.535	-0.535
BCL11A	0.209	-0.381	0.591	0.075	0.237	0.769	-0.401	1.17	0.01	0.04	-0.579	0.579
BCL11B	1.583	0.339	1.245	0.025	0.127	1.484	-0.545	2.029	0	0.001	-0.784	0.784
BCL2	-0.279	0.117	-0.396	0.034	0.152	0.33	-0.112	0.441	0.14	0.276	-0.837	0.837
BCL2A1	-0.005	-0.2	0.194	0.604	0.786	0.266	-0.211	0.477	0.076	0.178	-0.283	0.283
BCL2L10	0.318	0.101	0.217	0.55	0.746	0.084	-0.526	0.61	0.139	0.274	-0.393	0.393
BCL2L11	0.394	0.001	0.393	0.025	0.128	0.314	0.14	0.175	0.392	0.555	0.218	-0.218
BCL2L14	0.994	0.314	0.679	0.14	0.341	1.083	-0.374	1.457	0.001	0.006	-0.778	0.778
BCL2L15	0.554	-0.075	0.629	0.063	0.211	0.754	0.158	0.596	0.059	0.149	0.033	-0.033
BCL3	0.876	0.305	0.571	0.02	0.114	-0.058	0.167	-0.225	0.315	0.483	0.796	-0.796
BCL6B	0.306	0.006	0.301	0.299	0.534	0.077	0.129	-0.052	0.842	0.904	0.353	-0.353
BCL7A	-0.498	0.148	-0.646	0.007	0.066	-0.221	-0.133	-0.088	0.702	0.809	-0.558	0.558
BCL9	-0.313	0.257	-0.569	0.003	0.049	-0.755	0.133	-0.888	0	0	0.319	-0.319
BCL9L	0.338	0.341	-0.003	0.99	0.995	-0.348	0.147	-0.495	0.057	0.145	0.492	-0.492
BCLAF1P1	-0.042	-0.051	0.01	0.97	0.984	0.053	0.095	-0.042	0.799	0.877	0.052	-0.052
BCLAF1P2	0.282	0.087	0.194	0.38	0.609	-0.625	-0.213	-0.413	0.082	0.188	0.607	-0.607
BCO1	0.135	0.187	-0.053	0.87	0.936	0.548	0.061	0.487	0.183	0.332	-0.54	0.54
BCO2	0.434	0.055	0.379	0.196	0.418	0.4	-0.095	0.494	0.141	0.277	-0.115	0.115
BCORL1	-0.138	0.311	-0.449	0.008	0.071	-0.389	0.317	-0.706	0	0.001	0.257	-0.257
BCORP1	0.362	-0.038	0.4	0.13	0.327	0.675	-0.439	1.114	0	0.004	-0.714	0.714
BCRP2	-0.097	0.023	-0.12	0.555	0.749	0.275	0.071	0.205	0.37	0.535	-0.325	0.325
BCRP3	-0.153	-0.181	0.028	0.904	0.953	0.002	0.182	-0.18	0.484	0.638	0.208	-0.208
BCYRN1	0.025	0.423	-0.398	0.364	0.595	-0.928	0.4	-1.328	0	0.001	0.93	-0.93
BDH1	-0.337	0.062	-0.4	0.11	0.296	-0.414	-0.054	-0.361	0.1	0.216	-0.039	0.039
BDKRB1	0.105	0.572	-0.467	0.184	0.402	-0.095	-0.074	-0.021	0.956	0.975	-0.446	0.446
BDKRB2	0.11	0.106	0.004	0.992	0.996	-0.395	-0.154	-0.241	0.515	0.665	0.245	-0.245
BDNF	-0.295	-0.017	-0.278	0.571	0.761	-1.142	-0.297	-0.845	0.089	0.2	0.567	-0.567
BDP1	-0.02	0.032	-0.052	0.772	0.884	-0.148	0.166	-0.315	0.146	0.283	0.263	-0.263
BEAN1	0.231	-0.049	0.28	0.367	0.597	0.415	-0.113	0.528	0.189	0.34	-0.248	0.248
BEGAIN	-0.126	-0.165	0.039	0.927	0.963	-1.311	0.146	-1.457	0.001	0.006	1.496	-1.496
BEND3	-0.378	0.233	-0.612	0.002	0.045	-0.434	-0.075	-0.359	0.029	0.088	-0.253	0.253
BEND3P1	0.04	0.122	-0.082	0.758	0.876	-0.066	0.196	-0.262	0.438	0.598	0.18	-0.18
BEND3P2	-0.183	-0.309	0.126	0.674	0.831	0.324	-0.088	0.411	0.089	0.198	-0.285	0.285
BEND3P3	0.462	0.382	0.08	0.778	0.888	0.243	-0.058	0.301	0.211	0.367	-0.221	0.221
BEND4	1.036	-0.161	1.197	0.002	0.042	0.867	0.112	0.755	0.012	0.045	0.442	-0.442
BEND5	-0.045	-0.195	0.15	0.587	0.773	1.123	0.254	0.87	0.016	0.058	-0.72	0.72
BEND6	0.305	-0.338	0.643	0.061	0.209	0.754	0.093	0.662	0.051	0.134	-0.019	0.019
BEND7	-0.112	0.57	-0.682	0.089	0.262	-0.187	-0.14	-0.047	0.863	0.919	-0.635	0.635
BEST1	-0.577	0.22	-0.798	0.002	0.046	-0.02	-0.466	0.447	0.155	0.295	-1.245	1.245
BEST3	-0.28	0.063	-0.343	0.366	0.597	0.275	0.179	0.096	0.803	0.88	-0.439	0.439
BEST4	0.272	0.036	0.236	0.405	0.631	-0.17	0.139	-0.308	0.309	0.476	0.544	-0.544
BEX1	-0.233	0.026	-0.259	0.629	0.803	-0.764	0.633	-1.397	0.006	0.029	1.138	-1.138
BEX2	-0.453	0.32	-0.773	0.005	0.06	-0.426	-0.144	-0.282	0.45	0.609	-0.491	0.491
BEX3	-0.58	-0.049	-0.531	0	0.027	-0.178	-0.086	-0.092	0.539	0.684	-0.439	0.439
BEX4	-0.374	-0.134	-0.24	0.213	0.438	0.169	-0.014	0.183	0.319	0.487	-0.423	0.423
BEX5	-0.201	-0.596	0.395	0.351	0.582	0.58	0.109	0.471	0.151	0.29	-0.076	0.076
BFSP1	-0.461	0.241	-0.702	0.02	0.113	-1.646	-0.502	-1.144	0	0.003	0.442	-0.442
BFSP2	0.123	-0.516	0.639	0.069	0.224	0.32	0.055	0.265	0.58	0.715	0.374	-0.374
BGLAP	-0.096	0.089	-0.185	0.472	0.686	0.315	-0.211	0.526	0.063	0.156	-0.711	0.711
BGN	0.494	0.006	0.488	0.144	0.346	0.186	0.054	0.132	0.676	0.791	0.356	-0.356
BHLHA15	0.377	-0.439	0.815	0.069	0.224	-0.853	0.105	-0.958	0.053	0.137	1.773	-1.773
BHLHE22	0.598	-0.265	0.863	0.072	0.23	1.153	0.074	1.078	0.025	0.081	-0.215	0.215
BHLHE40	-0.11	0.29	-0.4	0.011	0.085	-0.418	-0.047	-0.371	0.069	0.167	-0.029	0.029
BHLHE40-AS1	0.819	0.075	0.744	0.01	0.08	0.656	0.082	0.574	0.008	0.033	0.17	-0.17
BHLHE41	-0.093	-0.005	-0.088	0.756	0.875	0.538	0.234	0.304	0.308	0.475	-0.392	0.392
BHMT	0.653	0.335	0.317	0.599	0.783	0.153	-0.101	0.254	0.431	0.592	0.063	-0.063
BHMT2	0.927	-0.014	0.941	0.151	0.357	0.429	-0.456	0.885	0.032	0.095	0.056	-0.056
BICC1	0.748	0.098	0.65	0.071	0.229	0.703	-0.243	0.946	0.006	0.028	-0.296	0.296
BICD1	-0.34	0.144	-0.484	0.017	0.103	-0.482	0.007	-0.489	0.014	0.051	0.005	-0.005
BICDL1	1.166	0.178	0.987	0.011	0.085	0.581	-0.554	1.135	0.006	0.027	-0.148	0.148
BICDL2	-0.005	0.052	-0.057	0.901	0.951	-0.654	-0.637	-0.017	0.976	0.986	-0.04	0.04
BIK	-0.22	0.051	-0.271	0.488	0.698	0.377	-0.315	0.692	0.048	0.128	-0.963	0.963
BIN1	0.512	-0.164	0.676	0.003	0.05	0.04	0.017	0.023	0.902	0.942	0.653	-0.653
BIN2	1.139	-0.038	1.177	0.004	0.056	1.159	0.041	1.118	0	0.003	0.059	-0.059
BIN3	-0.327	0.006	-0.334	0.019	0.111	-0.681	-0.088	-0.592	0.008	0.034	0.258	-0.258
BIRC3	1.349	-0.054	1.402	0.006	0.065	0.861	-0.013	0.874	0.022	0.073	0.528	-0.528
BIRC5	-0.924	-0.03	-0.894	0.005	0.06	-2.256	-0.048	-2.208	0	0	1.314	-1.314
BIRC7	-0.603	0.069	-0.672	0.276	0.51	-0.865	0.462	-1.327	0.004	0.02	0.655	-0.655
BISPR	0.507	0.053	0.454	0.09	0.265	0.274	-0.422	0.696	0.019	0.065	-0.242	0.242
BIVM	-0.188	-0.132	-0.056	0.736	0.864	0.139	-0.097	0.235	0.15	0.288	-0.291	0.291
BLACAT1	-0.416	0.303	-0.719	0.069	0.224	-2.007	0.41	-2.416	0	0	1.697	-1.697
BLK	0.588	-0.673	1.261	0.011	0.085	1.135	-0.287	1.422	0.002	0.013	-0.161	0.161
BLM	-0.523	0.033	-0.556	0.032	0.146	-1.324	-0.132	-1.192	0	0.001	0.636	-0.636
BLNK	0.863	-0.185	1.048	0.004	0.056	1.136	-0.288	1.424	0	0	-0.376	0.376
BLVRB	0.309	-0.023	0.331	0.118	0.309	0.473	0.172	0.301	0.146	0.283	0.03	-0.03
BMERB1	0.363	0.122	0.241	0.372	0.602	-0.145	-0.302	0.157	0.567	0.705	0.084	-0.084
BMF	0.3	0.12	0.18	0.409	0.633	1.228	-0.092	1.321	0	0.002	-1.141	1.141
BMP1	0.027	0.189	-0.163	0.31	0.543	-0.167	-0.125	-0.042	0.817	0.888	-0.121	0.121
BMP10	0.366	0.054	0.313	0.287	0.52	0.175	-0.027	0.202	0.277	0.445	0.111	-0.111
BMP2	-0.003	-0.066	0.063	0.85	0.925	0.41	0.578	-0.168	0.631	0.756	0.231	-0.231
BMP3	0.102	0.191	-0.09	0.856	0.93	1.235	0.002	1.234	0.005	0.024	-1.324	1.324
BMP4	0.376	-0.146	0.522	0.047	0.18	0.707	-0.407	1.114	0	0.005	-0.592	0.592
BMP5	0.23	-0.153	0.384	0.452	0.67	0.314	0.271	0.043	0.889	0.935	0.341	-0.341
BMP6	0.452	-0.075	0.527	0.121	0.313	0.543	0.172	0.371	0.278	0.447	0.156	-0.156
BMP7	-1.125	-0.718	-0.407	0.406	0.631	-0.052	0.322	-0.374	0.497	0.649	-0.033	0.033
BMP8A	0.161	0.238	-0.077	0.759	0.877	-0.957	0.17	-1.127	0	0.004	1.05	-1.05
BMP8B	-0.317	0.587	-0.904	0.018	0.108	-2.289	-0.09	-2.199	0	0	1.295	-1.295
BMPER	0.498	0.229	0.268	0.621	0.797	0.297	-0.335	0.632	0.209	0.365	-0.364	0.364
BMPR1AP1	-0.203	-0.139	-0.064	0.828	0.913	-0.203	-0.072	-0.131	0.512	0.662	0.067	-0.067
BMPR1AP2	-0.325	0.316	-0.641	0.012	0.087	-0.001	-0.034	0.033	0.84	0.903	-0.674	0.674
BMPR1B	-0.243	0.307	-0.549	0.188	0.407	-0.846	-0.83	-0.016	0.977	0.986	-0.533	0.533
BMS1P1	0.042	0.023	0.019	0.944	0.972	0.318	0.022	0.296	0.241	0.405	-0.277	0.277
BMS1P10	-0.206	0.337	-0.543	0.052	0.189	-0.471	0.22	-0.691	0.005	0.026	0.148	-0.148
BMS1P13	-0.423	0.056	-0.479	0.074	0.234	-0.154	-0.283	0.129	0.523	0.672	-0.608	0.608
BMS1P17	-0.541	0.433	-0.974	0.003	0.048	-0.21	0.032	-0.242	0.25	0.415	-0.732	0.732
BMS1P22	-0.354	0.245	-0.598	0.057	0.201	-0.559	0.112	-0.671	0.054	0.139	0.073	-0.073
BMS1P4	0.1	-0.09	0.19	0.596	0.781	0.529	0.024	0.505	0.075	0.175	-0.315	0.315
BMS1P8	0.122	0.365	-0.243	0.432	0.654	-0.394	0.177	-0.572	0.096	0.211	0.329	-0.329
BMS1P9	0.214	0.043	0.171	0.492	0.701	-0.361	-0.032	-0.33	0.148	0.286	0.501	-0.501
BMX	1.096	-0.005	1.101	0.012	0.086	0.516	0.263	0.253	0.647	0.769	0.848	-0.848
BNC1	0.187	0.355	-0.168	0.666	0.825	0.426	0.042	0.385	0.479	0.633	-0.553	0.553
BNC2	-0.486	-0.032	-0.454	0.044	0.175	0.387	0.077	0.31	0.155	0.296	-0.764	0.764
BNIP3	-0.073	0.051	-0.124	0.545	0.74	-0.204	-0.144	-0.06	0.769	0.855	-0.064	0.064
BNIP3P1	0.206	0.268	-0.062	0.829	0.914	-0.494	-0.08	-0.413	0.087	0.196	0.351	-0.351
BNIP3P11	0.37	0.352	0.018	0.958	0.978	-0.469	-0.126	-0.342	0.169	0.315	0.36	-0.36
BNIP3P27	0.191	0.252	-0.061	0.816	0.908	0.176	-0.233	0.408	0.123	0.251	-0.469	0.469
BNIP3P5	0.03	0.104	-0.073	0.764	0.879	-0.013	-0.48	0.467	0.011	0.043	-0.54	0.54
BNIPL	-0.007	0.454	-0.461	0.13	0.327	-0.027	-0.475	0.447	0.39	0.555	-0.908	0.908
BOC	0.126	0.314	-0.188	0.563	0.756	0.367	-0.384	0.751	0.021	0.069	-0.939	0.939
BOK	0.123	0.029	0.094	0.757	0.876	0.134	0.237	-0.103	0.725	0.825	0.197	-0.197
BOLA2B	-0.333	-0.306	-0.027	0.921	0.96	-0.34	-0.018	-0.322	0.091	0.201	0.295	-0.295
BOLA2P2	0.072	0.123	-0.051	0.889	0.946	-0.132	-0.108	-0.024	0.938	0.964	-0.027	0.027
BOP1	-0.425	0.074	-0.499	0.004	0.057	-0.714	0.202	-0.916	0	0	0.417	-0.417
BORCS6	0.322	0.06	0.261	0.124	0.318	0.273	-0.059	0.332	0.097	0.212	-0.071	0.071
BPHL	-0.424	0.021	-0.444	0.006	0.062	-0.304	-0.069	-0.236	0.111	0.234	-0.208	0.208
BPI	0.631	0.499	0.133	0.745	0.869	0.049	0.453	-0.404	0.206	0.361	0.537	-0.537
BPIFB1	0.149	-0.322	0.471	0.354	0.585	-0.863	-0.026	-0.836	0.161	0.304	1.307	-1.307
BPIFB4	0.28	-0.437	0.717	0.104	0.287	0.017	0.25	-0.232	0.619	0.747	0.949	-0.949
BPIFB9P	0.145	0.286	-0.141	0.597	0.781	0.177	-0.089	0.266	0.281	0.45	-0.407	0.407
BPIFC	-0.286	0.201	-0.487	0.106	0.29	-0.143	-0.169	0.026	0.967	0.98	-0.513	0.513
BRCA1	-0.574	0.102	-0.677	0.004	0.057	-0.879	0.058	-0.937	0	0.002	0.26	-0.26
BRCA2	-0.158	-0.05	-0.108	0.646	0.815	-0.686	0.056	-0.742	0.009	0.037	0.634	-0.634
BRCC3P1	-0.103	0.204	-0.307	0.32	0.552	-0.195	-0.022	-0.173	0.399	0.562	-0.134	0.134
BRI3P1	0.175	0.035	0.141	0.578	0.767	0.001	0.015	-0.013	0.949	0.971	0.154	-0.154
BRICD5	0.352	0.199	0.153	0.584	0.771	0.116	-0.156	0.272	0.423	0.585	-0.119	0.119
BRINP1	0.419	0.21	0.209	0.546	0.742	-0.302	-0.178	-0.124	0.722	0.824	0.333	-0.333
BRINP2	-0.021	-0.12	0.099	0.773	0.885	0.114	0.079	0.034	0.936	0.963	0.065	-0.065
BRINP3	-0.37	0.125	-0.495	0.133	0.331	0.297	-0.313	0.61	0.021	0.071	-1.105	1.105
BRIP1	-0.666	-0.046	-0.619	0.02	0.114	-1.147	-0.014	-1.133	0	0.001	0.514	-0.514
BRSK1	-0.054	0.226	-0.28	0.367	0.597	-1.084	-0.009	-1.075	0.005	0.024	0.795	-0.795
BRSK2	-0.621	0.004	-0.624	0.159	0.367	-0.891	0.13	-1.021	0.04	0.112	0.397	-0.397
BSCL2	-0.092	0.37	-0.462	0.097	0.275	-0.802	-0.03	-0.772	0.002	0.013	0.31	-0.31
BSG	-0.274	0.148	-0.422	0.009	0.077	-0.245	-0.118	-0.128	0.401	0.564	-0.294	0.294
BSN	-0.484	0.244	-0.728	0.009	0.076	-0.59	-0.014	-0.576	0.081	0.186	-0.152	0.152
BSPRY	0.823	0.025	0.798	0.022	0.117	0.27	-0.158	0.428	0.353	0.519	0.37	-0.37
BST1	0.399	0.141	0.258	0.222	0.449	-0.129	-0.383	0.254	0.351	0.517	0.004	-0.004
BST2	0.307	-0.081	0.388	0.262	0.495	0.04	-0.375	0.415	0.207	0.363	-0.027	0.027
BTBD10P2	0.297	0.081	0.216	0.372	0.601	0.362	-0.049	0.411	0.111	0.234	-0.195	0.195
BTBD11	0.735	-0.025	0.76	0.045	0.176	0.348	0.079	0.269	0.534	0.679	0.491	-0.491
BTBD16	-0.184	-0.158	-0.027	0.935	0.968	-0.922	-0.566	-0.355	0.524	0.672	0.328	-0.328
BTBD18	0.546	0.088	0.459	0.181	0.398	-0.078	-0.253	0.175	0.529	0.676	0.284	-0.284
BTBD19	0.087	0.179	-0.092	0.717	0.854	-0.718	0.224	-0.942	0.001	0.005	0.85	-0.85
BTBD3	-0.565	0.245	-0.81	0	0.017	-0.294	0.108	-0.402	0.011	0.044	-0.408	0.408
BTBD6P1	0.33	0.08	0.25	0.283	0.516	0.512	0	0.512	0.015	0.054	-0.262	0.262
BTBD7P1	-0.148	0.218	-0.367	0.229	0.456	0.173	-0.035	0.208	0.401	0.564	-0.575	0.575
BTBD8	0.41	-0.038	0.448	0.185	0.403	0.566	0.118	0.448	0.16	0.302	0	0
BTC	-0.252	0.071	-0.323	0.514	0.718	0.143	0.016	0.128	0.81	0.884	-0.451	0.451
BTF3L4P2	0.251	0.104	0.148	0.618	0.795	-0.251	-0.359	0.108	0.628	0.754	0.04	-0.04
BTF3P7	0.02	-0.118	0.139	0.627	0.802	0.056	-0.045	0.101	0.677	0.792	0.038	-0.038
BTG1P1	0.555	0.456	0.099	0.722	0.857	0.56	-0.035	0.595	0.028	0.087	-0.496	0.496
BTG2	0.497	-0.203	0.7	0.007	0.066	0.173	0.105	0.068	0.707	0.812	0.632	-0.632
BTG4	0.099	-0.025	0.124	0.551	0.746	-0.363	0.234	-0.597	0.021	0.07	0.721	-0.721
BTK	0.487	-0.26	0.746	0.021	0.117	1.035	0.151	0.884	0.002	0.011	-0.138	0.138
BTLA	1.204	-0.309	1.514	0.001	0.034	1.107	-0.298	1.405	0	0.003	0.109	-0.109
BTN1A1	0.013	-0.43	0.443	0.14	0.341	-0.313	-0.236	-0.076	0.815	0.887	0.519	-0.519
BTN2A2	-0.019	0.083	-0.103	0.43	0.653	-0.52	-0.335	-0.185	0.318	0.486	0.082	-0.082
BTN2A3P	-0.048	-0.052	0.005	0.978	0.989	-0.067	-0.048	-0.019	0.924	0.956	0.024	-0.024
BTN3A1	0.578	0.069	0.509	0.004	0.053	0.301	-0.223	0.524	0	0.002	-0.015	0.015
BTN3A2	0.49	0.144	0.347	0.029	0.139	-0.058	-0.329	0.271	0.057	0.144	0.076	-0.076
BTN3A3	0.672	0.116	0.555	0.006	0.062	0.446	-0.343	0.79	0	0	-0.235	0.235
BTNL8	0.309	-0.219	0.528	0.188	0.406	-0.161	0.486	-0.647	0.063	0.156	1.175	-1.175
BTNL9	0.267	0.058	0.209	0.634	0.806	1.801	-0.161	1.962	0	0	-1.753	1.753
BUB1	-0.667	-0.041	-0.626	0.036	0.156	-1.818	0.045	-1.862	0	0	1.236	-1.236
BUB1B	-0.965	0.078	-1.043	0.004	0.055	-2.058	-0.092	-1.966	0	0	0.923	-0.923
BUD13P1	-0.245	0.044	-0.289	0.343	0.574	-0.089	-0.179	0.09	0.768	0.855	-0.379	0.379
BVES	-0.253	0.33	-0.582	0.027	0.133	-0.099	0.074	-0.173	0.476	0.631	-0.409	0.409
BYSL	-0.55	0.14	-0.69	0	0.022	-1.008	0.003	-1.011	0	0	0.321	-0.321
BZW1P2	0.092	-0.246	0.338	0.237	0.465	-0.605	-0.128	-0.477	0.059	0.149	0.815	-0.815
BZW2	-0.692	-0.067	-0.625	0.001	0.038	-0.648	-0.024	-0.625	0	0.003	0	0
C10orf105	0.396	0.131	0.265	0.354	0.586	0.588	-0.125	0.713	0.037	0.106	-0.448	0.448
C10orf143	0.484	-0.176	0.66	0.002	0.045	0.575	-0.17	0.745	0	0.003	-0.085	0.085
C10orf25	0.019	-0.169	0.187	0.328	0.56	0.158	0.413	-0.255	0.194	0.347	0.442	-0.442
C10orf55	0.162	-0.293	0.455	0.15	0.355	0.915	0.068	0.846	0.004	0.02	-0.391	0.391
C10orf62	0.223	0.149	0.074	0.73	0.862	-0.154	-0.111	-0.043	0.83	0.897	0.117	-0.117
C10orf67	-0.206	0.303	-0.509	0.074	0.235	-0.131	-0.598	0.466	0.177	0.325	-0.975	0.975
C10orf82	-0.17	-0.507	0.337	0.199	0.421	0.134	-0.177	0.311	0.303	0.472	0.026	-0.026
C10orf90	-1.238	0.355	-1.594	0.005	0.058	-1.756	-0.309	-1.447	0.002	0.014	-0.147	0.147
C10orf91	-0.037	0.194	-0.231	0.31	0.543	0.808	0.387	0.421	0.179	0.327	-0.652	0.652
C10orf99	0.162	0.087	0.074	0.793	0.897	-0.437	-0.622	0.185	0.753	0.845	-0.111	0.111
C11orf16	0.141	0.204	-0.063	0.789	0.895	-0.001	-0.18	0.18	0.369	0.534	-0.243	0.243
C11orf21	1.057	-0.305	1.363	0.006	0.062	1.603	-0.101	1.704	0	0.001	-0.341	0.341
C11orf42	0.232	0.324	-0.091	0.749	0.871	-0.121	-0.091	-0.03	0.897	0.939	-0.061	0.061
C11orf45	0.525	-0.023	0.549	0.01	0.082	0.828	-0.096	0.924	0.001	0.005	-0.375	0.375
C11orf65	0.049	0.092	-0.043	0.857	0.93	-0.048	-0.094	0.046	0.866	0.92	-0.089	0.089
C11orf72	-0.314	-0.32	0.007	0.976	0.988	-0.384	-0.24	-0.144	0.61	0.74	0.151	-0.151
C11orf80	-0.215	0.097	-0.312	0.022	0.117	-0.337	-0.151	-0.187	0.287	0.456	-0.125	0.125
C11orf87	0.488	0.234	0.255	0.352	0.584	0.568	-0.294	0.863	0.024	0.079	-0.608	0.608
C11orf88	0.477	0.086	0.391	0.125	0.32	0.483	0.08	0.403	0.106	0.227	-0.012	0.012
C11orf91	-0.073	0.099	-0.172	0.525	0.727	-0.605	0.122	-0.728	0.03	0.091	0.556	-0.556
C11orf94	0.048	-0.21	0.258	0.356	0.587	-0.424	0.535	-0.959	0	0.001	1.217	-1.217
C11orf96	0.12	0.353	-0.232	0.363	0.595	-0.69	-0.184	-0.506	0.122	0.251	0.274	-0.274
C12orf42	0.152	-0.133	0.285	0.311	0.544	0.884	-0.026	0.91	0.001	0.008	-0.625	0.625
C12orf50	-0.198	-0.17	-0.028	0.918	0.959	-0.117	0.052	-0.168	0.567	0.705	0.14	-0.14
C12orf54	-0.036	-0.422	0.387	0.102	0.283	0.244	-0.148	0.392	0.17	0.316	-0.005	0.005
C12orf56	-0.03	-0.008	-0.021	0.95	0.974	0.018	0.508	-0.489	0.336	0.503	0.468	-0.468
C12orf60	-0.238	-0.014	-0.223	0.255	0.487	-0.387	-0.169	-0.218	0.309	0.476	-0.005	0.005
C12orf71	-0.002	0.129	-0.131	0.638	0.81	-0.034	0.084	-0.118	0.58	0.714	-0.013	0.013
C12orf75	0.792	-0.006	0.797	0.014	0.097	0.35	-0.063	0.413	0.063	0.156	0.384	-0.384
C13orf46	0.272	0.465	-0.192	0.553	0.748	-0.424	0.287	-0.711	0.027	0.085	0.519	-0.519
C14orf132	-0.065	-0.082	0.017	0.961	0.98	0.364	0.416	-0.052	0.863	0.919	0.069	-0.069
C14orf180	0.78	-0.01	0.789	0.174	0.388	0.919	0.045	0.875	0.034	0.099	-0.086	0.086
C14orf39	-0.805	0.104	-0.909	0.019	0.11	-0.239	0.297	-0.536	0.174	0.321	-0.373	0.373
C15orf41	-0.432	0.001	-0.434	0.005	0.059	-0.301	-0.14	-0.161	0.255	0.421	-0.273	0.273
C15orf48	0.886	-0.085	0.971	0.041	0.167	0.391	-0.271	0.663	0.153	0.293	0.308	-0.308
C15orf54	-0.191	0.007	-0.197	0.57	0.76	-0.343	0.183	-0.526	0.13	0.261	0.329	-0.329
C15orf56	-0.11	0.222	-0.332	0.281	0.515	-0.128	-0.171	0.043	0.894	0.938	-0.375	0.375
C15orf62	0.24	0.071	0.169	0.562	0.755	0.026	-0.257	0.283	0.338	0.505	-0.114	0.114
C15orf65	-0.177	-0.054	-0.123	0.539	0.737	-0.176	0.092	-0.268	0.129	0.259	0.145	-0.145
C16orf54	1.428	-0.145	1.573	0.002	0.042	1.067	-0.18	1.247	0.001	0.005	0.326	-0.326
C16orf71	0.064	0.09	-0.026	0.909	0.955	0.067	0.065	0.003	0.988	0.993	-0.029	0.029
C16orf74	-0.385	-0.459	0.074	0.82	0.91	0.822	0.148	0.674	0.08	0.184	-0.6	0.6
C16orf86	0.292	-0.077	0.369	0.085	0.256	0.31	-0.208	0.518	0.044	0.12	-0.149	0.149
C16orf89	0.279	-0.439	0.718	0.127	0.323	0.589	-0.156	0.746	0.136	0.269	-0.028	0.028
C16orf95	-0.268	-0.174	-0.095	0.757	0.876	-0.593	0.02	-0.613	0.015	0.056	0.518	-0.518
C16orf96	-0.148	0.405	-0.553	0.077	0.239	0.154	-0.093	0.247	0.552	0.694	-0.8	0.8
C17orf107	0.299	-0.251	0.549	0.051	0.187	0.013	0.06	-0.048	0.859	0.916	0.597	-0.597
C17orf113	0.193	0.069	0.124	0.536	0.735	0.564	0.045	0.519	0.044	0.12	-0.395	0.395
C17orf49	0.31	0.095	0.214	0.461	0.677	0.416	0.017	0.399	0.073	0.173	-0.185	0.185
C17orf64	0.14	-0.061	0.201	0.435	0.656	0.438	0.36	0.077	0.764	0.853	0.124	-0.124
C17orf67	0.117	0.306	-0.189	0.494	0.704	-0.014	-0.148	0.134	0.572	0.709	-0.323	0.323
C17orf77	-0.251	0.238	-0.489	0.141	0.342	0.511	0.967	-0.456	0.367	0.531	-0.033	0.033
C17orf78	0.004	0.16	-0.156	0.674	0.831	0.228	-0.101	0.329	0.271	0.439	-0.485	0.485
C17orf82	-0.039	0.109	-0.149	0.626	0.801	-0.775	0.06	-0.835	0.021	0.069	0.686	-0.686
C17orf97	0.172	0.028	0.144	0.398	0.624	0.024	-0.059	0.082	0.697	0.806	0.062	-0.062
C17orf99	0.292	-0.252	0.544	0.039	0.162	0.587	-0.118	0.705	0.001	0.006	-0.161	0.161
C18orf54	-0.283	-0.093	-0.19	0.223	0.45	-0.443	0.144	-0.587	0.016	0.057	0.397	-0.397
C18orf65	-0.25	-0.14	-0.109	0.707	0.849	-0.684	0.105	-0.79	0.002	0.013	0.681	-0.681
C19orf18	-0.103	-0.349	0.246	0.312	0.544	0.355	-0.209	0.564	0.097	0.212	-0.318	0.318
C19orf38	0.809	-0.239	1.048	0.001	0.038	0.405	0.308	0.097	0.737	0.834	0.951	-0.951
C19orf48	-0.51	-0.122	-0.388	0.029	0.139	-0.677	-0.07	-0.607	0.001	0.01	0.219	-0.219
C19orf57	-0.685	0.246	-0.931	0.001	0.033	-1.835	-0.541	-1.294	0	0	0.363	-0.363
C19orf67	-0.081	0.037	-0.118	0.697	0.844	-0.358	0.063	-0.421	0.056	0.144	0.303	-0.303
C19orf71	-0.334	0.374	-0.708	0.015	0.098	-1.156	-0.195	-0.961	0.004	0.021	0.253	-0.253
C19orf73	0.082	0.283	-0.201	0.475	0.688	0.005	-0.043	0.048	0.845	0.907	-0.249	0.249
C19orf81	-0.445	-0.24	-0.205	0.567	0.758	-0.623	-0.006	-0.616	0.087	0.195	0.411	-0.411
C19orf84	0.662	-0.042	0.705	0.011	0.085	0.326	0.51	-0.184	0.629	0.755	0.889	-0.889
C1DP5	0.434	0.186	0.248	0.392	0.62	0.627	0.151	0.476	0.048	0.128	-0.228	0.228
C1GALT1	-0.208	-0.085	-0.122	0.411	0.636	-0.279	-0.059	-0.22	0.169	0.315	0.098	-0.098
C1GALT1C1L	-0.341	0.031	-0.371	0.095	0.271	-0.627	0.034	-0.661	0.042	0.116	0.29	-0.29
C1GALT1P1	-0.078	-0.219	0.141	0.526	0.729	0.122	0.146	-0.024	0.923	0.955	0.165	-0.165
C1orf100	0.037	-0.077	0.114	0.733	0.863	-0.016	-0.136	0.12	0.652	0.772	-0.006	0.006
C1orf112	-0.479	0.053	-0.532	0.009	0.078	-0.952	0	-0.952	0	0.001	0.42	-0.42
C1orf115	0.11	0.22	-0.11	0.738	0.866	0.187	-0.338	0.525	0.089	0.199	-0.635	0.635
C1orf116	-0.135	-0.116	-0.019	0.966	0.982	-0.61	-0.283	-0.327	0.488	0.641	0.308	-0.308
C1orf127	0.481	-0.088	0.568	0.124	0.318	1.192	0.138	1.054	0.002	0.014	-0.486	0.486
C1orf146	0.024	-0.069	0.093	0.688	0.839	0.358	-0.204	0.562	0.015	0.056	-0.469	0.469
C1orf147	0.871	0.325	0.546	0.095	0.272	0.077	-0.06	0.138	0.635	0.759	0.408	-0.408
C1orf162	0.849	-0.081	0.93	0.012	0.086	0.911	0.096	0.815	0.007	0.033	0.115	-0.115
C1orf189	0.141	-0.259	0.4	0.12	0.312	-0.253	-0.24	-0.013	0.965	0.979	0.413	-0.413
C1orf194	0.082	-0.217	0.3	0.19	0.41	0	0.141	-0.141	0.569	0.707	0.441	-0.441
C1orf195	0.215	0.41	-0.195	0.477	0.69	0.515	0.095	0.419	0.236	0.398	-0.614	0.614
C1orf21	-0.302	0.103	-0.405	0.02	0.114	-0.122	-0.144	0.021	0.909	0.947	-0.426	0.426
C1orf210	0.31	-0.036	0.346	0.372	0.602	0.482	-0.486	0.968	0.031	0.093	-0.622	0.622
C1orf220	0.045	-0.156	0.201	0.561	0.754	0.066	-0.012	0.077	0.815	0.887	0.124	-0.124
C1orf226	0.031	0.433	-0.402	0.228	0.455	-0.185	0.173	-0.358	0.307	0.475	-0.044	0.044
C1orf229	-0.176	-0.499	0.322	0.24	0.469	0.216	0.073	0.143	0.641	0.764	0.179	-0.179
C1orf53	-0.357	-0.391	0.034	0.901	0.951	-0.459	0.098	-0.556	0.028	0.087	0.59	-0.59
C1orf54	0.519	-0.039	0.558	0.042	0.169	0.591	0.263	0.328	0.109	0.231	0.23	-0.23
C1orf56	-0.193	0.15	-0.344	0.038	0.16	-0.362	0.021	-0.383	0.109	0.231	0.039	-0.039
C1orf61	-0.135	-0.292	0.157	0.574	0.763	-1.359	-0.217	-1.142	0.001	0.006	1.299	-1.299
C1orf68	0.078	0.623	-0.545	0.26	0.493	0.228	-0.535	0.763	0.297	0.465	-1.308	1.308
C1QA	0.889	0.202	0.687	0.102	0.283	1.038	0.148	0.89	0.008	0.035	-0.203	0.203
C1QB	0.888	0.261	0.627	0.132	0.33	1.072	-0.012	1.084	0.001	0.005	-0.457	0.457
C1QC	0.876	0.231	0.645	0.098	0.277	0.997	0.011	0.986	0.001	0.009	-0.341	0.341
C1QL1	-0.448	0.326	-0.775	0.03	0.142	-1.856	-0.228	-1.628	0	0.004	0.853	-0.853
C1QL3	-0.043	-0.148	0.105	0.688	0.839	-0.063	0.054	-0.118	0.662	0.781	0.223	-0.223
C1QL4	-0.933	-0.212	-0.72	0.114	0.303	-0.212	0.457	-0.67	0.242	0.405	-0.05	0.05
C1QTNF1	0.549	0.551	-0.003	0.995	0.997	-0.323	-0.272	-0.051	0.886	0.933	0.048	-0.048
C1QTNF12	0.022	-0.234	0.257	0.469	0.684	0.18	0.072	0.108	0.752	0.844	0.149	-0.149
C1QTNF2	0.184	0.068	0.116	0.787	0.893	0.204	-0.062	0.266	0.36	0.525	-0.15	0.15
C1QTNF3	-0.537	-0.587	0.049	0.914	0.957	0.2	-0.309	0.51	0.244	0.409	-0.461	0.461
C1QTNF4	0.494	-0.302	0.796	0.037	0.159	0.691	-0.256	0.947	0.02	0.067	-0.151	0.151
C1QTNF6	0.111	0.049	0.062	0.763	0.879	-0.004	-0.125	0.121	0.632	0.757	-0.059	0.059
C1QTNF7	1.149	-0.227	1.376	0.024	0.124	2.149	-0.195	2.344	0	0	-0.968	0.968
C1QTNF9	-0.052	-0.24	0.189	0.596	0.78	0.961	-0.412	1.373	0	0.001	-1.184	1.184
C1QTNF9B	-0.183	0.212	-0.396	0.146	0.349	0.369	0.083	0.286	0.322	0.489	-0.682	0.682
C1R	1.213	0.31	0.903	0.083	0.252	0.547	-0.354	0.9	0.001	0.007	0.003	-0.003
C1RL	0.824	0.276	0.548	0.108	0.293	-0.027	-0.147	0.12	0.585	0.719	0.428	-0.428
C1S	1.236	0.115	1.121	0.038	0.161	0.741	-0.383	1.124	0	0.001	-0.003	0.003
C2	0.906	0.112	0.794	0.037	0.159	1.033	0.045	0.989	0.003	0.018	-0.195	0.195
C20orf144	0.015	0.46	-0.445	0.131	0.329	-0.769	0.083	-0.852	0.001	0.009	0.407	-0.407
C20orf187	-0.324	-0.161	-0.162	0.535	0.734	-0.766	-0.079	-0.687	0.016	0.057	0.525	-0.525
C20orf197	0.462	-0.329	0.79	0.013	0.09	0.712	0.184	0.528	0.074	0.174	0.262	-0.262
C20orf202	0.19	-0.103	0.292	0.3	0.535	0.687	-0.416	1.103	0	0	-0.811	0.811
C20orf204	-0.312	0.014	-0.325	0.311	0.544	0.238	0.227	0.011	0.968	0.981	-0.336	0.336
C20orf96	-0.27	0.057	-0.326	0.034	0.151	-0.011	-0.094	0.083	0.611	0.741	-0.409	0.409
C21orf58	-0.255	0	-0.255	0.182	0.399	-1.01	-0.043	-0.967	0.001	0.006	0.712	-0.712
C21orf62	0.347	0.321	0.026	0.922	0.961	-0.528	-0.287	-0.241	0.471	0.627	0.267	-0.267
C21orf91	-0.064	-0.044	-0.02	0.94	0.97	-0.001	-0.02	0.019	0.946	0.969	-0.039	0.039
C22orf15	0.127	0.11	0.017	0.961	0.98	0.188	-0.014	0.202	0.589	0.722	-0.185	0.185
C22orf24	-0.051	-0.102	0.051	0.871	0.936	-0.237	0.068	-0.305	0.092	0.203	0.356	-0.356
C22orf31	-0.299	-0.023	-0.277	0.34	0.572	0.498	0.255	0.243	0.502	0.654	-0.52	0.52
C22orf34	0.614	-0.266	0.88	0.005	0.057	0.591	0.414	0.177	0.533	0.678	0.703	-0.703
C22orf42	-0.258	-0.042	-0.216	0.307	0.541	0.097	0.305	-0.208	0.492	0.645	-0.008	0.008
C2CD2	0.532	0.263	0.269	0.461	0.677	-0.049	0.087	-0.136	0.563	0.703	0.405	-0.405
C2CD4A	0.597	0.186	0.411	0.122	0.315	0.032	0.046	-0.014	0.968	0.981	0.425	-0.425
C2CD4B	0.761	0.424	0.337	0.283	0.516	0.351	0.304	0.047	0.886	0.933	0.29	-0.29
C2CD4C	-0.058	0.327	-0.385	0.261	0.494	-0.418	-0.247	-0.171	0.627	0.753	-0.214	0.214
C2CD4D	-0.323	0.098	-0.421	0.123	0.317	-1.859	-0.251	-1.608	0	0.001	1.187	-1.187
C2CD6	-0.348	-0.271	-0.077	0.805	0.902	-1.315	-0.043	-1.272	0	0.002	1.195	-1.195
C2orf15	-0.006	0.066	-0.072	0.792	0.896	0.34	-0.433	0.773	0	0.003	-0.845	0.845
C2orf16	-0.001	0.255	-0.256	0.064	0.214	-0.597	-0.157	-0.439	0.006	0.027	0.183	-0.183
C2orf27A	-0.261	-0.003	-0.258	0.176	0.392	0.038	0.188	-0.149	0.467	0.623	-0.109	0.109
C2orf27AP1	-0.323	0.286	-0.609	0.015	0.099	-0.451	-0.197	-0.254	0.431	0.592	-0.355	0.355
C2orf50	-0.363	0.088	-0.451	0.074	0.233	-0.562	-0.025	-0.537	0.037	0.107	0.086	-0.086
C2orf66	-0.321	-0.189	-0.132	0.711	0.851	0.226	-0.051	0.276	0.328	0.495	-0.408	0.408
C2orf72	-0.536	0.492	-1.028	0.056	0.198	-1.424	0.121	-1.546	0.006	0.028	0.518	-0.518
C2orf73	-0.144	-0.013	-0.131	0.695	0.844	-0.288	-0.04	-0.247	0.433	0.594	0.116	-0.116
C2orf74	-0.13	0.221	-0.351	0.118	0.309	0.291	0.193	0.098	0.652	0.772	-0.449	0.449
C2orf81	0.593	0.474	0.118	0.69	0.84	-0.6	-0.022	-0.579	0.023	0.074	0.697	-0.697
C2orf88	-0.598	-0.256	-0.343	0.231	0.458	0.164	-0.228	0.392	0.202	0.356	-0.735	0.735
C2orf91	0.426	0.225	0.201	0.369	0.599	-0.487	0.006	-0.493	0.252	0.417	0.694	-0.694
C2orf92	0.268	0.009	0.258	0.306	0.54	0.239	-0.134	0.373	0.257	0.423	-0.115	0.115
C3	1.602	0.085	1.517	0.068	0.223	0.808	0.002	0.806	0.081	0.187	0.711	-0.711
C3AR1	0.738	0.158	0.58	0.089	0.262	0.923	0.179	0.745	0.003	0.015	-0.165	0.165
C3orf14	-0.513	-0.189	-0.324	0.088	0.261	-0.196	-0.144	-0.052	0.735	0.832	-0.272	0.272
C3orf18	0.029	-0.239	0.268	0.087	0.259	0.044	0.01	0.034	0.845	0.907	0.234	-0.234
C3orf20	0.106	0.447	-0.342	0.282	0.515	0.056	0.685	-0.629	0.063	0.155	0.287	-0.287
C3orf33	-0.106	-0.045	-0.061	0.793	0.897	-0.449	-0.479	0.03	0.9	0.941	-0.091	0.091
C3orf35	0.053	-0.181	0.234	0.318	0.55	0.639	0.214	0.425	0.228	0.389	-0.191	0.191
C3orf49	-0.003	0.047	-0.05	0.831	0.914	-0.026	-0.163	0.137	0.56	0.701	-0.187	0.187
C3orf52	-0.451	0.087	-0.538	0.04	0.166	-0.925	-0.043	-0.882	0.02	0.068	0.344	-0.344
C3orf67	-0.547	-0.009	-0.538	0.052	0.19	-1.526	-0.26	-1.267	0	0.001	0.729	-0.729
C3orf70	-0.204	-0.018	-0.186	0.506	0.713	-0.763	0.122	-0.885	0.001	0.007	0.699	-0.699
C3orf79	0.056	-0.41	0.465	0.25	0.48	0.392	0.232	0.16	0.718	0.82	0.305	-0.305
C3orf80	0.113	-0.254	0.367	0.294	0.528	0.213	0.05	0.163	0.684	0.797	0.204	-0.204
C3orf85	-0.094	0.089	-0.183	0.557	0.751	-0.355	-0.095	-0.26	0.581	0.716	0.077	-0.077
C3orf86	0.307	-0.15	0.456	0.164	0.375	0.619	0.496	0.124	0.641	0.764	0.332	-0.332
C3P1	0.25	0.086	0.164	0.734	0.864	0.328	0.105	0.223	0.436	0.596	-0.059	0.059
C4A	1.243	0.344	0.899	0.053	0.192	-0.199	0.091	-0.29	0.45	0.609	1.189	-1.189
C4B	1.529	0.596	0.933	0.068	0.223	-0.091	0.123	-0.214	0.619	0.747	1.147	-1.147
C4BPA	0.696	-0.143	0.839	0.221	0.448	-0.033	-0.105	0.072	0.7	0.808	0.767	-0.767
C4BPB	0.899	0.023	0.876	0.137	0.337	0.29	0.074	0.216	0.556	0.698	0.66	-0.66
C4orf19	-0.464	0.152	-0.616	0.176	0.392	-2.032	-0.616	-1.415	0.005	0.025	0.799	-0.799
C4orf47	-0.193	0.082	-0.275	0.3	0.535	-0.372	-0.15	-0.222	0.479	0.633	-0.053	0.053
C4orf48	0.498	0.323	0.175	0.586	0.772	-0.19	-0.501	0.311	0.281	0.45	-0.136	0.136
C4orf50	1.483	0.133	1.351	0.001	0.03	1.163	0.021	1.142	0	0.004	0.209	-0.209
C4orf54	-0.769	0.2	-0.969	0.054	0.193	-1.004	-0.29	-0.714	0.108	0.228	-0.255	0.255
C5	0.369	0.233	0.136	0.694	0.843	-0.396	-0.284	-0.112	0.578	0.713	0.248	-0.248
C5AR1	0.635	0.192	0.443	0.214	0.439	0.784	0.509	0.275	0.348	0.515	0.168	-0.168
C5AR2	0.765	0.116	0.649	0.064	0.214	0.717	0.288	0.43	0.173	0.32	0.219	-0.219
C5orf17	-0.069	0.151	-0.221	0.53	0.731	0.284	0.678	-0.394	0.221	0.38	0.173	-0.173
C5orf22	-0.438	-0.032	-0.407	0.007	0.068	-0.104	-0.069	-0.035	0.809	0.884	-0.372	0.372
C5orf24	-0.404	-0.046	-0.357	0.041	0.167	-0.113	0.09	-0.204	0.2	0.354	-0.153	0.153
C5orf30	-0.521	0.127	-0.648	0	0.024	-0.367	-0.256	-0.111	0.623	0.75	-0.537	0.537
C5orf34	-0.54	-0.179	-0.361	0.106	0.29	-0.853	0.148	-1.001	0	0	0.64	-0.64
C5orf38	0.645	-0.237	0.881	0.016	0.101	0.881	-0.722	1.602	0	0	-0.721	0.721
C5orf46	0.099	0.323	-0.223	0.652	0.818	0.737	-0.361	1.098	0.09	0.2	-1.321	1.321
C5orf47	-0.965	-0.158	-0.807	0.019	0.112	0.072	0.156	-0.085	0.811	0.885	-0.722	0.722
C5orf49	0.037	0.443	-0.407	0.153	0.358	-0.026	-0.118	0.092	0.807	0.882	-0.499	0.499
C5orf58	0.512	-0.198	0.71	0.064	0.213	-0.546	0.354	-0.899	0.124	0.253	1.609	-1.609
C5orf63	-0.074	-0.159	0.085	0.717	0.854	0.061	0.081	-0.02	0.921	0.954	0.105	-0.105
C5orf64	0.009	0.038	-0.028	0.927	0.963	0.558	0.036	0.522	0.095	0.209	-0.55	0.55
C5orf66	0.183	-0.164	0.347	0.221	0.448	0.288	-0.08	0.368	0.189	0.341	-0.021	0.021
C5orf67	-0.111	0.027	-0.138	0.634	0.806	-0.354	-0.585	0.232	0.479	0.633	-0.37	0.37
C6	0.906	-0.442	1.348	0.152	0.357	1.532	0.094	1.438	0.028	0.086	-0.09	0.09
C6orf132	0.865	0.319	0.546	0.357	0.589	0.072	-0.166	0.237	0.61	0.74	0.309	-0.309
C6orf141	1.082	0.205	0.877	0.1	0.28	0.777	0.036	0.74	0.213	0.37	0.137	-0.137
C6orf163	0.085	-0.136	0.221	0.518	0.721	1.136	-0.054	1.189	0.001	0.007	-0.968	0.968
C6orf201	-0.051	-0.242	0.191	0.498	0.706	-0.056	0.152	-0.208	0.453	0.611	0.399	-0.399
C6orf223	0.134	-0.265	0.399	0.394	0.621	-1.929	0.167	-2.097	0	0.002	2.496	-2.496
C6orf226	0.216	0.002	0.215	0.272	0.506	0.208	0.17	0.038	0.861	0.917	0.177	-0.177
C6orf52	-0.382	-0.013	-0.369	0.154	0.36	-0.597	0.022	-0.62	0.029	0.089	0.251	-0.251
C6orf58	-0.133	0.094	-0.227	0.593	0.778	0.279	-0.089	0.368	0.226	0.386	-0.595	0.595
C6orf99	-0.193	0.252	-0.445	0.168	0.379	-0.537	0.074	-0.611	0.057	0.145	0.166	-0.166
C7	1.579	-0.331	1.91	0.011	0.086	1.083	0.27	0.813	0.253	0.418	1.097	-1.097
C7orf50	-0.152	0.078	-0.23	0.213	0.438	-0.205	-0.067	-0.138	0.383	0.548	-0.092	0.092
C7orf57	-0.525	-0.104	-0.421	0.294	0.529	-0.716	-0.029	-0.687	0.07	0.168	0.266	-0.266
C7orf61	0.059	-0.042	0.101	0.704	0.848	0.179	0.018	0.161	0.622	0.75	-0.06	0.06
C8A	0.596	0.058	0.538	0.333	0.564	0.024	-0.069	0.093	0.485	0.638	0.445	-0.445
C8G	0.373	0.143	0.23	0.586	0.772	-0.061	0.302	-0.363	0.179	0.328	0.593	-0.593
C8orf31	0.379	0.286	0.093	0.813	0.906	0.086	0.286	-0.2	0.541	0.685	0.293	-0.293
C8orf34	0.088	-0.112	0.2	0.51	0.716	0.807	-0.106	0.913	0.008	0.034	-0.713	0.713
C8orf37	-0.249	0.093	-0.342	0.062	0.209	-0.062	0.077	-0.139	0.459	0.616	-0.203	0.203
C8orf48	-0.634	-0.039	-0.595	0.016	0.102	-0.624	-0.461	-0.163	0.516	0.666	-0.432	0.432
C8orf49	-0.023	-0.027	0.005	0.984	0.993	-0.822	0.283	-1.105	0.014	0.051	1.11	-1.11
C8orf58	-0.144	0.035	-0.178	0.192	0.412	-0.195	-0.171	-0.024	0.894	0.938	-0.154	0.154
C8orf82	-0.042	0.028	-0.07	0.628	0.803	-0.456	-0.14	-0.317	0.172	0.319	0.247	-0.247
C8orf88	-0.289	0.025	-0.314	0.116	0.306	-0.078	-0.026	-0.052	0.849	0.91	-0.262	0.262
C8orf89	0.167	-0.227	0.394	0.211	0.436	1.044	-0.112	1.156	0	0.001	-0.762	0.762
C9	0.432	-0.127	0.559	0.398	0.624	0.328	0.066	0.262	0.396	0.56	0.297	-0.297
C9orf106	0.584	0.077	0.507	0.124	0.318	0.83	0.053	0.777	0.019	0.066	-0.27	0.27
C9orf116	-0.086	0.026	-0.112	0.656	0.82	-0.281	-0.138	-0.144	0.547	0.691	0.032	-0.032
C9orf129	-0.016	0	-0.016	0.96	0.979	-0.583	0.307	-0.89	0	0.001	0.874	-0.874
C9orf131	0.18	0.249	-0.07	0.756	0.875	0.269	-0.023	0.292	0.227	0.387	-0.362	0.362
C9orf139	0.94	-0.15	1.09	0.016	0.102	1.106	-0.289	1.395	0	0	-0.305	0.305
C9orf147	-0.1	0.197	-0.296	0.249	0.479	-0.279	-0.044	-0.235	0.407	0.57	-0.061	0.061
C9orf152	0.472	0.059	0.414	0.384	0.613	0.325	-0.097	0.422	0.175	0.322	-0.008	0.008
C9orf153	-0.16	-0.104	-0.056	0.845	0.922	-0.023	0.235	-0.257	0.352	0.518	0.201	-0.201
C9orf16	0.246	0.041	0.205	0.316	0.549	-0.052	0.008	-0.06	0.85	0.911	0.265	-0.265
C9orf163	-0.161	-0.094	-0.067	0.819	0.91	-0.725	-0.173	-0.552	0.083	0.19	0.485	-0.485
C9orf170	-0.471	-0.407	-0.063	0.847	0.923	-0.492	0.232	-0.724	0.009	0.036	0.661	-0.661
C9orf24	0.008	0.378	-0.37	0.244	0.474	-0.062	-0.263	0.201	0.363	0.528	-0.571	0.571
C9orf43	-0.452	-0.238	-0.214	0.412	0.636	-0.008	0.097	-0.105	0.706	0.812	-0.109	0.109
C9orf50	0.211	0.292	-0.081	0.789	0.894	-0.779	-0.49	-0.289	0.408	0.571	0.208	-0.208
CA1	-0.193	-0.026	-0.167	0.791	0.895	0.546	0.18	0.366	0.237	0.399	-0.533	0.533
CA10	-0.335	-0.099	-0.236	0.283	0.516	-0.248	0.317	-0.565	0.146	0.284	0.329	-0.329
CA11	0.414	0.289	0.125	0.511	0.716	-0.475	-0.335	-0.14	0.587	0.721	0.265	-0.265
CA12	1.004	0.428	0.575	0.254	0.486	-0.282	-0.382	0.1	0.833	0.899	0.475	-0.475
CA13	0.309	0.144	0.165	0.492	0.701	0.038	-0.265	0.302	0.237	0.4	-0.137	0.137
CA14	-1.15	0.062	-1.212	0.021	0.117	0.079	0.297	-0.218	0.573	0.71	-0.994	0.994
CA2	0.899	0.039	0.861	0.014	0.095	0.725	-0.022	0.747	0.026	0.081	0.114	-0.114
CA3	-0.242	-0.275	0.033	0.962	0.98	1.575	0.571	1.005	0.016	0.057	-0.972	0.972
CA4	0.216	-0.193	0.409	0.39	0.618	0.198	-0.373	0.571	0.158	0.299	-0.162	0.162
CA5B	-0.138	0.163	-0.301	0.148	0.351	0.339	-0.299	0.638	0.021	0.07	-0.939	0.939
CA6	0.183	0.02	0.163	0.764	0.88	-0.63	-0.113	-0.517	0.458	0.615	0.68	-0.68
CA7	-0.137	0.099	-0.235	0.3	0.535	-0.879	0.212	-1.091	0.02	0.067	0.856	-0.856
CA8	-0.373	0.13	-0.503	0.33	0.562	1.037	0.615	0.423	0.35	0.517	-0.926	0.926
CA9	-0.031	0.251	-0.281	0.559	0.752	-1.11	0.38	-1.49	0.009	0.036	1.209	-1.209
CAB39L	-0.068	0.037	-0.104	0.439	0.66	0.13	-0.073	0.203	0.274	0.442	-0.307	0.307
CABCOCO1	0.274	-0.3	0.573	0.06	0.207	0.761	-0.141	0.902	0.002	0.014	-0.329	0.329
CABLES1	-0.741	0.167	-0.908	0.001	0.029	0.18	-0.179	0.359	0.229	0.389	-1.267	1.267
CABP1	0.07	-0.147	0.216	0.522	0.725	0.343	0.047	0.296	0.255	0.421	-0.08	0.08
CABP4	0.751	-0.21	0.962	0.002	0.045	0.712	-0.216	0.928	0.009	0.038	0.034	-0.034
CABP7	-0.19	-0.076	-0.114	0.799	0.899	0.211	0.013	0.198	0.54	0.684	-0.312	0.312
CABYR	-0.234	0.016	-0.25	0.317	0.55	-0.225	0.015	-0.24	0.284	0.453	-0.01	0.01
CACFD1	-0.104	0.148	-0.253	0.164	0.375	-0.147	-0.023	-0.125	0.627	0.753	-0.128	0.128
CACHD1	-0.212	0.203	-0.415	0.073	0.231	-0.041	-0.167	0.126	0.573	0.71	-0.541	0.541
CACNA1A	0.453	0.095	0.358	0.135	0.334	0.166	-0.447	0.613	0.068	0.164	-0.255	0.255
CACNA1B	0.325	-0.448	0.773	0.032	0.146	0.697	0.508	0.189	0.708	0.813	0.584	-0.584
CACNA1C	0.542	-0.166	0.709	0.019	0.111	0.447	-0.024	0.471	0.134	0.267	0.238	-0.238
CACNA1D	-0.248	0.004	-0.252	0.421	0.644	-0.564	-0.061	-0.504	0.184	0.334	0.252	-0.252
CACNA1E	0.829	-0.397	1.226	0.001	0.038	-0.268	0.317	-0.585	0.257	0.422	1.811	-1.811
CACNA1F	0.606	0.042	0.564	0.066	0.218	0.481	0.173	0.308	0.388	0.552	0.256	-0.256
CACNA1G	0.628	0.142	0.486	0.247	0.477	0.705	-0.248	0.953	0.045	0.122	-0.467	0.467
CACNA1H	0.792	-0.022	0.814	0.028	0.135	0.152	0.34	-0.188	0.627	0.754	1.002	-1.002
CACNA1I	0.264	-0.126	0.39	0.296	0.531	0.14	-0.214	0.354	0.503	0.655	0.036	-0.036
CACNA1S	-0.02	-0.393	0.373	0.415	0.639	0.709	0.4	0.309	0.418	0.579	0.064	-0.064
CACNA2D1	0.078	0.168	-0.09	0.799	0.899	0.704	0.151	0.553	0.058	0.146	-0.643	0.643
CACNA2D2	-0.137	-0.137	0	1	1	0.463	0.063	0.401	0.196	0.35	-0.401	0.401
CACNA2D3	0.044	-0.157	0.201	0.61	0.79	0.538	0.259	0.279	0.396	0.559	-0.078	0.078
CACNA2D4	0.434	-0.032	0.466	0.082	0.249	0.411	-0.031	0.441	0.169	0.315	0.025	-0.025
CACNB1	0.121	0.022	0.099	0.592	0.777	0.157	0.091	0.066	0.75	0.843	0.033	-0.033
CACNB2	0.42	-0.085	0.505	0.072	0.229	0.59	-0.139	0.729	0.027	0.084	-0.224	0.224
CACNB3	-0.186	0.038	-0.224	0.146	0.349	-0.128	0.022	-0.15	0.275	0.442	-0.074	0.074
CACNB4	0.069	-0.401	0.469	0.217	0.442	1.651	-0.211	1.862	0	0	-1.393	1.393
CACNG4	0.414	0.252	0.162	0.743	0.868	-0.536	-0.605	0.07	0.904	0.943	0.092	-0.092
CACNG5	-0.069	0.166	-0.234	0.477	0.69	-0.095	0.162	-0.257	0.595	0.727	0.023	-0.023
CACNG8	0.355	0.124	0.231	0.562	0.755	0.188	0.332	-0.144	0.663	0.781	0.375	-0.375
CACYBPP2	-0.447	-0.639	0.192	0.531	0.731	-0.15	-0.295	0.145	0.504	0.656	0.047	-0.047
CADM1	0.137	0.276	-0.139	0.609	0.79	-0.843	-0.183	-0.66	0.003	0.018	0.521	-0.521
CADM2	-0.119	-0.092	-0.027	0.962	0.981	0.272	0.026	0.246	0.566	0.705	-0.273	0.273
CADM3	0.212	-0.223	0.435	0.367	0.597	-0.258	0.143	-0.401	0.463	0.62	0.836	-0.836
CADM4	-0.431	0.505	-0.936	0.006	0.063	-1.158	-0.077	-1.081	0	0.003	0.145	-0.145
CADPS	-0.734	-0.007	-0.726	0.082	0.25	-0.085	-1.16	1.075	0.045	0.122	-1.801	1.801
CADPS2	0.215	0.292	-0.076	0.758	0.876	0.518	0.189	0.328	0.247	0.41	-0.404	0.404
CAGE1	-0.091	-0.084	-0.007	0.98	0.99	-0.272	0.174	-0.446	0.07	0.168	0.439	-0.439
CAHM	-0.169	0.063	-0.231	0.318	0.55	0.437	0.08	0.357	0.143	0.279	-0.588	0.588
CALB1	0.517	0	0.517	0.144	0.347	0.559	0.042	0.517	0.155	0.296	0	0
CALB2	0.436	-0.389	0.824	0.256	0.488	-0.472	-0.146	-0.326	0.543	0.687	1.15	-1.15
CALCB	-0.271	-0.086	-0.185	0.476	0.689	0.341	0.136	0.205	0.397	0.561	-0.39	0.39
CALCR	-0.284	-0.056	-0.228	0.448	0.667	0.126	0.032	0.093	0.822	0.891	-0.321	0.321
CALCRL	0.376	-0.083	0.458	0.191	0.411	0.41	0.277	0.133	0.582	0.716	0.325	-0.325
CALHM1	0.171	0.019	0.153	0.471	0.685	0.155	-0.243	0.397	0.023	0.075	-0.244	0.244
CALHM2	0.55	0.011	0.539	0.038	0.161	-0.003	-0.093	0.09	0.712	0.816	0.449	-0.449
CALHM5	0.705	-0.039	0.744	0.04	0.164	0.491	-0.207	0.699	0.019	0.065	0.045	-0.045
CALHM6	1.518	0.041	1.477	0.028	0.135	1.286	0.016	1.27	0.002	0.013	0.207	-0.207
CALM2P2	0.136	0.06	0.076	0.809	0.904	0.214	-0.094	0.308	0.221	0.38	-0.232	0.232
CALML4	-0.039	-0.115	0.076	0.77	0.883	0.247	-0.068	0.315	0.35	0.517	-0.239	0.239
CALML5	0.529	0.683	-0.154	0.781	0.89	-0.275	-0.407	0.132	0.86	0.917	-0.286	0.286
CALML6	0.134	-0.331	0.465	0.182	0.4	-0.215	0.34	-0.555	0.268	0.434	1.02	-1.02
CALN1	0.771	0.054	0.717	0.158	0.366	1.334	0.089	1.245	0.002	0.014	-0.528	0.528
CALR4P	-0.753	-0.246	-0.507	0.12	0.312	0.986	-0.03	1.016	0.022	0.073	-1.523	1.523
CALY	0.63	0.073	0.557	0.048	0.181	0.142	-0.057	0.199	0.593	0.725	0.358	-0.358
CAMK1	0.494	0.393	0.101	0.673	0.831	-0.489	-0.061	-0.428	0.02	0.068	0.529	-0.529
CAMK1D	1.009	0.033	0.975	0.015	0.099	1.11	-0.312	1.422	0	0	-0.447	0.447
CAMK1G	0.198	0.298	-0.099	0.782	0.891	0.232	0.775	-0.544	0.267	0.434	0.445	-0.445
CAMK2A	-0.123	-0.172	0.048	0.88	0.941	-0.166	0.361	-0.527	0.2	0.354	0.575	-0.575
CAMK2B	-0.402	0.207	-0.609	0.188	0.407	0.051	0.398	-0.347	0.499	0.652	-0.262	0.262
CAMK2N1	0.255	-0.023	0.278	0.221	0.448	-0.575	0.128	-0.703	0.005	0.025	0.981	-0.981
CAMK2N2	0.196	0.126	0.07	0.808	0.903	-0.803	0.051	-0.854	0.003	0.019	0.924	-0.924
CAMK4	0.553	-0.222	0.775	0.034	0.151	0.043	-0.031	0.073	0.865	0.92	0.702	-0.702
CAMKV	-0.615	-0.13	-0.485	0.217	0.443	-0.942	0.142	-1.084	0.036	0.104	0.599	-0.599
CAMP	0.51	-0.163	0.672	0.161	0.371	-0.115	0.086	-0.201	0.69	0.802	0.873	-0.873
CAMSAP3	0.232	-0.264	0.496	0.234	0.462	0.098	-0.342	0.441	0.407	0.57	0.055	-0.055
CAND2	0.091	0.153	-0.062	0.828	0.913	-0.098	0.272	-0.37	0.206	0.361	0.308	-0.308
CAP2	-0.794	-0.008	-0.786	0.025	0.128	-0.209	-0.1	-0.108	0.763	0.852	-0.678	0.678
CAPG	0.516	-0.144	0.66	0.07	0.226	0.6	-0.103	0.703	0.073	0.173	-0.043	0.043
CAPN10-DT	-0.063	-0.133	0.07	0.772	0.884	-0.09	0.196	-0.285	0.319	0.487	0.355	-0.355
CAPN11	0.197	0.031	0.165	0.648	0.816	-0.082	-0.544	0.461	0.103	0.221	-0.296	0.296
CAPN12	0.718	0.034	0.684	0.035	0.154	-0.403	0.142	-0.545	0.106	0.226	1.229	-1.229
CAPN13	0.333	-0.183	0.515	0.211	0.436	0.393	-0.162	0.555	0.028	0.086	-0.04	0.04
CAPN14	-0.293	-0.028	-0.265	0.393	0.621	-0.737	-0.19	-0.547	0.098	0.214	0.282	-0.282
CAPN3	-0.747	0.007	-0.754	0.039	0.162	0.352	-0.384	0.737	0.051	0.133	-1.491	1.491
CAPN5	-0.005	0.198	-0.203	0.33	0.562	-0.713	-0.151	-0.562	0.004	0.021	0.359	-0.359
CAPN6	0.814	-0.554	1.368	0.046	0.179	1.436	0.044	1.392	0.039	0.11	-0.024	0.024
CAPN8	0.382	-0.31	0.692	0.102	0.284	0.07	-0.529	0.6	0.136	0.27	0.092	-0.092
CAPN9	0.102	0.144	-0.042	0.922	0.961	0.488	0.393	0.095	0.81	0.884	-0.137	0.137
CAPNS2	0.106	0.383	-0.277	0.432	0.654	0.141	-0.628	0.769	0.189	0.34	-1.046	1.046
CAPS	0.064	-0.007	0.071	0.813	0.906	-0.063	-0.291	0.227	0.511	0.662	-0.156	0.156
CAPS2	0.152	0.19	-0.038	0.896	0.949	0.454	-0.085	0.54	0.009	0.038	-0.578	0.578
CARD10	0.236	0.065	0.172	0.469	0.684	0.333	0.179	0.155	0.452	0.61	0.017	-0.017
CARD11	1.207	-0.21	1.417	0	0.026	1.121	-0.146	1.268	0	0.002	0.149	-0.149
CARD14	-0.262	0.209	-0.471	0.043	0.172	-0.107	0.131	-0.238	0.425	0.586	-0.233	0.233
CARD16	0.432	0.117	0.315	0.276	0.51	0.437	-0.471	0.908	0.006	0.027	-0.593	0.593
CARD17	1.191	0.154	1.038	0.002	0.046	0.64	0.053	0.586	0.109	0.231	0.452	-0.452
CARD19	0.029	0.14	-0.111	0.526	0.728	-0.251	0.011	-0.262	0.102	0.22	0.151	-0.151
CARD6	0.521	0.036	0.485	0.021	0.115	0.398	-0.065	0.464	0.026	0.082	0.021	-0.021
CARD9	0.906	0	0.906	0.004	0.057	0.074	0.075	-0.001	0.999	0.999	0.907	-0.907
CARF	0.159	-0.015	0.175	0.302	0.536	0.427	-0.122	0.55	0.006	0.029	-0.375	0.375
CARMIL1	-0.242	0.383	-0.625	0.006	0.062	-0.213	-0.074	-0.139	0.629	0.755	-0.486	0.486
CARMIL2	1.351	-0.166	1.517	0	0.026	0.822	-0.33	1.153	0.001	0.007	0.364	-0.364
CARMIL3	-0.26	-0.126	-0.134	0.663	0.823	-0.121	0.341	-0.462	0.182	0.331	0.328	-0.328
CARMN	0.923	-0.04	0.962	0.026	0.13	0.996	0.042	0.953	0.016	0.056	0.009	-0.009
CARNS1	0.595	-0.118	0.713	0.043	0.173	0.137	0.064	0.073	0.854	0.913	0.64	-0.64
CASC1	-0.033	-0.001	-0.032	0.909	0.955	0.283	0.289	-0.007	0.984	0.99	-0.025	0.025
CASC11	-0.205	-0.033	-0.172	0.468	0.683	-0.681	-0.061	-0.62	0.015	0.054	0.448	-0.448
CASC15	-0.714	-0.03	-0.684	0.039	0.162	0.55	-0.21	0.759	0.027	0.085	-1.443	1.443
CASC18	0.069	0.119	-0.05	0.809	0.904	0.607	-0.307	0.914	0.003	0.017	-0.964	0.964
CASC19	0.48	0.193	0.286	0.436	0.657	0.114	0.256	-0.142	0.691	0.802	0.428	-0.428
CASC2	-0.225	-0.075	-0.149	0.449	0.668	-0.156	-0.164	0.008	0.962	0.978	-0.157	0.157
CASC20	-0.615	0.307	-0.922	0.004	0.054	-0.396	0.716	-1.112	0.002	0.011	0.19	-0.19
CASC4P1	-0.073	-0.258	0.185	0.435	0.657	-0.052	0.132	-0.185	0.443	0.603	0.37	-0.37
CASC8	-0.047	0.075	-0.122	0.654	0.818	0.351	0.192	0.159	0.583	0.717	-0.281	0.281
CASC9	-0.663	0.168	-0.831	0.049	0.185	-0.374	0.235	-0.609	0.209	0.365	-0.222	0.222
CASKIN1	-1.091	0.418	-1.509	0	0.028	-1.467	0.281	-1.747	0	0.004	0.238	-0.238
CASP1	0.556	0.181	0.375	0.103	0.285	0.42	-0.451	0.871	0.002	0.013	-0.496	0.496
CASP10	0.773	0.017	0.756	0.011	0.084	0.561	-0.009	0.57	0.004	0.022	0.186	-0.186
CASP12	-0.031	0.161	-0.192	0.475	0.688	0.503	-0.074	0.577	0.103	0.221	-0.769	0.769
CASP14	0.48	0.492	-0.012	0.984	0.993	-0.751	-0.199	-0.552	0.518	0.667	0.54	-0.54
CASP16P	0.311	-0.163	0.474	0.104	0.287	-0.274	-0.095	-0.179	0.481	0.635	0.653	-0.653
CASP17P	1.011	0.015	0.997	0.003	0.048	1.024	-0.151	1.175	0.001	0.005	-0.178	0.178
CASP1P2	0.634	-0.211	0.844	0.003	0.05	1.021	-0.144	1.164	0.006	0.028	-0.32	0.32
CASP5	1.082	0.326	0.756	0.029	0.139	0.417	0.236	0.181	0.58	0.715	0.575	-0.575
CASP8AP2	0.098	-0.077	0.175	0.376	0.605	0.161	-0.007	0.168	0.527	0.674	0.007	-0.007
CASQ1	0.039	-0.876	0.915	0.073	0.231	0.732	-0.143	0.874	0.011	0.044	0.041	-0.041
CASQ2	0.12	-0.003	0.122	0.825	0.912	0.818	-0.362	1.179	0.029	0.088	-1.057	1.057
CASR	0.265	-0.08	0.346	0.158	0.366	0.707	0.139	0.568	0.038	0.109	-0.222	0.222
CASS4	0.802	0.081	0.721	0.029	0.138	0.964	0.156	0.808	0.006	0.029	-0.087	0.087
CASTOR1	-0.052	-0.05	-0.002	0.995	0.998	0.382	0.393	-0.011	0.965	0.979	0.009	-0.009
CASTOR2	0.039	0.276	-0.237	0.219	0.445	-0.263	0.039	-0.302	0.146	0.284	0.065	-0.065
CASZ1	0.845	0.33	0.515	0.058	0.202	0.481	0.002	0.479	0.179	0.327	0.036	-0.036
CAT	0.12	-0.015	0.135	0.54	0.737	0.361	-0.143	0.504	0	0	-0.369	0.369
CATIP	0.05	-0.105	0.154	0.609	0.79	0.236	0.238	-0.002	0.993	0.996	0.156	-0.156
CATSPER1	-0.109	-0.043	-0.066	0.842	0.92	-0.425	-0.064	-0.361	0.314	0.482	0.295	-0.295
CATSPER2	-0.001	0.11	-0.111	0.661	0.822	0.344	-0.121	0.465	0.08	0.184	-0.576	0.576
CATSPER3	0.278	-0.048	0.326	0.302	0.536	0.147	-0.042	0.189	0.477	0.631	0.137	-0.137
CATSPERB	0.266	0.305	-0.038	0.916	0.958	0.178	0.068	0.11	0.792	0.872	-0.148	0.148
CATSPERD	-0.465	0.068	-0.533	0.008	0.074	0.827	-0.006	0.833	0.005	0.026	-1.366	1.366
CATSPERE	-0.118	-0.121	0.004	0.988	0.994	0.637	-0.179	0.815	0.004	0.02	-0.811	0.811
CATSPERG	0.447	0.097	0.35	0.081	0.249	0.488	0.024	0.464	0.021	0.069	-0.114	0.114
CAV1	-0.01	0.232	-0.241	0.227	0.454	0.147	-0.132	0.279	0.111	0.234	-0.52	0.52
CAV2	-0.228	0.118	-0.346	0.089	0.262	0.355	0.014	0.341	0.03	0.091	-0.687	0.687
CAVIN1	0.481	0.149	0.332	0.241	0.47	0.199	-0.126	0.325	0.132	0.264	0.007	-0.007
CAVIN2	0.617	-0.25	0.867	0.018	0.108	1.312	0.315	0.997	0.008	0.034	-0.13	0.13
CAVIN3	0.051	0.116	-0.065	0.789	0.894	-0.611	-0.104	-0.506	0.037	0.106	0.441	-0.441
CAVIN4	-0.469	0.03	-0.499	0.143	0.345	0.058	0.61	-0.552	0.044	0.12	0.053	-0.053
CBARP	-0.551	0.213	-0.763	0.028	0.135	-1.376	0.065	-1.442	0	0	0.679	-0.679
CBFA2T3	0.989	0.007	0.982	0.028	0.135	0.949	-0.188	1.138	0	0.001	-0.156	0.156
CBLB	0.32	0.334	-0.015	0.94	0.97	0.024	-0.209	0.233	0.241	0.405	-0.248	0.248
CBLC	0.605	0.366	0.239	0.595	0.78	-0.019	-0.661	0.642	0.26	0.425	-0.403	0.403
CBLN1	-0.843	-0.153	-0.691	0.155	0.361	-0.44	0.121	-0.561	0.312	0.48	-0.13	0.13
CBLN2	-0.021	0.219	-0.24	0.665	0.825	-1.472	-0.921	-0.551	0.385	0.55	0.311	-0.311
CBLN3	0.535	0.093	0.442	0.083	0.251	0.273	-0.083	0.355	0.059	0.149	0.087	-0.087
CBLN4	-0.151	0.012	-0.164	0.685	0.838	0.135	0.106	0.029	0.946	0.969	-0.193	0.193
CBR3	-0.265	0.067	-0.332	0.113	0.301	-0.473	-0.373	-0.1	0.641	0.764	-0.232	0.232
CBS	-0.003	0.36	-0.363	0.303	0.538	-0.798	0.609	-1.407	0	0.001	1.044	-1.044
CBSL	0.239	0.407	-0.167	0.64	0.811	-0.605	0.349	-0.954	0	0.004	0.787	-0.787
CBWD4P	-0.158	-0.141	-0.017	0.938	0.969	0.562	0.151	0.411	0.163	0.306	-0.428	0.428
CBX2	-0.745	0.151	-0.897	0.002	0.043	-0.201	-0.146	-0.054	0.85	0.911	-0.843	0.843
CBX3P7	-1.049	-0.11	-0.939	0.129	0.324	0.04	-0.353	0.393	0.391	0.555	-1.332	1.332
CBX3P9	-0.26	-0.36	0.1	0.697	0.845	-0.238	-0.18	-0.058	0.788	0.869	0.158	-0.158
CBX7	0.334	0.191	0.142	0.5	0.707	0.374	-0.059	0.434	0.066	0.161	-0.292	0.292
CBX8	-0.524	0.04	-0.564	0.002	0.042	-0.473	-0.141	-0.332	0.072	0.171	-0.232	0.232
CBY3	0.091	0.206	-0.115	0.687	0.839	-0.267	0.043	-0.31	0.222	0.382	0.195	-0.195
CC2D2A	-0.379	0.07	-0.449	0	0.022	-0.468	-0.135	-0.333	0.089	0.199	-0.116	0.116
CC2D2B	0.413	-0.16	0.573	0.035	0.154	1.288	0.121	1.167	0.001	0.006	-0.594	0.594
CCBE1	1.464	-0.112	1.576	0.001	0.037	0.952	-0.044	0.995	0.035	0.103	0.581	-0.581
CCDC102A	0.136	-0.135	0.271	0.204	0.428	-0.038	-0.046	0.008	0.968	0.981	0.263	-0.263
CCDC102B	0.284	-0.175	0.46	0.037	0.159	0.179	0.027	0.153	0.554	0.697	0.307	-0.307
CCDC106	0.094	0.172	-0.079	0.593	0.778	-0.378	0.02	-0.398	0.053	0.138	0.319	-0.319
CCDC107	0.551	0.254	0.297	0.254	0.485	-0.142	-0.203	0.061	0.857	0.915	0.236	-0.236
CCDC110	-0.346	-0.236	-0.11	0.673	0.83	-0.15	0.259	-0.409	0.11	0.232	0.299	-0.299
CCDC112	-0.153	-0.191	0.038	0.823	0.911	0.057	0.288	-0.231	0.349	0.515	0.269	-0.269
CCDC113	-0.174	-0.169	-0.005	0.983	0.992	-0.429	0.171	-0.6	0.03	0.09	0.595	-0.595
CCDC114	-0.528	-0.262	-0.265	0.395	0.621	-0.309	0.129	-0.438	0.156	0.297	0.173	-0.173
CCDC116	0.49	0.059	0.431	0.216	0.441	0.539	-0.173	0.711	0.005	0.026	-0.28	0.28
CCDC122	-0.208	-0.038	-0.17	0.436	0.657	0.12	-0.044	0.164	0.303	0.472	-0.334	0.334
CCDC13	-0.038	0.054	-0.092	0.736	0.864	-0.105	-0.178	0.073	0.804	0.88	-0.165	0.165
CCDC134	-0.086	0.271	-0.357	0.023	0.121	-1.079	-0.027	-1.051	0	0	0.694	-0.694
CCDC136	-0.172	-0.141	-0.031	0.911	0.956	-0.419	0.412	-0.832	0.009	0.038	0.801	-0.801
CCDC138	-0.401	-0.152	-0.249	0.295	0.53	-0.189	0.143	-0.332	0.197	0.351	0.083	-0.083
CCDC14	-0.171	-0.02	-0.152	0.533	0.733	-0.032	0.139	-0.17	0.478	0.633	0.018	-0.018
CCDC140	-1.029	0.06	-1.09	0.004	0.055	-1.238	-0.297	-0.941	0.003	0.017	-0.149	0.149
CCDC141	0.718	-0.079	0.796	0.042	0.17	0.919	0.083	0.836	0.125	0.255	-0.04	0.04
CCDC144A	0.335	0.034	0.301	0.474	0.687	0.101	0.561	-0.46	0.291	0.461	0.761	-0.761
CCDC144B	0.123	0.241	-0.118	0.75	0.872	-0.283	0.172	-0.454	0.235	0.397	0.336	-0.336
CCDC144CP	0.492	0.32	0.172	0.6	0.783	-0.233	-0.124	-0.109	0.806	0.882	0.281	-0.281
CCDC144NL	0.003	-0.059	0.062	0.777	0.888	-0.031	0.349	-0.38	0.293	0.462	0.442	-0.442
CCDC146	0.315	-0.031	0.345	0.19	0.41	0.942	-0.063	1.005	0.001	0.008	-0.66	0.66
CCDC148	-0.294	0.052	-0.347	0.256	0.487	-0.803	-0.255	-0.548	0.102	0.22	0.201	-0.201
CCDC149	-0.016	0.092	-0.108	0.464	0.679	-0.015	0.016	-0.031	0.874	0.925	-0.077	0.077
CCDC15	-0.101	-0.112	0.012	0.935	0.968	-0.575	0.042	-0.617	0.005	0.024	0.629	-0.629
CCDC150	-0.203	-0.322	0.119	0.643	0.812	-0.635	0.213	-0.848	0.025	0.079	0.967	-0.967
CCDC151	-0.279	-0.007	-0.271	0.353	0.585	0.076	0.346	-0.27	0.244	0.409	-0.001	0.001
CCDC152	0.822	-0.247	1.069	0.006	0.062	0.808	0.534	0.274	0.423	0.584	0.795	-0.795
CCDC153	0.278	0.034	0.244	0.431	0.653	0.468	0.142	0.326	0.179	0.327	-0.082	0.082
CCDC154	0.13	0.079	0.05	0.877	0.94	0.616	0.042	0.575	0.128	0.258	-0.525	0.525
CCDC155	-0.451	-0.084	-0.366	0.229	0.457	-1.118	-0.164	-0.954	0.021	0.069	0.588	-0.588
CCDC157	-0.189	-0.046	-0.144	0.412	0.636	-0.456	-0.113	-0.343	0.149	0.288	0.199	-0.199
CCDC158	0.063	0.284	-0.221	0.517	0.721	-0.122	-0.046	-0.076	0.824	0.892	-0.145	0.145
CCDC160	-0.188	-0.009	-0.178	0.579	0.767	0.299	0.397	-0.098	0.752	0.844	-0.08	0.08
CCDC162P	0.436	0.015	0.421	0.156	0.363	0.7	-0.038	0.739	0.038	0.108	-0.318	0.318
CCDC163	0.185	0.087	0.098	0.616	0.794	-0.17	-0.075	-0.095	0.666	0.783	0.193	-0.193
CCDC167	-0.4	-0.006	-0.394	0.042	0.17	-0.372	0.027	-0.398	0.012	0.046	0.004	-0.004
CCDC168	0.287	-0.031	0.317	0.319	0.552	-0.009	0.046	-0.056	0.888	0.934	0.373	-0.373
CCDC169	-0.343	-0.19	-0.152	0.679	0.834	0.155	0.175	-0.019	0.958	0.975	-0.133	0.133
CCDC17	0.506	0.267	0.239	0.451	0.669	0.443	0.133	0.31	0.349	0.515	-0.071	0.071
CCDC170	0.797	-0.168	0.965	0.013	0.09	1.566	0.077	1.488	0	0.001	-0.523	0.523
CCDC171	-0.351	-0.242	-0.11	0.592	0.777	0.595	-0.013	0.608	0.07	0.168	-0.718	0.718
CCDC173	0.03	-0.11	0.14	0.63	0.804	-0.133	0.172	-0.305	0.248	0.412	0.445	-0.445
CCDC177	-0.166	0.18	-0.346	0.195	0.416	-0.804	0.642	-1.446	0.003	0.016	1.1	-1.1
CCDC178	0.313	-0.468	0.781	0.05	0.186	0.514	-0.31	0.823	0.022	0.074	-0.042	0.042
CCDC179	-0.303	-0.039	-0.265	0.342	0.573	-0.12	-0.298	0.178	0.691	0.802	-0.443	0.443
CCDC18	0.063	-0.347	0.41	0.062	0.211	-0.293	0.221	-0.515	0.106	0.226	0.925	-0.925
CCDC180	0.176	-0.185	0.362	0.297	0.532	0.609	-0.319	0.928	0.013	0.049	-0.566	0.566
CCDC181	-0.608	-0.206	-0.403	0.297	0.532	-0.926	0.062	-0.988	0.005	0.024	0.585	-0.585
CCDC183	0.069	0.152	-0.082	0.748	0.87	0.094	-0.007	0.1	0.589	0.722	-0.182	0.182
CCDC184	0.297	0.218	0.079	0.811	0.905	-0.175	0.025	-0.2	0.408	0.571	0.279	-0.279
CCDC186	0.279	-0.073	0.353	0.107	0.291	0.511	0.176	0.335	0.194	0.347	0.018	-0.018
CCDC187	-0.109	0.274	-0.384	0.172	0.385	0.334	0.119	0.215	0.444	0.604	-0.599	0.599
CCDC188	0.267	-0.288	0.555	0.056	0.197	-0.803	0.06	-0.863	0.028	0.085	1.418	-1.418
CCDC189	0.009	-0.4	0.409	0.163	0.372	-0.66	-0.002	-0.659	0.02	0.066	1.068	-1.068
CCDC191	-0.033	0.029	-0.062	0.717	0.854	0.672	-0.075	0.747	0.001	0.005	-0.809	0.809
CCDC192	0.005	0.269	-0.265	0.361	0.592	-0.157	-0.037	-0.12	0.626	0.752	-0.145	0.145
CCDC194	0.688	0.097	0.591	0.103	0.285	0.39	-0.296	0.686	0.033	0.098	-0.095	0.095
CCDC196	0.248	-0.058	0.307	0.277	0.511	-0.131	-0.187	0.056	0.832	0.898	0.251	-0.251
CCDC200	0.682	0.373	0.309	0.381	0.61	0.481	-0.018	0.499	0.035	0.102	-0.19	0.19
CCDC24	-0.11	0.002	-0.112	0.49	0.699	-0.279	0.151	-0.429	0.061	0.151	0.317	-0.317
CCDC26	-0.633	0.04	-0.672	0.142	0.344	-1.358	0.362	-1.72	0	0.002	1.048	-1.048
CCDC27	-0.442	0.067	-0.509	0.045	0.176	-0.077	0.231	-0.309	0.203	0.358	-0.2	0.2
CCDC28B	-0.169	-0.119	-0.05	0.764	0.879	-0.182	0.075	-0.257	0.173	0.32	0.207	-0.207
CCDC3	0.592	-0.167	0.759	0.044	0.174	0.463	-0.242	0.706	0.029	0.089	0.053	-0.053
CCDC30	-0.129	0.045	-0.175	0.355	0.586	0.284	0.022	0.261	0.172	0.318	-0.436	0.436
CCDC33	0.2	-0.131	0.331	0.329	0.562	-0.907	-0.079	-0.828	0.099	0.216	1.159	-1.159
CCDC36	0.36	0.508	-0.148	0.732	0.862	0.438	0.212	0.227	0.423	0.584	-0.375	0.375
CCDC38	0.07	0.03	0.039	0.907	0.954	0.144	0.253	-0.109	0.752	0.844	0.148	-0.148
CCDC39	-0.088	-0.225	0.137	0.72	0.855	0.33	0.197	0.133	0.682	0.795	0.004	-0.004
CCDC40	-0.204	-0.002	-0.202	0.261	0.494	-0.019	-0.079	0.06	0.752	0.844	-0.262	0.262
CCDC42	0.576	0.066	0.51	0.034	0.152	0.353	0.046	0.307	0.274	0.441	0.203	-0.203
CCDC50	-0.221	0.015	-0.236	0.12	0.312	0.02	-0.212	0.233	0.153	0.293	-0.469	0.469
CCDC62	0.29	0.119	0.171	0.497	0.706	0.601	0.145	0.456	0.15	0.289	-0.285	0.285
CCDC68	0.968	-0.171	1.139	0.03	0.14	1.009	0.186	0.823	0.05	0.132	0.316	-0.316
CCDC69	1.267	-0.046	1.312	0.005	0.058	1.014	0.06	0.954	0.001	0.005	0.358	-0.358
CCDC71L	-0.089	0.11	-0.199	0.123	0.316	-0.234	0.114	-0.348	0.029	0.089	0.149	-0.149
CCDC73	0.383	0.223	0.16	0.522	0.725	0.345	0.157	0.188	0.424	0.585	-0.028	0.028
CCDC74A	0.269	-0.294	0.563	0.069	0.225	0.071	0.07	0.001	0.998	0.999	0.562	-0.562
CCDC74B	-0.077	-0.331	0.253	0.474	0.687	0.074	0.033	0.041	0.876	0.926	0.212	-0.212
CCDC78	-0.286	-0.234	-0.052	0.87	0.936	-0.314	0.172	-0.486	0.166	0.31	0.434	-0.434
CCDC8	0.324	-0.035	0.358	0.286	0.519	-0.188	-0.245	0.058	0.824	0.892	0.3	-0.3
CCDC80	0.829	-0.161	0.99	0.035	0.154	0.951	-0.058	1.009	0.004	0.019	-0.019	0.019
CCDC81	0.228	-0.472	0.7	0.027	0.133	0.5	0	0.5	0.027	0.083	0.2	-0.2
CCDC84	0.389	-0.011	0.4	0.049	0.184	0.518	-0.044	0.562	0.013	0.05	-0.162	0.162
CCDC85A	0.601	0.225	0.376	0.355	0.587	1.063	0.159	0.904	0.009	0.037	-0.528	0.528
CCDC85B	0.144	0.035	0.109	0.696	0.844	-0.151	-0.194	0.043	0.864	0.919	0.066	-0.066
CCDC85C	-0.07	0.212	-0.282	0.078	0.241	-0.438	0.082	-0.52	0.019	0.064	0.238	-0.238
CCDC86	-0.352	0.084	-0.435	0.006	0.065	-0.76	0	-0.76	0	0	0.325	-0.325
CCDC87	0.061	0.317	-0.256	0.322	0.555	-0.573	-0.321	-0.252	0.198	0.352	-0.004	0.004
CCDC88A	0.137	-0.171	0.308	0.111	0.299	0.266	0.249	0.017	0.93	0.96	0.291	-0.291
CCDC88B	0.949	-0.294	1.243	0	0.022	0.781	-0.21	0.991	0	0.001	0.252	-0.252
CCDC88C	0.697	0.019	0.678	0.029	0.138	0.925	0.236	0.689	0.037	0.107	-0.011	0.011
CCDC89	0.107	-0.185	0.292	0.371	0.601	0.129	-0.479	0.608	0.046	0.125	-0.316	0.316
CCDC9B	-0.191	0.114	-0.304	0.193	0.414	0.172	-0.246	0.418	0.066	0.16	-0.722	0.722
CCER2	0.222	-0.157	0.38	0.271	0.505	0.464	-0.183	0.646	0.119	0.245	-0.266	0.266
CCIN	0.256	0.225	0.031	0.938	0.969	0.345	-0.075	0.42	0.256	0.422	-0.389	0.389
CCKBR	-0.137	0.454	-0.592	0.094	0.271	-0.221	0.005	-0.226	0.669	0.785	-0.366	0.366
CCL1	0.229	-0.164	0.393	0.14	0.342	-0.005	0.112	-0.116	0.759	0.849	0.509	-0.509
CCL11	0.697	-0.07	0.767	0.114	0.302	0.539	-0.856	1.395	0.016	0.058	-0.628	0.628
CCL13	0.565	0.083	0.482	0.405	0.63	0.435	0.284	0.151	0.777	0.861	0.331	-0.331
CCL14	1.457	-0.156	1.613	0	0.028	2.096	0.241	1.854	0	0.002	-0.241	0.241
CCL16	1.012	0.237	0.775	0.116	0.306	1.45	0.176	1.273	0.001	0.006	-0.498	0.498
CCL17	0.152	-0.362	0.515	0.125	0.32	0.075	-0.536	0.611	0.282	0.451	-0.096	0.096
CCL18	0.788	0.461	0.326	0.546	0.741	1.675	0.853	0.821	0.124	0.253	-0.495	0.495
CCL19	1.656	0.318	1.338	0.075	0.236	0.627	-0.532	1.159	0.064	0.157	0.179	-0.179
CCL2	0.792	0.217	0.575	0.085	0.256	0.096	-0.009	0.105	0.71	0.815	0.47	-0.47
CCL20	-0.005	0.263	-0.269	0.555	0.749	-0.397	0.085	-0.482	0.381	0.546	0.213	-0.213
CCL21	0.937	0.033	0.904	0.265	0.498	-0.959	-0.32	-0.639	0.348	0.515	1.543	-1.543
CCL22	1.042	-0.003	1.045	0.039	0.162	0.775	-0.32	1.096	0.052	0.135	-0.051	0.051
CCL23	1.248	-0.292	1.54	0.001	0.034	0.897	0.737	0.161	0.643	0.766	1.379	-1.379
CCL24	0.425	-0.241	0.666	0.225	0.453	0.182	-0.112	0.294	0.48	0.634	0.372	-0.372
CCL25	0.156	-0.501	0.656	0.009	0.078	0.427	0.08	0.347	0.219	0.378	0.309	-0.309
CCL26	0.655	0.041	0.614	0.115	0.303	-0.481	-0.599	0.118	0.789	0.87	0.496	-0.496
CCL28	-0.442	-0.02	-0.421	0.096	0.273	-0.569	-0.288	-0.281	0.312	0.48	-0.14	0.14
CCL3	1.071	0.095	0.975	0.017	0.103	0.991	0.439	0.552	0.088	0.197	0.423	-0.423
CCL3L3	0.915	0.102	0.813	0.064	0.214	1.052	0.499	0.553	0.087	0.196	0.26	-0.26
CCL4	1.613	0.276	1.338	0.006	0.062	1.266	0.154	1.112	0.001	0.007	0.226	-0.226
CCL4L2	1.146	0.141	1.005	0.029	0.139	1.129	0.114	1.015	0.003	0.018	-0.01	0.01
CCL5	1.796	0.125	1.67	0.004	0.053	1.313	-0.299	1.612	0.001	0.006	0.058	-0.058
CCL7	0.609	0.401	0.208	0.726	0.86	-1.272	0.516	-1.788	0.004	0.02	1.996	-1.996
CCL8	1.328	0.538	0.79	0.118	0.309	1.209	0.359	0.851	0.026	0.081	-0.061	0.061
CCM2L	0.451	0.295	0.156	0.664	0.824	0.713	0.034	0.679	0.004	0.021	-0.523	0.523
CCN1	0.489	0.436	0.053	0.875	0.939	-0.244	0.437	-0.682	0.043	0.119	0.735	-0.735
CCN2	0.409	0.102	0.307	0.4	0.627	0.377	0.436	-0.059	0.857	0.915	0.366	-0.366
CCN3	0.259	-0.114	0.373	0.466	0.682	-0.027	-0.265	0.238	0.59	0.722	0.135	-0.135
CCN4	0.757	-0.1	0.857	0.017	0.105	0.348	-0.348	0.696	0.087	0.196	0.161	-0.161
CCN5	0.754	-0.439	1.193	0.069	0.223	1.727	-0.29	2.017	0.001	0.005	-0.824	0.824
CCN6	-0.039	0.106	-0.145	0.727	0.86	-0.528	-0.218	-0.31	0.539	0.684	0.165	-0.165
CCNA1	-0.222	0.65	-0.871	0.019	0.11	-0.759	0.526	-1.285	0.039	0.11	0.414	-0.414
CCNA2	-0.673	-0.058	-0.615	0.03	0.142	-1.371	0.088	-1.459	0	0.001	0.844	-0.844
CCNB1	-0.899	0.032	-0.931	0.001	0.037	-1.753	-0.001	-1.752	0	0	0.821	-0.821
CCNB2	-0.679	0.03	-0.709	0.022	0.118	-1.684	-0.149	-1.534	0	0	0.825	-0.825
CCNB3	-0.206	0.201	-0.408	0.033	0.15	-0.208	-0.25	0.042	0.888	0.934	-0.45	0.45
CCND1	-0.444	0.197	-0.64	0.025	0.127	-1.111	-0.423	-0.688	0.007	0.031	0.048	-0.048
CCND2	1.036	0.013	1.023	0.006	0.066	1.004	-0.35	1.354	0	0.002	-0.331	0.331
CCNE1	-0.462	-0.155	-0.306	0.127	0.322	-0.88	0.198	-1.078	0	0	0.772	-0.772
CCNE2	-0.509	0.047	-0.556	0.011	0.085	-0.986	-0.132	-0.854	0.008	0.035	0.298	-0.298
CCNF	-0.346	0.081	-0.427	0.025	0.128	-1.254	0.09	-1.345	0	0	0.918	-0.918
CCNG1	-0.326	-0.218	-0.108	0.479	0.691	-0.024	0.073	-0.096	0.535	0.68	-0.012	0.012
CCNI2	0.745	0.105	0.639	0.063	0.212	0.918	-0.251	1.169	0	0	-0.53	0.53
CCNJL	-0.31	0.37	-0.68	0.014	0.097	-1.175	-0.317	-0.859	0.004	0.022	0.179	-0.179
CCNL2	-0.013	-0.078	0.065	0.796	0.898	0.219	-0.032	0.251	0.296	0.465	-0.186	0.186
CCNO	-0.37	0.481	-0.852	0.043	0.173	-1.514	-0.202	-1.312	0.001	0.009	0.46	-0.46
CCNYL2	-0.449	0.117	-0.565	0.197	0.419	-0.792	-0.506	-0.286	0.565	0.705	-0.279	0.279
CCPG1	0.094	0.019	0.074	0.711	0.851	0.04	0.032	0.008	0.962	0.978	0.066	-0.066
CCR1	0.687	0.318	0.369	0.304	0.538	0.695	0.009	0.686	0.015	0.055	-0.317	0.317
CCR10	0.136	-0.027	0.163	0.571	0.761	-0.162	0.004	-0.165	0.592	0.724	0.328	-0.328
CCR2	1.078	-0.166	1.243	0.014	0.097	0.755	-0.027	0.782	0.035	0.102	0.461	-0.461
CCR3	0.135	-0.481	0.616	0.131	0.328	0.546	-0.11	0.657	0.064	0.158	-0.041	0.041
CCR4	1.146	-0.001	1.147	0.009	0.078	1.32	-0.354	1.675	0	0.004	-0.528	0.528
CCR5	1.554	-0.016	1.57	0.001	0.034	1.081	-0.219	1.3	0	0.003	0.27	-0.27
CCR5AS	0.704	-0.057	0.762	0.07	0.226	0.585	0.036	0.548	0.132	0.264	0.214	-0.214
CCR6	0.281	-0.1	0.381	0.135	0.335	0.414	-0.405	0.818	0.004	0.021	-0.437	0.437
CCR7	0.8	0.068	0.733	0.16	0.369	1.226	-0.27	1.496	0.003	0.019	-0.763	0.763
CCR8	0.706	-0.084	0.79	0.048	0.181	0.923	-0.286	1.209	0.004	0.02	-0.419	0.419
CCR9	0.557	0.04	0.516	0.148	0.351	0.484	0.002	0.482	0.072	0.171	0.034	-0.034
CCRL2	1.117	0.16	0.958	0.018	0.106	1.217	0.031	1.186	0.001	0.008	-0.228	0.228
CCSER1	-0.158	-0.171	0.013	0.969	0.984	1.279	0.184	1.096	0.011	0.042	-1.083	1.083
CCT6B	0.088	-0.062	0.15	0.459	0.676	0.23	-0.335	0.565	0.007	0.031	-0.415	0.415
CCT6P1	-0.193	0.042	-0.235	0.184	0.402	0.104	-0.011	0.116	0.666	0.783	-0.351	0.351
CCT6P3	-0.064	-0.129	0.065	0.738	0.866	0.214	-0.054	0.268	0.18	0.328	-0.203	0.203
CCT8P1	0.215	0.051	0.164	0.457	0.674	0.059	-0.135	0.194	0.472	0.628	-0.03	0.03
CD101	0.716	-0.285	1.001	0	0.028	-0.277	-0.135	-0.142	0.414	0.576	1.143	-1.143
CD109	-0.21	0.104	-0.314	0.335	0.566	-0.884	-0.207	-0.677	0.085	0.192	0.363	-0.363
CD14	0.927	0.2	0.727	0.034	0.152	0.817	0.332	0.485	0.114	0.237	0.242	-0.242
CD151	-0.149	0.175	-0.324	0.023	0.122	-0.425	-0.241	-0.184	0.301	0.469	-0.14	0.14
CD160	0.508	0.269	0.239	0.38	0.609	1.252	-0.113	1.364	0	0.001	-1.125	1.125
CD163	0.885	0.257	0.628	0.093	0.268	0.889	0.451	0.439	0.138	0.272	0.189	-0.189
CD163L1	0.104	0.077	0.027	0.947	0.973	0.671	0.477	0.193	0.542	0.686	-0.166	0.166
CD164L2	-0.106	0.204	-0.31	0.224	0.451	0.27	-0.16	0.43	0.335	0.502	-0.74	0.74
CD177	0.773	-0.757	1.531	0.004	0.057	0.134	0.034	0.1	0.86	0.917	1.431	-1.431
CD180	0.594	-0.077	0.671	0.061	0.209	0.918	0.132	0.786	0.008	0.036	-0.115	0.115
CD19	0.692	-0.603	1.295	0.006	0.063	0.493	-0.154	0.647	0.102	0.219	0.648	-0.648
CD1A	-0.068	-0.402	0.333	0.315	0.548	-0.088	-1.202	1.113	0.036	0.104	-0.78	0.78
CD1B	0.308	-0.44	0.748	0.096	0.274	0.478	-0.59	1.068	0.013	0.049	-0.32	0.32
CD1C	0.417	-0.603	1.02	0.029	0.138	0.501	-0.743	1.244	0.007	0.033	-0.224	0.224
CD1D	0.732	-0.159	0.891	0.002	0.046	0.399	-0.211	0.61	0.038	0.107	0.281	-0.281
CD1E	0.339	-0.816	1.154	0.012	0.088	0.682	-0.786	1.468	0.002	0.014	-0.314	0.314
CD2	1.796	0.193	1.603	0.006	0.066	1.646	-0.368	2.014	0	0	-0.411	0.411
CD200	0.087	0.175	-0.089	0.692	0.841	-0.381	-0.316	-0.065	0.799	0.877	-0.024	0.024
CD200R1	0.727	0.006	0.721	0.026	0.13	1.347	0.007	1.341	0	0.001	-0.62	0.62
CD207	-0.598	-0.044	-0.554	0.116	0.306	-0.252	-0.775	0.523	0.371	0.536	-1.077	1.077
CD209	0.772	0.327	0.445	0.266	0.5	0.765	0.424	0.341	0.369	0.534	0.104	-0.104
CD22	0.02	-0.29	0.31	0.329	0.562	0.329	-0.147	0.476	0.26	0.426	-0.166	0.166
CD226	1.018	-0.315	1.333	0	0.026	1.133	-0.07	1.203	0.001	0.009	0.13	-0.13
CD24	0.756	0.037	0.719	0.245	0.475	0.315	-0.596	0.91	0.165	0.309	-0.191	0.191
CD244	1.18	0.017	1.163	0.004	0.056	1.277	-0.12	1.397	0	0.001	-0.234	0.234
CD247	1.727	0.108	1.619	0.002	0.045	1.632	-0.298	1.93	0	0	-0.311	0.311
CD248	0.6	0.073	0.527	0.224	0.451	0.339	-0.029	0.368	0.242	0.405	0.159	-0.159
CD27	1.641	-0.241	1.882	0	0.024	0.793	-0.291	1.084	0.014	0.052	0.798	-0.798
CD274	1.1	0.513	0.587	0.121	0.314	1.246	-0.14	1.385	0	0.001	-0.798	0.798
CD276	-0.18	0.321	-0.501	0.002	0.045	-0.662	-0.17	-0.492	0.01	0.039	-0.009	0.009
CD28	0.756	0.017	0.739	0.021	0.115	1.056	0.018	1.037	0.001	0.01	-0.298	0.298
CD300A	0.941	-0.022	0.963	0.003	0.052	0.775	0.074	0.701	0.043	0.117	0.262	-0.262
CD300C	0.977	0.114	0.863	0.016	0.102	0.526	0.237	0.289	0.409	0.572	0.574	-0.574
CD300E	0.716	0.388	0.327	0.47	0.684	-0.441	0.561	-1.003	0.02	0.067	1.33	-1.33
CD300H	0.548	0.162	0.387	0.276	0.51	-0.182	0.305	-0.486	0.122	0.25	0.873	-0.873
CD300LB	0.509	0.132	0.377	0.377	0.606	0.539	0.254	0.285	0.477	0.632	0.092	-0.092
CD300LF	0.983	0.133	0.85	0.043	0.172	1.503	0.16	1.343	0	0.001	-0.493	0.493
CD300LG	0.916	-0.262	1.177	0.107	0.292	2.698	-0.442	3.14	0	0	-1.963	1.963
CD302	0.596	-0.155	0.751	0.009	0.076	0.46	0.039	0.42	0.135	0.268	0.331	-0.331
CD320	-0.586	0.032	-0.618	0.002	0.046	-1.264	-0.231	-1.034	0	0.001	0.416	-0.416
CD33	0.919	0.076	0.843	0.015	0.098	0.906	0.455	0.451	0.124	0.253	0.392	-0.392
CD34	0.491	-0.008	0.499	0.162	0.371	0.71	-0.172	0.882	0.001	0.006	-0.383	0.383
CD36	0.28	-0.078	0.358	0.412	0.636	1.256	0.24	1.016	0.01	0.039	-0.658	0.658
CD37	0.969	0.003	0.966	0.003	0.052	0.997	0.172	0.825	0.003	0.018	0.141	-0.141
CD38	1.506	0.248	1.258	0.051	0.188	1.2	-0.141	1.342	0.001	0.008	-0.084	0.084
CD3D	1.864	0.139	1.725	0.004	0.057	1.471	-0.361	1.832	0	0.002	-0.107	0.107
CD3E	1.71	0.246	1.464	0.009	0.076	1.592	-0.335	1.927	0	0.001	-0.463	0.463
CD3G	1.841	0.144	1.697	0.003	0.051	1.744	-0.392	2.136	0	0	-0.439	0.439
CD4	0.808	-0.078	0.885	0.007	0.069	1.031	0.364	0.667	0.019	0.065	0.218	-0.218
CD40	0.838	0.123	0.715	0.026	0.13	0.409	0.357	0.052	0.789	0.87	0.663	-0.663
CD40LG	0.767	-0.249	1.016	0.031	0.145	1.785	-0.136	1.921	0	0	-0.905	0.905
CD48	1.232	-0.039	1.271	0.007	0.068	1.292	-0.192	1.484	0	0.001	-0.213	0.213
CD5	1.564	0.077	1.487	0.002	0.046	1.516	-0.29	1.807	0	0.001	-0.32	0.32
CD52	1.286	-0.061	1.348	0.007	0.066	0.899	-0.432	1.331	0.004	0.022	0.017	-0.017
CD53	1.016	0.084	0.932	0.009	0.077	0.929	0.066	0.863	0.002	0.013	0.069	-0.069
CD55	-0.462	0.136	-0.597	0.004	0.055	-0.635	-0.044	-0.591	0.01	0.041	-0.006	0.006
CD58	-0.082	-0.062	-0.02	0.915	0.958	-0.411	0.056	-0.467	0.025	0.08	0.447	-0.447
CD5L	0.728	0.531	0.196	0.726	0.86	0.798	0.385	0.413	0.395	0.559	-0.217	0.217
CD6	1.568	0.223	1.345	0.006	0.062	1.369	-0.146	1.515	0	0.002	-0.17	0.17
CD68	0.177	0.231	-0.054	0.798	0.899	0.574	0.221	0.354	0.193	0.345	-0.408	0.408
CD69	1.262	-0.317	1.579	0.001	0.035	1.588	0.418	1.17	0.005	0.024	0.409	-0.409
CD7	1.855	0.24	1.615	0.007	0.068	1.336	-0.225	1.561	0.001	0.008	0.054	-0.054
CD70	0.961	0.034	0.928	0.061	0.208	-0.444	0.088	-0.531	0.283	0.452	1.459	-1.459
CD72	1.232	0.274	0.959	0.016	0.102	0.843	0.006	0.837	0.008	0.035	0.122	-0.122
CD74	0.913	0.115	0.798	0.023	0.122	0.838	-0.127	0.966	0	0.004	-0.168	0.168
CD79A	0.916	-1.248	2.165	0.001	0.038	0.801	0.009	0.792	0.08	0.184	1.373	-1.373
CD79B	0.361	-0.456	0.817	0.017	0.104	0.505	0.272	0.232	0.544	0.688	0.585	-0.585
CD80	1.209	0.217	0.992	0.009	0.078	0.971	-0.004	0.975	0.002	0.013	0.017	-0.017
CD82	0.589	0.109	0.479	0.028	0.136	0.087	0.017	0.071	0.806	0.882	0.408	-0.408
CD83	0.237	0.153	0.084	0.67	0.828	0.525	-0.172	0.697	0	0.003	-0.613	0.613
CD84	1.121	0.177	0.944	0.011	0.085	1.292	0.058	1.234	0	0.004	-0.29	0.29
CD86	0.999	0.048	0.951	0.013	0.091	1.031	0.073	0.958	0.002	0.011	-0.007	0.007
CD8A	1.987	0.206	1.781	0.003	0.052	1.427	-0.334	1.76	0	0.003	0.021	-0.021
CD8B	2.047	0.195	1.852	0.002	0.043	1.829	-0.452	2.281	0	0	-0.429	0.429
CD8B2	0.882	0.096	0.787	0.026	0.13	0.567	-0.176	0.743	0.011	0.044	0.044	-0.044
CD9	-0.007	0.244	-0.252	0.262	0.495	0.104	0.101	0.003	0.991	0.994	-0.255	0.255
CD93	0.552	0.153	0.399	0.139	0.339	0.209	0.321	-0.113	0.648	0.77	0.512	-0.512
CD96	1.397	-0.004	1.401	0.002	0.046	1.427	-0.244	1.671	0	0.003	-0.27	0.27
CD99	0.107	0.024	0.082	0.629	0.803	0.192	-0.18	0.372	0.025	0.079	-0.29	0.29
CD99P1	0.233	-0.055	0.288	0.134	0.333	0.628	-0.245	0.873	0	0	-0.585	0.585
CDA	0.341	0.009	0.332	0.394	0.621	0.023	0.125	-0.102	0.805	0.881	0.434	-0.434
CDC20	-0.662	0.026	-0.689	0.033	0.149	-1.995	0.18	-2.175	0	0	1.486	-1.486
CDC20B	-0.209	0.267	-0.477	0.05	0.185	-0.641	-0.172	-0.469	0.161	0.304	-0.008	0.008
CDC20P1	0.231	0.152	0.079	0.803	0.901	0.739	-0.474	1.212	0	0	-1.133	1.133
CDC25A	-0.789	0.036	-0.826	0.005	0.058	-2.07	0.057	-2.127	0	0	1.301	-1.301
CDC25C	-0.863	-0.098	-0.764	0.011	0.085	-2.12	0.062	-2.182	0	0	1.418	-1.418
CDC37P2	0.028	-0.304	0.332	0.111	0.299	-0.136	0.147	-0.283	0.302	0.471	0.615	-0.615
CDC42BPA	-0.257	0.098	-0.355	0.058	0.202	-0.053	-0.015	-0.038	0.802	0.879	-0.317	0.317
CDC42BPG	0.028	0.277	-0.249	0.491	0.701	0.021	-0.217	0.238	0.574	0.711	-0.487	0.487
CDC42EP1	0.382	0.169	0.213	0.308	0.541	-0.094	0.065	-0.159	0.537	0.681	0.372	-0.372
CDC42EP3	0.02	0.1	-0.081	0.602	0.785	-0.274	-0.185	-0.088	0.664	0.782	0.007	-0.007
CDC42EP4	0.076	0.007	0.069	0.766	0.881	0.305	0.278	0.027	0.91	0.947	0.042	-0.042
CDC42EP5	0.221	-0.179	0.4	0.198	0.42	0.144	0.127	0.017	0.948	0.971	0.383	-0.383
CDC42P6	-0.139	-0.209	0.07	0.784	0.892	-0.047	0.061	-0.108	0.621	0.749	0.178	-0.178
CDC45	-1.009	0.029	-1.037	0.003	0.053	-2.492	-0.198	-2.294	0	0	1.257	-1.257
CDC6	-1.086	0.021	-1.107	0	0.026	-2.359	-0.098	-2.261	0	0	1.154	-1.154
CDC7	-0.504	-0.021	-0.483	0.021	0.116	-0.913	-0.061	-0.852	0	0	0.369	-0.369
CDCA2	-0.758	0.034	-0.792	0.016	0.101	-1.829	-0.015	-1.814	0	0	1.022	-1.022
CDCA3	-0.716	0.012	-0.729	0.01	0.08	-1.608	0.013	-1.621	0	0	0.892	-0.892
CDCA4	-0.482	-0.001	-0.481	0.017	0.103	-0.73	0.036	-0.766	0	0.004	0.285	-0.285
CDCA4P1	0.163	0.371	-0.209	0.43	0.653	0.058	-0.105	0.163	0.405	0.568	-0.372	0.372
CDCA4P4	0.585	0.075	0.51	0.049	0.184	0.35	-0.202	0.551	0.025	0.08	-0.041	0.041
CDCA5	-0.708	0.088	-0.795	0.006	0.063	-1.773	-0.149	-1.625	0	0	0.83	-0.83
CDCA7	-0.14	0.065	-0.205	0.602	0.784	-0.916	0.122	-1.038	0.003	0.016	0.833	-0.833
CDCA7L	0.053	-0.224	0.278	0.238	0.466	0.402	0.194	0.208	0.571	0.709	0.07	-0.07
CDCA8	-0.543	0.067	-0.61	0.033	0.15	-1.665	0.133	-1.799	0	0	1.189	-1.189
CDCP1	0.596	0.408	0.188	0.598	0.782	-0.563	-0.251	-0.312	0.512	0.662	0.5	-0.5
CDH1	-0.588	0.052	-0.639	0.24	0.469	-0.182	0.135	-0.317	0.57	0.708	-0.322	0.322
CDH10	-0.064	0.076	-0.14	0.706	0.849	-0.606	-0.117	-0.489	0.193	0.345	0.349	-0.349
CDH11	0.939	-0.19	1.129	0.019	0.11	0.588	-0.34	0.928	0.018	0.062	0.201	-0.201
CDH12	-0.531	-0.04	-0.491	0.269	0.504	0.668	-0.403	1.071	0.015	0.054	-1.562	1.562
CDH13	0.278	0.195	0.083	0.781	0.89	-0.211	-0.115	-0.096	0.784	0.867	0.179	-0.179
CDH15	-0.556	-0.265	-0.29	0.476	0.688	-1.56	0.588	-2.148	0	0	1.858	-1.858
CDH17	0.509	-0.232	0.741	0.105	0.288	0.572	-0.268	0.84	0.014	0.051	-0.099	0.099
CDH18	0.146	0.211	-0.065	0.861	0.931	-0.033	0.013	-0.046	0.905	0.944	-0.019	0.019
CDH19	-1.568	0.088	-1.656	0.01	0.081	-2.466	-0.426	-2.039	0	0.001	0.383	-0.383
CDH2	-0.064	0.63	-0.694	0.082	0.25	-1.358	-0.329	-1.029	0.018	0.062	0.335	-0.335
CDH20	0.731	0.131	0.6	0.118	0.309	0.848	0.001	0.847	0.013	0.049	-0.247	0.247
CDH22	0.247	0.05	0.197	0.449	0.668	0.905	-0.061	0.965	0.025	0.08	-0.768	0.768
CDH23	0.936	0.058	0.878	0.026	0.13	0.747	0.094	0.653	0.219	0.377	0.225	-0.225
CDH24	-0.307	0.285	-0.592	0.01	0.079	-0.193	0.012	-0.205	0.374	0.538	-0.387	0.387
CDH26	0.027	-0.08	0.107	0.659	0.822	0.606	-0.038	0.644	0.031	0.092	-0.537	0.537
CDH3	-0.694	-0.161	-0.533	0.339	0.571	-0.426	-0.336	-0.09	0.868	0.921	-0.443	0.443
CDH4	-0.091	0.009	-0.099	0.756	0.875	-0.817	-0.042	-0.774	0.067	0.163	0.675	-0.675
CDH5	0.684	0.173	0.51	0.144	0.346	0.648	0.248	0.4	0.141	0.276	0.11	-0.11
CDH6	0.408	-0.021	0.428	0.12	0.312	0.578	-0.018	0.597	0.081	0.187	-0.169	0.169
CDH7	-1.079	-0.294	-0.785	0.171	0.385	0.966	-0.082	1.048	0.047	0.126	-1.833	1.833
CDH8	-0.135	-0.17	0.035	0.917	0.958	-0.099	-0.285	0.186	0.608	0.739	-0.151	0.151
CDHR1	0.3	0.39	-0.09	0.875	0.938	0.329	-0.925	1.254	0.082	0.188	-1.344	1.344
CDHR2	0.303	0.109	0.194	0.644	0.814	-0.961	-0.13	-0.831	0.016	0.056	1.025	-1.025
CDHR3	-0.3	0.078	-0.377	0.181	0.399	-0.463	-0.117	-0.346	0.227	0.388	-0.031	0.031
CDHR4	-0.066	-0.172	0.106	0.772	0.884	0.335	0.09	0.245	0.502	0.654	-0.139	0.139
CDHR5	0.805	0.578	0.227	0.7	0.847	0.593	0.07	0.523	0.2	0.354	-0.296	0.296
CDIP1	-0.023	0.128	-0.151	0.219	0.446	-0.021	0.251	-0.272	0.167	0.312	0.121	-0.121
CDIPTOSP	-0.604	-0.212	-0.392	0.203	0.426	-0.553	0.108	-0.662	0.029	0.088	0.27	-0.27
CDK1	-0.777	-0.089	-0.689	0.016	0.101	-1.149	0.068	-1.217	0	0.002	0.528	-0.528
CDK14	0.185	0.103	0.083	0.74	0.866	0.239	-0.085	0.324	0.23	0.391	-0.241	0.241
CDK15	-0.496	-0.276	-0.22	0.539	0.736	1.78	-0.217	1.997	0	0.002	-2.217	2.217
CDK18	0.042	0.378	-0.336	0.136	0.335	-0.324	0.22	-0.544	0.041	0.114	0.208	-0.208
CDK2	-0.959	0.003	-0.962	0.001	0.034	-0.645	-0.256	-0.388	0.098	0.213	-0.574	0.574
CDK20	-0.295	0.024	-0.319	0.035	0.153	-0.481	0.009	-0.49	0.009	0.038	0.171	-0.171
CDK3	0.004	0.317	-0.313	0.324	0.556	0.248	0.034	0.213	0.535	0.68	-0.526	0.526
CDK5	-0.439	0.112	-0.551	0.002	0.045	-0.565	0.098	-0.663	0.001	0.007	0.112	-0.112
CDK5R1	-0.824	0.277	-1.1	0.002	0.045	-1.217	-0.169	-1.048	0	0.002	-0.052	0.052
CDK5R2	-0.304	0.003	-0.307	0.343	0.575	-1.981	0.355	-2.336	0	0	2.029	-2.029
CDK5RAP3	0.111	-0.066	0.177	0.599	0.782	0.546	0.214	0.332	0.389	0.553	-0.155	0.155
CDK6	-0.154	0.135	-0.29	0.182	0.399	-0.589	-0.047	-0.542	0.016	0.058	0.252	-0.252
CDKL2	-0.141	0.203	-0.344	0.273	0.507	-0.192	-0.352	0.161	0.681	0.795	-0.505	0.505
CDKL4	-0.01	-0.177	0.167	0.525	0.727	-0.086	0.007	-0.092	0.791	0.872	0.259	-0.259
CDKL5	-0.158	0.198	-0.356	0.046	0.179	-0.069	-0.085	0.016	0.94	0.965	-0.372	0.372
CDKN1A	-0.022	0.212	-0.234	0.275	0.51	-0.614	0.093	-0.707	0.008	0.033	0.473	-0.473
CDKN1C	0.498	-0.226	0.724	0.018	0.107	0.653	0.018	0.635	0.03	0.091	0.089	-0.089
CDKN2A	-0.45	-0.272	-0.177	0.661	0.823	0.086	-0.507	0.593	0.09	0.2	-0.77	0.77
CDKN2B	-0.198	0.037	-0.235	0.474	0.687	-0.508	-0.14	-0.368	0.228	0.389	0.133	-0.133
CDKN2C	-0.292	0.055	-0.347	0.089	0.261	-0.359	0.005	-0.364	0.089	0.2	0.017	-0.017
CDKN3	-0.784	-0.127	-0.657	0.014	0.097	-1.31	0.111	-1.421	0	0	0.764	-0.764
CDNF	-0.015	-0.193	0.178	0.352	0.583	0.017	0.171	-0.153	0.55	0.693	0.331	-0.331
CDO1	0.916	-0.01	0.927	0.128	0.323	1.913	0.524	1.389	0	0.001	-0.462	0.462
CDON	-0.44	0.317	-0.757	0.005	0.058	-0.593	-0.364	-0.229	0.431	0.592	-0.528	0.528
CDR2L	0.096	-0.001	0.097	0.645	0.814	-0.266	0.382	-0.648	0.009	0.038	0.745	-0.745
CDRT1	0.232	0.216	0.016	0.945	0.972	0.343	-0.317	0.661	0.027	0.084	-0.645	0.645
CDRT15P1	0.008	-0.123	0.131	0.65	0.817	-0.293	0.216	-0.509	0.056	0.143	0.64	-0.64
CDRT4	0.209	0.124	0.086	0.82	0.91	0.131	-0.065	0.196	0.508	0.659	-0.11	0.11
CDS1	0.222	0.171	0.052	0.899	0.95	0.633	-0.392	1.025	0.016	0.057	-0.973	0.973
CDT1	-0.555	0.108	-0.663	0.019	0.111	-1.813	-0.051	-1.762	0	0	1.099	-1.099
CDX1	0.609	-0.493	1.102	0.004	0.057	0.738	-0.213	0.951	0.009	0.037	0.151	-0.151
CDYL2	0.907	0.126	0.781	0.006	0.062	0.376	0.367	0.009	0.972	0.983	0.772	-0.772
CEACAM1	-0.672	-0.042	-0.63	0.109	0.295	-2.223	-0.153	-2.07	0	0.001	1.44	-1.44
CEACAM19	0.261	0.083	0.177	0.519	0.722	0.351	-0.079	0.43	0.272	0.44	-0.253	0.253
CEACAM21	1.16	-0.096	1.256	0.001	0.037	0.618	0.136	0.482	0.158	0.3	0.774	-0.774
CEACAM3	0.116	-0.047	0.163	0.731	0.862	0.206	0.496	-0.29	0.458	0.615	0.453	-0.453
CEACAM4	0.831	0.136	0.695	0.119	0.31	0.555	0.147	0.408	0.218	0.376	0.287	-0.287
CEACAM5	0.169	-0.218	0.387	0.391	0.619	0.322	-0.36	0.682	0.141	0.277	-0.295	0.295
CEACAM6	0.439	-0.112	0.551	0.39	0.618	0.138	-0.43	0.569	0.251	0.416	-0.018	0.018
CEACAMP10	-0.204	-0.015	-0.189	0.464	0.679	0.121	0.173	-0.052	0.898	0.94	-0.137	0.137
CEACAMP5	-0.28	-0.126	-0.155	0.57	0.76	-0.58	0.13	-0.71	0.046	0.124	0.555	-0.555
CEBPA	1.238	0.311	0.927	0.072	0.229	1.11	-0.222	1.332	0	0.003	-0.405	0.405
CEBPB	0.631	0.277	0.354	0.147	0.351	0.086	0.092	-0.006	0.974	0.984	0.36	-0.36
CEBPD	0.932	0.121	0.811	0.006	0.065	0.576	0.328	0.248	0.268	0.434	0.563	-0.563
CEBPE	0.434	-0.693	1.128	0.002	0.042	0.556	-0.011	0.567	0.115	0.239	0.561	-0.561
CECR2	-0.414	0.136	-0.55	0.142	0.344	-0.38	-0.029	-0.351	0.345	0.512	-0.199	0.199
CECR7	-0.53	0.067	-0.597	0.065	0.215	-0.438	-0.105	-0.333	0.174	0.322	-0.264	0.264
CEL	-0.188	0.221	-0.409	0.184	0.402	-0.241	0.065	-0.306	0.317	0.485	-0.103	0.103
CELA1	0.412	-0.045	0.456	0.071	0.228	0.448	-0.091	0.539	0.035	0.101	-0.083	0.083
CELA2B	0.056	0.159	-0.102	0.707	0.849	-0.476	-0.304	-0.172	0.476	0.631	0.07	-0.07
CELF2	0.139	0.283	-0.144	0.416	0.639	0.006	-0.163	0.168	0.426	0.588	-0.312	0.312
CELF3	-0.137	0.235	-0.372	0.21	0.435	0.417	0.119	0.298	0.244	0.408	-0.67	0.67
CELF4	-0.092	-0.199	0.107	0.728	0.861	0.317	-0.234	0.551	0.074	0.175	-0.444	0.444
CELF5	-0.331	-0.038	-0.293	0.421	0.644	-0.97	0.241	-1.21	0.008	0.035	0.917	-0.917
CELSR1	0.036	0.312	-0.276	0.339	0.571	-0.607	0.162	-0.77	0.012	0.045	0.494	-0.494
CELSR2	-0.721	0.451	-1.172	0	0.027	-0.49	-0.138	-0.351	0.227	0.387	-0.821	0.821
CELSR3	-0.218	0.284	-0.501	0.051	0.188	-0.804	0.129	-0.933	0	0.003	0.432	-0.432
CEMIP	0.06	0.327	-0.267	0.47	0.684	-1.294	0.379	-1.673	0	0.001	1.406	-1.406
CEMIP2	0.008	0.348	-0.341	0.08	0.246	-0.37	-0.025	-0.345	0.191	0.342	0.004	-0.004
CEND1	0.407	0.414	-0.007	0.985	0.993	-1.029	0.185	-1.214	0.024	0.077	1.207	-1.207
CENPA	-0.672	-0.126	-0.546	0.04	0.164	-1.75	0.067	-1.817	0	0	1.271	-1.271
CENPCP1	0.255	0.201	0.054	0.844	0.921	0.3	-0.216	0.516	0.024	0.078	-0.462	0.462
CENPE	-0.271	-0.24	-0.031	0.915	0.958	-1.298	0.267	-1.565	0	0.002	1.534	-1.534
CENPF	-0.89	-0.011	-0.879	0.011	0.085	-1.861	0.007	-1.869	0	0	0.99	-0.99
CENPH	-0.504	-0.038	-0.466	0.036	0.156	-0.7	-0.017	-0.684	0.001	0.006	0.218	-0.218
CENPI	-0.801	0.039	-0.84	0	0.028	-1.447	-0.098	-1.349	0	0	0.509	-0.509
CENPJ	-0.322	-0.102	-0.22	0.212	0.437	-0.519	0.005	-0.524	0.034	0.1	0.304	-0.304
CENPK	-0.544	-0.119	-0.425	0.151	0.356	-1.122	0.19	-1.313	0	0.001	0.888	-0.888
CENPL	-0.517	-0.108	-0.409	0.013	0.091	-0.58	0.019	-0.599	0.001	0.01	0.19	-0.19
CENPM	-0.716	-0.02	-0.696	0.015	0.097	-1.645	-0.092	-1.553	0	0.001	0.857	-0.857
CENPN	-0.431	0.055	-0.486	0.024	0.125	-1.199	0.022	-1.222	0	0	0.736	-0.736
CENPO	-0.302	0.103	-0.405	0.013	0.093	-1.243	-0.032	-1.211	0	0	0.806	-0.806
CENPQ	-0.415	-0.121	-0.294	0.183	0.401	-0.159	0.159	-0.318	0.098	0.214	0.024	-0.024
CENPS	-0.445	-0.047	-0.399	0.075	0.236	-0.379	-0.164	-0.216	0.346	0.513	-0.183	0.183
CENPU	-0.595	-0.106	-0.489	0.054	0.194	-1.272	-0.086	-1.186	0	0	0.697	-0.697
CENPV	0.09	0.088	0.002	0.993	0.997	-0.266	0.174	-0.44	0.158	0.3	0.442	-0.442
CENPVL3	-0.509	-0.429	-0.08	0.822	0.911	-0.895	-0.11	-0.785	0.075	0.176	0.705	-0.705
CENPW	-0.609	-0.2	-0.41	0.065	0.215	-0.507	0.006	-0.512	0.005	0.026	0.102	-0.102
CEP112	-0.284	-0.213	-0.071	0.698	0.846	0.217	0.177	0.041	0.857	0.915	-0.112	0.112
CEP126	0.106	-0.224	0.329	0.299	0.534	0.354	-0.024	0.378	0.253	0.418	-0.049	0.049
CEP152	-0.284	-0.006	-0.278	0.104	0.287	-0.427	-0.085	-0.341	0.103	0.221	0.063	-0.063
CEP164P1	-0.235	-0.471	0.236	0.282	0.515	0.18	0.23	-0.05	0.839	0.903	0.286	-0.286
CEP170	-0.348	0.044	-0.391	0.035	0.153	0.039	-0.073	0.112	0.594	0.726	-0.503	0.503
CEP170B	-0.296	0.221	-0.517	0.039	0.164	-0.886	-0.11	-0.775	0	0.004	0.258	-0.258
CEP170P1	-0.945	-0.129	-0.817	0.099	0.278	-0.138	-0.038	-0.1	0.831	0.897	-0.717	0.717
CEP250-AS1	0.392	0.294	0.098	0.718	0.854	0.852	-0.083	0.935	0.001	0.007	-0.837	0.837
CEP290	0.077	-0.028	0.105	0.663	0.823	0.003	0.133	-0.131	0.615	0.744	0.236	-0.236
CEP295	0.019	0.056	-0.037	0.836	0.917	-0.247	-0.1	-0.147	0.703	0.81	0.11	-0.11
CEP295NL	0.229	0.685	-0.456	0.152	0.357	0.3	0.3	0	0.999	0.999	-0.456	0.456
CEP55	-0.612	-0.075	-0.537	0.049	0.184	-1.584	0.214	-1.798	0	0	1.261	-1.261
CEP70	-0.285	-0.076	-0.21	0.172	0.386	-0.375	0.211	-0.586	0.004	0.019	0.376	-0.376
CEP72	-0.148	0.085	-0.234	0.206	0.43	-0.386	-0.102	-0.284	0.2	0.354	0.05	-0.05
CEP85L	0.272	-0.024	0.295	0.101	0.282	0.113	-0.017	0.131	0.616	0.745	0.164	-0.164
CEP97	-0.188	0.066	-0.254	0.095	0.272	-0.467	-0.009	-0.458	0.054	0.14	0.204	-0.204
CERCAM	-0.053	0.166	-0.219	0.361	0.593	-0.278	-0.236	-0.042	0.855	0.913	-0.177	0.177
CERKL	0.32	-0.133	0.453	0.144	0.346	0.446	0.053	0.393	0.119	0.246	0.06	-0.06
CERNA1	0.408	0.012	0.396	0.194	0.415	0.536	-0.331	0.867	0.006	0.027	-0.471	0.471
CEROX1	-0.342	-0.05	-0.292	0.439	0.659	-1.475	-0.415	-1.059	0.006	0.029	0.767	-0.767
CERS1	-1.384	0.17	-1.554	0	0.028	-1.699	-0.225	-1.475	0	0.004	-0.079	0.079
CERS3	-0.227	0.299	-0.526	0.253	0.484	0.046	-0.474	0.52	0.431	0.592	-1.046	1.046
CERS4	-0.059	0.038	-0.097	0.56	0.754	0.199	0.099	0.1	0.73	0.829	-0.197	0.197
CERS6	0.035	0.232	-0.197	0.22	0.447	-0.335	0.048	-0.383	0.085	0.193	0.186	-0.186
CES1	1.139	-0.168	1.306	0.067	0.221	2.016	0.234	1.782	0.003	0.018	-0.476	0.476
CES1P1	0.444	-0.252	0.696	0.105	0.288	1.042	0.511	0.531	0.114	0.238	0.165	-0.165
CES3	0.212	0.059	0.153	0.727	0.86	-0.057	-0.056	-0.002	0.995	0.997	0.155	-0.155
CES4A	0.792	-0.106	0.898	0.017	0.104	0.881	-0.042	0.922	0.043	0.118	-0.024	0.024
CES5A	-0.084	0.011	-0.095	0.745	0.869	0.251	-0.283	0.534	0.175	0.322	-0.629	0.629
CETN4P	-0.365	-0.083	-0.281	0.308	0.541	-0.533	-0.043	-0.49	0.055	0.141	0.209	-0.209
CETP	0.554	0.144	0.41	0.252	0.483	0.681	-0.203	0.885	0.017	0.061	-0.475	0.475
CFAP161	-0.212	-0.072	-0.14	0.629	0.803	-0.764	-0.07	-0.695	0.036	0.103	0.555	-0.555
CFAP221	0.423	0.064	0.359	0.278	0.512	0.714	-0.188	0.902	0.005	0.026	-0.543	0.543
CFAP300	0.492	-0.101	0.593	0.143	0.346	0.194	-0.475	0.669	0.057	0.145	-0.076	0.076
CFAP43	-0.316	-0.082	-0.234	0.393	0.62	0.305	-0.009	0.314	0.141	0.277	-0.548	0.548
CFAP44	-0.079	0.052	-0.131	0.651	0.817	0.548	0.058	0.49	0.128	0.258	-0.621	0.621
CFAP45	-0.074	-0.149	0.075	0.778	0.888	-0.248	-0.067	-0.181	0.454	0.611	0.256	-0.256
CFAP46	0.49	-0.142	0.632	0.04	0.166	0.154	-0.418	0.572	0.157	0.298	0.06	-0.06
CFAP47	-0.287	-0.063	-0.223	0.459	0.676	-0.13	-0.073	-0.057	0.889	0.935	-0.166	0.166
CFAP52	-0.136	-0.083	-0.053	0.844	0.921	0.107	-0.048	0.155	0.553	0.696	-0.208	0.208
CFAP53	-0.126	-0.14	0.013	0.95	0.974	-0.091	0.034	-0.126	0.591	0.723	0.139	-0.139
CFAP54	0.298	-0.032	0.33	0.211	0.436	0.271	-0.095	0.366	0.254	0.419	-0.036	0.036
CFAP57	-0.118	0.166	-0.284	0.416	0.64	0.803	-0.293	1.095	0	0.005	-1.379	1.379
CFAP58	-0.328	0.111	-0.439	0.103	0.285	0.219	0.056	0.163	0.571	0.708	-0.602	0.602
CFAP61	-0.526	-0.303	-0.223	0.602	0.785	0.643	0.168	0.474	0.307	0.475	-0.697	0.697
CFAP65	-0.592	-0.108	-0.484	0.145	0.348	-0.236	0.049	-0.285	0.554	0.696	-0.199	0.199
CFAP69	-0.088	-0.14	0.052	0.824	0.911	0.365	0.118	0.247	0.377	0.542	-0.195	0.195
CFAP70	-0.059	0.103	-0.162	0.633	0.806	0.616	-0.286	0.902	0.002	0.014	-1.064	1.064
CFAP73	-0.041	0.097	-0.138	0.658	0.821	-0.449	-0.235	-0.213	0.562	0.702	0.075	-0.075
CFAP74	0.124	0.084	0.04	0.888	0.946	-0.534	-0.259	-0.275	0.382	0.547	0.315	-0.315
CFAP77	0.026	-0.015	0.041	0.887	0.945	-0.536	0.046	-0.582	0.1	0.216	0.623	-0.623
CFAP97D1	-0.456	0.175	-0.631	0.027	0.134	0.124	0.4	-0.276	0.276	0.444	-0.355	0.355
CFAP99	0.181	-0.06	0.241	0.431	0.653	0.47	0.175	0.295	0.319	0.486	-0.054	0.054
CFB	1.004	0.305	0.699	0.115	0.304	0.701	-0.059	0.76	0.005	0.024	-0.061	0.061
CFD	1.054	-0.105	1.16	0.055	0.194	1.864	0.356	1.508	0.001	0.006	-0.348	0.348
CFH	1.143	0.364	0.779	0.11	0.296	0.722	-0.016	0.738	0.003	0.019	0.041	-0.041
CFHR1	0.664	0.005	0.659	0.211	0.436	0.414	-0.344	0.758	0.028	0.087	-0.099	0.099
CFHR2	0.426	0.224	0.201	0.712	0.852	0.096	-0.113	0.209	0.13	0.261	-0.008	0.008
CFHR3	0.212	0.399	-0.187	0.729	0.861	0.381	-0.2	0.582	0.05	0.133	-0.769	0.769
CFHR4	-0.137	-0.076	-0.061	0.908	0.955	-0.316	0.245	-0.561	0.074	0.175	0.5	-0.5
CFI	0.92	0.499	0.421	0.36	0.592	-0.176	-0.174	-0.002	0.996	0.998	0.423	-0.423
CFL1P1	-0.395	-0.184	-0.21	0.416	0.64	0.006	0.032	-0.026	0.923	0.956	-0.184	0.184
CFP	0.56	-0.121	0.681	0.048	0.182	0.762	0.003	0.759	0.028	0.085	-0.078	0.078
CFTR	-0.142	0.077	-0.219	0.714	0.852	0.044	-0.978	1.023	0.021	0.07	-1.242	1.242
CGAS	0.759	-0.105	0.864	0.001	0.037	0.293	0.047	0.246	0.415	0.577	0.618	-0.618
CGB7	-0.047	-0.076	0.029	0.895	0.948	-0.462	0.007	-0.469	0.19	0.341	0.498	-0.498
CGN	-0.276	0.57	-0.845	0.067	0.219	-0.718	0.23	-0.948	0.026	0.081	0.103	-0.103
CGNL1	1.287	0.138	1.149	0.017	0.105	0.881	-0.301	1.181	0.001	0.01	-0.032	0.032
CGREF1	-0.274	0.018	-0.291	0.281	0.515	-1.179	0.425	-1.604	0	0	1.313	-1.313
CH25H	0.832	0.119	0.714	0.053	0.192	-0.162	0.186	-0.347	0.471	0.627	1.061	-1.061
CHAC1	-0.251	-0.221	-0.03	0.933	0.966	-1.406	0.27	-1.677	0	0	1.647	-1.647
CHAC2	-0.215	-0.216	0.001	0.995	0.997	-0.59	0.17	-0.76	0.001	0.005	0.761	-0.761
CHAD	0.502	-0.14	0.642	0.128	0.323	0.226	-0.479	0.705	0.121	0.249	-0.063	0.063
CHADL	-0.124	0.217	-0.341	0.303	0.537	1.023	-0.213	1.236	0.011	0.044	-1.577	1.577
CHAF1A	-0.488	0.128	-0.616	0.001	0.037	-1.039	-0.034	-1.006	0	0	0.39	-0.39
CHAF1B	-0.593	0.159	-0.751	0	0.024	-0.793	-0.146	-0.646	0	0.003	-0.105	0.105
CHCHD10	0.583	0.218	0.365	0.25	0.48	0.144	0.294	-0.15	0.503	0.655	0.515	-0.515
CHCHD2P6	0.035	0.057	-0.022	0.926	0.962	-0.165	-0.022	-0.143	0.599	0.731	0.121	-0.121
CHCHD2P9	-0.004	-0.062	0.057	0.853	0.927	-0.455	0.007	-0.462	0.038	0.108	0.519	-0.519
CHCHD6	-0.662	-0.132	-0.531	0.061	0.208	0.479	-0.041	0.52	0.082	0.187	-1.051	1.051
CHD1L	-0.218	0.006	-0.225	0.469	0.684	-0.398	0.48	-0.878	0.013	0.048	0.653	-0.653
CHD5	0.306	0.2	0.106	0.746	0.87	0.524	0.121	0.403	0.263	0.429	-0.297	0.297
CHD7	-0.273	0.348	-0.621	0.003	0.049	-0.531	0.048	-0.579	0.006	0.027	-0.042	0.042
CHDH	0.692	-0.148	0.84	0.046	0.177	0.373	0.211	0.162	0.631	0.756	0.678	-0.678
CHEK1	-0.475	-0.032	-0.444	0.034	0.152	-1.389	0.004	-1.392	0	0	0.948	-0.948
CHEK2	-0.409	-0.081	-0.328	0.065	0.217	-0.462	0.014	-0.476	0.016	0.057	0.148	-0.148
CHGA	-0.32	-0.323	0.004	0.993	0.997	-0.797	0.396	-1.193	0.016	0.058	1.197	-1.197
CHGB	-0.009	-0.332	0.323	0.511	0.716	-1.376	0.184	-1.56	0.003	0.016	1.883	-1.883
CHI3L1	1.533	0.513	1.019	0.087	0.259	-0.293	-0.213	-0.08	0.885	0.933	1.099	-1.099
CHI3L2	0.542	-0.479	1.021	0.021	0.116	0.296	-0.151	0.447	0.3	0.469	0.574	-0.574
CHIAP1	-0.315	-0.069	-0.246	0.355	0.587	0.004	-0.14	0.144	0.671	0.787	-0.39	0.39
CHIT1	1.762	0.361	1.402	0.069	0.224	2.493	0.258	2.235	0.005	0.025	-0.833	0.833
CHKB	0.334	-0.205	0.539	0.08	0.246	0.157	0.038	0.119	0.668	0.784	0.42	-0.42
CHL1	-0.064	0.573	-0.637	0.333	0.565	-1.407	-0.576	-0.831	0.113	0.237	0.194	-0.194
CHML	-0.643	-0.08	-0.564	0.042	0.171	-0.498	-0.118	-0.379	0.187	0.338	-0.185	0.185
CHMP1B2P	-0.459	0.119	-0.578	0.236	0.465	-0.97	-0.257	-0.713	0.036	0.104	0.135	-0.135
CHMP4A	0.418	-0.132	0.55	0.025	0.126	0.525	-0.25	0.776	0	0.002	-0.226	0.226
CHMP4BP1	0.034	-0.119	0.153	0.585	0.772	0.17	0.078	0.091	0.789	0.87	0.062	-0.062
CHMP4C	0.728	-0.085	0.813	0.096	0.274	0.875	-0.549	1.424	0.004	0.023	-0.611	0.611
CHN1	0.422	0.099	0.324	0.238	0.466	0.079	-0.227	0.306	0.181	0.329	0.018	-0.018
CHN2	-0.055	0.123	-0.177	0.451	0.669	-0.272	-0.21	-0.062	0.853	0.913	-0.115	0.115
CHODL	-0.273	0.135	-0.408	0.276	0.51	0.575	0.077	0.497	0.219	0.377	-0.905	0.905
CHP2	-0.306	0.037	-0.342	0.465	0.68	0.377	-0.838	1.215	0.046	0.124	-1.557	1.557
CHPF	-0.182	0.096	-0.278	0.133	0.332	-0.845	-0.051	-0.794	0.001	0.01	0.516	-0.516
CHRD	0.907	0.062	0.845	0.047	0.18	0.959	-0.136	1.095	0.001	0.008	-0.25	0.25
CHRDL1	0.7	-0.972	1.672	0.01	0.082	0.649	0.399	0.25	0.694	0.803	1.422	-1.422
CHRDL2	0.436	-0.104	0.54	0.338	0.57	0.636	-0.383	1.018	0.05	0.132	-0.478	0.478
CHRFAM7A	-0.417	0.041	-0.458	0.09	0.264	0.716	0.436	0.279	0.329	0.496	-0.737	0.737
CHRM1	-1.13	0.132	-1.262	0.001	0.04	0.911	0.182	0.729	0.289	0.458	-1.991	1.991
CHRM3	-0.22	0.272	-0.493	0.184	0.402	-1.751	-0.061	-1.689	0.001	0.006	1.196	-1.196
CHRM4	0.03	0.247	-0.217	0.5	0.707	0.518	0.011	0.507	0.185	0.335	-0.724	0.724
CHRM5	0.057	0.1	-0.043	0.871	0.936	-0.187	0.009	-0.196	0.559	0.701	0.153	-0.153
CHRNA1	0.626	0.018	0.608	0.288	0.521	0.992	0.178	0.815	0.125	0.254	-0.207	0.207
CHRNA10	-0.096	0.061	-0.157	0.531	0.731	-0.206	-0.271	0.065	0.763	0.852	-0.222	0.222
CHRNA3	-0.461	0.207	-0.668	0.082	0.25	-0.264	-0.316	0.051	0.902	0.942	-0.719	0.719
CHRNA4	0.395	0.159	0.237	0.482	0.693	0.031	0.05	-0.019	0.956	0.975	0.256	-0.256
CHRNA5	-0.806	0.168	-0.974	0.002	0.046	-1.872	0.022	-1.894	0	0	0.92	-0.92
CHRNA6	0.509	0.179	0.33	0.475	0.688	-2.238	-0.025	-2.213	0	0.002	2.543	-2.543
CHRNA7	-0.48	-0.325	-0.155	0.673	0.83	0.104	0.62	-0.516	0.125	0.254	0.361	-0.361
CHRNA9	-0.147	0.094	-0.241	0.501	0.709	-0.81	-0.145	-0.665	0.218	0.376	0.424	-0.424
CHRNB2	-0.952	-0.044	-0.908	0.075	0.236	-0.78	-0.233	-0.546	0.306	0.474	-0.362	0.362
CHRNB4	-0.378	0.123	-0.5	0.166	0.376	-0.619	-0.044	-0.575	0.089	0.199	0.075	-0.075
CHRND	-0.362	-0.234	-0.129	0.76	0.877	0.268	0.115	0.154	0.689	0.801	-0.283	0.283
CHRNE	0.399	0.02	0.379	0.206	0.429	0.202	0.249	-0.047	0.843	0.905	0.426	-0.426
CHRNG	0.131	0.147	-0.016	0.969	0.984	0.304	0.428	-0.124	0.757	0.848	0.108	-0.108
CHST1	0.495	0.228	0.267	0.445	0.665	-0.712	-0.031	-0.681	0.12	0.247	0.948	-0.948
CHST10	-0.488	0.03	-0.518	0.001	0.029	-0.802	-0.09	-0.712	0	0.001	0.194	-0.194
CHST11	0.084	0.328	-0.243	0.217	0.443	-0.824	-0.244	-0.581	0.012	0.046	0.338	-0.338
CHST13	0.793	0.234	0.559	0.257	0.489	1.32	0.113	1.207	0.001	0.005	-0.648	0.648
CHST15	0.663	0.118	0.545	0.065	0.215	0.41	0.179	0.231	0.4	0.564	0.314	-0.314
CHST2	0.308	-0.181	0.489	0.034	0.152	-0.872	-0.103	-0.769	0.007	0.033	1.258	-1.258
CHST3	-0.21	0.486	-0.697	0.001	0.029	-0.728	0.182	-0.91	0	0	0.213	-0.213
CHST4	0.422	0.252	0.169	0.512	0.717	0.079	0.058	0.021	0.929	0.959	0.148	-0.148
CHST6	-0.746	0.78	-1.527	0	0.026	-1.79	-0.063	-1.726	0	0	0.199	-0.199
CHST7	0.855	0.055	0.8	0.007	0.066	0.491	0.311	0.18	0.527	0.674	0.62	-0.62
CHST8	-0.109	-0.278	0.17	0.641	0.811	0.378	0.114	0.263	0.452	0.611	-0.093	0.093
CHST9	-1.536	-0.17	-1.366	0.041	0.167	0.326	0.203	0.123	0.863	0.919	-1.489	1.489
CHSY1	-0.113	0.279	-0.392	0.003	0.046	-0.644	-0.223	-0.42	0.05	0.131	0.028	-0.028
CHSY3	-0.119	-0.016	-0.103	0.691	0.841	0.57	0.144	0.426	0.153	0.293	-0.529	0.529
CHTF18	-0.355	0.005	-0.361	0.121	0.314	-0.741	-0.062	-0.679	0.011	0.043	0.318	-0.318
[truncated: 9,651 more rows]

## Sheet: C
Supp. Table 1. Clinical characteristics, gene expression and gene set enrichments in the bulk RNA-seq datasets
C) Gene sets/cell markers enriched in tumors responding to ICI, MAPKi or both (ENRICHR analysis)
Enrichr, Database: Human_Gene_Atlas (Fig 1C)
Both_ICI_MAPKi
	Term	Overlap	P.value	Adjusted.P.value	Genes
	CD4+ Tcells	15/533	3.25176e-06	9.43011e-05	DENND1C;MEGF6;TRAF3IP3;RHOH;TMC8;IKZF1;RASGRP1;LY9;P2RY8;ZAP70;ACAP1;SPOCK2;TBC1D10C;UBASH3A;CD69
	CD56+ NKCells	17/752	1.27963e-05	0.00013471	SASH3;CD96;TRAF3IP3;FCRL6;GFI1;PYHIN1;PTPN22;FASLG;IKZF1;ZAP70;RAB37;TBC1D10C;STAT4;CD226;CD247;CYTIP;LGR6
	CD8+ Tcells	15/602	1.39355e-05	0.00013471	DENND1C;CD96;TRAF3IP3;RHOH;IKZF1;RASGRP1;LY9;P2RY8;ACAP1;KLRK1;CD8B;SPOCK2;STAT4;CD69;CCR5
ICI_only
	Term	Overlap	P.value	Adjusted.P.value	Genes
	CD56+ NKCells	15/752	0.000203041	0.00852772	ARHGAP9;AKNA;CLIC3;APOBEC3G;TXK;KLRC4;MATK;PIK3CG;TSPAN32;SPN;NCR1;ARHGAP30;PSD4;RAC2;ITGB7
	CD19+ BCells(neg. sel.)	9/412	0.0021607	0.0453748	MAP4K1;CD79A;TCL1A;GPR132;COL4A3;EAF2;IGHD;PAX5;ARHGAP15
MAPKi_only
	Term	Overlap	P.value	Adjusted.P.value	Genes
	CD56+ NKCells	60/752	2.78123e-06	0.000127569	GIMAP1;PLEK;PRF1;RORA;CTSW;SLA2;ITGAL;GIMAP6;GIMAP7;IL18RAP;GNLY;MAP3K8;ENPP4;PTGDR;EOMES;GBP5;RIPK3;FCRL3;ARAP2;HLA-F;SYTL3;PARP8;NCR3;BIN2;KLRF1;UTS2;PRKCQ;TOX;PTGER4;KLRB1;PTGER2;AOAH;ADRB2;IL2RG;CST7;KIR2DL4;TMEM71;PLAC8;PDGFD;CCL5;INPP5D;TBX21;CCL4;NCKAP1L;SLAMF6;GBP4;C11ORF21;CD160;IL10RA;GZMA;SH2D1A;NKG7;GZMH;PTPRC;ID2;IL2RB;CD7;KLRD1;XAF1;CD244
	Adipocyte	23/181	3.14984e-06	0.000127569	C1S;LAMA2;ADH1B;MMP2;AKR1C1;OMD;AQP7;DPT;AKR1C2;PODN;DCN;MFAP5;FABP4;CILP;PDGFD;CTSK;ITGBL1;PPARG;SLIT3;THRSP;METTL7A;GAS6;RAI2
	Thymus	12/68	2.82726e-05	0.00076336	LCK;CD8A;TRAC;TRBC1;SH2D1A;LY75;CD3G;CD1E;TOX;CD1C;CD1B;ITM2A
	Uterus	22/201	5.42446e-05	0.000924875	RERGL;PTGFR;OSR2;EMX2;HPGD;LUM;SYNPO2;PTGER3;PBX1;DCN;ASPN;MFAP5;SMOC2;CXCL12;KCNMB1;PLAGL1;ITGA11;OGN;MYH11;PDZRN3;LIMS2;RAI2
	CD8+ Tcells	47/602	5.70911e-05	0.000924875	ITK;KLRB1;TRAC;SIRPG;RORA;CD3G;CTSW;GIMAP5;ITGAL;MLLT3;IL2RG;CD3E;GIMAP6;CD3D;CCL5;GPR171;SLAMF6;GBP1;APOL3;GBP4;KLRG1;IL32;EOMES;GBP5;C11ORF21;LAG3;LRRN3;BCL11B;IL11RA;SH2D1A;CRTAM;ARAP2;HLA-F;LAX1;PARP8;GZMK;NELL2;CD2;CD6;PIK3IP1;LCK;CD8A;CD28;PRKCQ;CLEC2D;SKAP1;TRAV8-3
	CD4+ Tcells	41/533	0.000228506	0.00308483	ITK;CD84;KDM5D;TRAC;GIMAP1;SIRPG;RORA;CD3G;GIMAP5;CD3E;GIMAP6;CD3D;GIMAP7;TMEM71;PRKY;TRBC1;GPR171;CCR7;ICOS;GBP1;APOL3;IL32;BCL11B;IL11RA;TRAT1;ARAP2;LAX1;PARP8;GZMK;CD2;PTPRC;CD6;PIK3IP1;LCK;CD7;CD28;PRKCQ;TNFSF8;CLEC2D;SKAP1;TRAV8-3
Enrichr, Database: HuBMAP_ASCT_plus_B_augmented_w_RNAseq_Coexpression
ICI_minus_MAPKi （Supp. Fig 3A)
	Term	Overlap	P.value	Adjusted.P.value	Genes
	Transitional B Cell (id:610)	22/105	1.01354e-30	1.76356e-28	IGHM;IGHV3-30;IGHV6-1;IGKV1-9;IGKV1-8;IGKV1-5;PAX5;JCHAIN;IGLV2-8;IGHG4;CD79A;IGLL5;IGLV3-10;POU2AF1;IGKV4-1;IGHD;MZB1;IGHV3-7;IGHA1;IGHA2;IGKV2-30;IGKV3-20
	Follicular Dendritic Cell (id:246)	20/104	3.78152e-27	3.28992e-25	CR2;IGHV4-4;IGHV3-30;IGHV6-1;IGKV1-9;IGHV3-20;IGKV1-6;IGHV1-2;IGKV1-5;IGKV3D-20;CXCL13;IGLV2-8;IGHG4;IGLV3-10;FDCSP;ACKR1;IGHV3-7;IGHA2;IGKV2-30;IGKV3-20
	Tissue Resident Mucosal Type Mast Cell (id:605)	17/100	3.42397e-22	1.9859e-20	CPA3;TPSB2;IGHV3-30;IGKV1-9;IGKV1-6;IGKV1-5;HBB;JCHAIN;IGLV2-8;MMRN1;IGKV4-1;IGHV3-7;TPSAB1;IGHA1;IGHA2;IGKV2-30;IGKV3-20
	Cap1 (id:79)	15/102	1.11223e-18	4.83818e-17	CPA3;IGHM;IGHV3-30;IGKV1-5;JCHAIN;IGLV2-8;IGHG4;IGLL5;MMRN1;IGKV4-1;IGHV3-7;TPSAB1;IGHA1;IGHA2;IGKV3-20
	Precursor B Cell (Pre B Cell) (id:518)	14/99	3.00509e-17	7.78346e-16	IGHM;IGKV1-5;PAX5;JCHAIN;CD79A;IGLL5;IGKV4-1;IGHD;MZB1;IGHV3-7;IGHA1;IGHA2;IGKV2-30;IGKV3-20
	Marginal B Cell (id:393)	14/99	3.00509e-17	7.78346e-16	IGHM;IGKV1-5;PAX5;JCHAIN;IGLV2-8;CD79A;IGLL5;IGKV4-1;IGHD;IGHV3-7;IGHA1;IGHA2;IGKV2-30;IGKV3-20
	B Cell (id:57)	14/100	3.48106e-17	7.78346e-16	IGHM;IGKV1-5;PAX5;JCHAIN;IGLV2-8;CD79A;IGLL5;IGKV4-1;IGHD;IGHV3-7;IGHA1;IGHA2;IGKV2-30;IGKV3-20
	Ascending Vasa Recta Endothelial Cell (id:49)	14/101	4.02593e-17	7.78346e-16	CPA3;IGHM;IGKV1-5;JCHAIN;IGLV2-8;IGHG4;IGLL5;MMRN1;IGKV4-1;IGHV3-7;TPSAB1;IGHA1;IGHA2;IGKV3-20
	Connective Tissue Mast Cell (id:133)	14/101	4.02593e-17	7.78346e-16	CPA3;TPSB2;IGKV1-9;IGKV1-5;JCHAIN;IGLV2-8;MMRN1;IGKV4-1;ACKR1;IGHV3-7;TPSAB1;IGHA1;IGHA2;IGKV3-20
	Inh L5-6 Sst Pik3Cd (id:336)	13/101	1.55179e-15	2.70011e-14	IGHM;CR2;IGHV3-30;IGKV1-8;IGKV1-5;PAX5;CD79A;IGLL5;IGKV4-1;IGHD;IGHV3-7;IGKV2-30;IGKV3-20
	Fibroblastic Reticular Cell (id:243)	13/103	2.01984e-15	3.19502e-14	TPSB2;PLA2G2A;CXCL13;JCHAIN;HSD11B1;IGHG4;C7;FDCSP;IGKV4-1;ACKR1;TPSAB1;IGHA1;IGKV3-20
	Mantle Zone B Cell (id:392)	12/98	3.74127e-14	5.42485e-13	IGHM;CD79A;IGLL5;POU2AF1;IGKV4-1;IGHD;MZB1;PAX5;IGHA1;IGHA2;IGKV3-20;JCHAIN
	Immature B Cell (id:265)	11/98	1.22143e-12	1.63484e-11	IGHM;CD79A;IGLL5;IGKV1-5;IGKV4-1;IGHD;PAX5;IGHA1;IGHA2;IGKV3-20;JCHAIN
	Bronchial Serous Cell (id:75)	11/102	1.91231e-12	2.37673e-11	PIGR;IGHM;IGLL5;SERPINA1;IGKV1-5;IGKV4-1;IGHV3-7;IGHA1;IGHA2;IGKV3-20;JCHAIN
	Memory B Cell (id:408)	11/105	2.64354e-12	3.06651e-11	IGHM;CD79A;IGLL5;IGKV1-5;IGKV4-1;IGHD;IGHV3-7;IGHA1;IGHA2;IGKV3-20;JCHAIN
	Lympho-Myeloid Progenitor Cell (Lmpp) (id:379)	9/103	1.45359e-09	1.58078e-08	IGHM;IGLL5;IGKV1-5;IGKV4-1;IGHD;IGHA1;IGHA2;IGKV3-20;JCHAIN
	Early Megakaryocyte (Mk) (id:172)	8/103	3.15397e-08	3.22818e-07	CPA3;IGHM;IGKV4-1;IGHD;IGHA1;IGHA2;IGKV3-20;JCHAIN
	Pro B Progenitor (id:519)	7/93	2.96142e-07	2.86271e-06	IGHM;CD79A;ITGA4;IGHD;MZB1;MPO;JCHAIN
	Inh L1-2 Vip Htr3A (id:282)	7/94	3.1874e-07	2.91898e-06	IGHG4;CR2;IGKV1-8;NLRP7;IGHD;PAX5;IGKV2-30
	Monocytoid B-Cell (id:427)	7/99	4.54733e-07	3.95618e-06	IGHM;CD79A;IGLL5;POU2AF1;IGHD;MZB1;PAX5
	Arteriole Endothelial Cell (id:46)	7/100	4.87081e-07	4.03582e-06	CPA3;ITIH5;TPSB2;MMRN1;C7;ACKR1;TPSAB1
	Plasma Cell (id:503)	7/103	5.95964e-07	4.71354e-06	IGHM;IGLL5;ALOX5AP;IGKV4-1;IGHA1;IGHA2;JCHAIN
	Exc L5-6 Fezf2 Or1L8 (id:225)	6/102	9.13392e-06	6.91001e-05	IGHD;HBB;HBA2;IGHA1;IGHA2;IGKV3-20
	Lymphatic Endothelial Cell (id:367)	6/105	1.07925e-05	7.82459e-05	PIGR;MMRN1;C7;PLA2G2A;TPSAB1;CP
	Mast Cell (id:394)	6/106	1.13966e-05	7.93205e-05	CPA3;IL1RL1;TPSB2;HBB;TPSAB1;IGHA1
	Inh L3-5 Vip Hs3St3A1 (id:314)	5/100	0.000114653	0.000767292	ITIH5;C7;PLA2G2A;CP;MEDAG
	Outer Medullary Collecting Duct Intercalated Cell Type A (id:482)	5/101	0.000120175	0.00077446	CPA3;MMRN1;HBB;HBA2;PKHD1L1
	Endo L2-5 Nostrin Srgn (id:176)	4/95	0.00109303	0.00671714	MMRN1;HBB;HBA2;ACKR1
	Inh L5-6 Pvalb Sst Crhr2 (id:327)	4/98	0.00122688	0.00671714	CPA3;REG4;PLA2G2A;TPSAB1
	Naive B Cell (id:441)	4/99	0.00127394	0.00671714	IGHM;CD79A;IGLL5;IGHD
	Common Myeloid Progenitor (Cmp) (id:127)	4/99	0.00127394	0.00671714	CPA3;MMRN1;TPSAB1;MPO
	Exc L3-5 Fezf2 Linc01107 (id:204)	4/99	0.00127394	0.00671714	ITIH5;C7;ACKR1;CHRDL1
	Granulocyte-Macrophage Progenitor Cell (Gmp) (id:259)	4/99	0.00127394	0.00671714	CPA3;CCL23;TPSAB1;MPO
	Multipotent Progenitor Cell (Mpp) (id:429)	4/100	0.00132224	0.00676678	CPA3;IGHM;HBB;MPO
	Centroblast (id:114)	4/102	0.00142267	0.00687623	IGHM;CD79A;ALOX5AP;IGHD
	Centrocyte (id:115)	4/102	0.00142267	0.00687623	IGHM;CD79A;ALOX5AP;IGHD
	Lymphatic Endothelial Cell-Subcapsular Sinus Floor (id:373)	4/104	0.0015283	0.00718713	CXCL6;SERPINA1;ACOD1;G0S2
	Plasmacytoid Dc (id:510)	4/109	0.00181607	0.00831567	IGHM;ALOX5AP;IGHD;JCHAIN
	Etp (Early Thymic Progenitor) (id:192)	4/110	0.00187782	0.00837797	IGHM;ALOX5AP;IGHD;MPO
	Mid Erythroid (id:422)	3/94	0.0101898	0.0443255	HBB;HBA2;MPO
	Inh L2-3 Sst Nmu (id:304)	3/99	0.0117229	0.0456556	ITIH5;ACKR1;CHRDL1
	Lung Matrix Fibroblast 2 (id:364)	3/99	0.0117229	0.0456556	ITIH5;SCARA5;MEDAG
	Lymphatic Endothelial Cell -Subcapsular Sinus Ceiling (id:371)	3/99	0.0117229	0.0456556	AOX1;IGFBP6;MEDAG
	Myofibroblast (id:436)	3/100	0.0120445	0.0456556	C7;PLA2G2A;MEDAG
	Peritubular Capillary Endothelial Cell (id:500)	3/100	0.0120445	0.0456556	MMRN1;C7;MEDAG
	Endothelial Progenitors (id:182)	3/101	0.0123713	0.0456556	ITIH5;ACKR1;CHRDL1
	T Reg (id:592)	3/102	0.012703	0.0456556	IGHM;CD79A;IGHD
	Tolerogenic Dendritic Cell (Tdc) (id:606)	3/102	0.012703	0.0456556	IGHM;IGHD;IGHA1
	Eosinophil (id:185)	3/103	0.0130399	0.0456556	CPA3;HBB;MPO
	Common Lymphoid Progenitor (Clp) (id:126)	3/104	0.0133818	0.0456556	IGHM;CD79A;ALOX5AP
	Vascular Smooth Muscle Cell/Pericyte (General) (id:618)	3/104	0.0133818	0.0456556	ITIH5;C7;MEDAG
MAPKi_minus_ICI (Supp. Fig 3B)
	Term	Overlap	P.value	Adjusted.P.value	Genes
	Inh L2-5 Vip Bspry (id:307)	10/101	3.69177e-08	3.85718e-06	PTPRD;PCSK2;SLCO1C1;NOVA1;LMO3;CADPS;ATP1A2;LRRC55;GRIA3;PDZRN4
	Exc L5-6 Fezf2 C9Orf135-As1 (id:220)	10/102	4.06019e-08	3.85718e-06	PTPRD;NOVA1;LMO3;CADPS;DMD;SNCAIP;NCKAP5;PDZRN3;FOXP2;GRIA3
	Exc L3-5 Rorb Tnnt2 (id:209)	9/98	3.46417e-07	2.19398e-05	MAGEL2;ACTC1;COL11A1;CADPS;COL6A6;DMD;LEFTY2;GRIA3;PDZRN4
	Inh L1-2 Pvalb Cdk20 (id:277)	8/101	4.84026e-06	0.00018393	PTPRD;MAGEL2;KCND2;COL11A1;PABPC5;ATP1A2;PCDH19;PDZRN3
	Inh L2 Vip Slc6A16 (id:303)	8/101	4.84026e-06	0.00018393	PTPRD;MAGEL2;NOVA1;COL11A1;PABPC5;PDZRN3;GRIA3;TMEM35A
	Inh L1-5 Vip Linc01013 (id:292)	7/100	4.29489e-05	0.00108744	KCND2;NOVA1;LMO3;CADPS;CNTN1;PCDH19;TMEM35A
	Oligo L2-6 Opalin Fth1P3 (id:477)	7/101	4.57868e-05	0.00108744	NOVA1;LMO3;PABPC5;CADPS;CNTN1;CNTN3;PDZRN3
	Inh L3-5 Sst Or5Ah1P (id:313)	7/101	4.57868e-05	0.00108744	PTPRD;MAGEL2;PABPC5;CNTN3;PDZRN3;GRIA3;TMEM35A
	Hemopoietic Stem Cell (Hsc) (id:261)	7/104	5.52371e-05	0.00116612	PTPRD;HLF;TMEM178A;DOK6;ATP1A2;GRIA3;PDZRN4
	Exc L5 Rorb Med8 (id:214)	6/98	0.000318305	0.00395258	PTPRD;MAGEL2;COL11A1;DCAF12L2;PABPC5;CNTN1
	Inh L1-2 Sst Ccnjl (id:278)	6/98	0.000318305	0.00395258	SLCO1C1;CADPS;VWC2;ATP1A2;GRIA3;PDZRN4
	Pulmonary Artery Smooth Muscle Cell (id:528)	6/99	0.000336243	0.00395258	PTPRD;NOVA1;CNTN1;ATP1A2;PCDH19;PDZRN3
	Exc L5 Fezf2 Csn1S1 (id:210)	6/101	0.000374491	0.00395258	PTPRD;MAGEL2;CADPS;ATP1A2;GRIA3;TMEM35A
	Inh L1-3 Sst Fam20A (id:286)	6/101	0.000374491	0.00395258	PTPRD;PCSK2;NOVA1;CADPS;LRRC55;PDZRN4
	Inh L1-3 Vip Hspb6 (id:290)	6/101	0.000374491	0.00395258	PABPC5;PRUNE2;CNTN3;PCDH19;NCKAP5;PDZRN3
	Inh L5-6 Pvalb Zfpm2-As1 (id:328)	6/101	0.000374491	0.00395258	PTPRD;SLCO1C1;NOVA1;CADPS;GRIA3;TMEM35A
	Inh L5-6 Sst C4Orf26 (id:330)	6/101	0.000374491	0.00395258	COL11A1;PABPC5;ATP1A2;PDZRN3;GRIA3;TMEM35A
	Inh L5 Pvalb Lrig3 (id:320)	6/102	0.000394849	0.00395258	PTPRD;SLCO1C1;NOVA1;LMO3;DMD;GRIA3
	Inh L1-6 Lamp5 Nes (id:297)	6/103	0.000416061	0.00395258	NTNG1;PTPRD;GLRB;NOVA1;TRAM1L1;PDZRN3
	Inh L5-6 Sst Bean1 (id:329)	6/103	0.000416061	0.00395258	PTPRD;COL11A1;PABPC5;CNTN3;PDZRN3;GRIA3
	Melanocyte (id:406)	5/95	0.00198935	0.0154391	PCSK2;DCT;CADPS;CNTN1;ATP1A2
	Pulmonary Venous Endothelial Cell (id:532)	5/97	0.00217986	0.0154391	PTPRD;SLCO1C1;ATP1A2;KCNA5;PDZRN4
	Bronchioalveolar Stem Cell (id:77)	5/98	0.00227994	0.0154391	DUOXA1;EFCAB1;SFTPC;ATP13A4;DYNLRB2
	Exc L2 Linc00507 Atp7B (id:194)	5/98	0.00227994	0.0154391	HLF;PRKG2;AXIN2;RUNDC3B;NR3C2
	Inh L5-6 Pvalb Sst Crhr2 (id:327)	5/98	0.00227994	0.0154391	HPGD;AXIN2;CFTR;FGFR2;NR3C2
	Tuft Cell (id:615)	5/99	0.00238333	0.0154391	CHP2;IL20RA;KRT77;RSPO1;CFTR
	Exc L3 Rorb Otogl (id:201)	5/99	0.00238333	0.0154391	PTPRD;MAGEL2;COL11A1;PABPC5;PDZRN3
	Nerve (id:453)	5/100	0.00249009	0.0154391	PTPRD;MAGEL2;NOVA1;AMPH;TMEM35A
	Inh L1-5 Vip Phldb3 (id:293)	5/100	0.00249009	0.0154391	PTPRD;MAGEL2;COL11A1;PABPC5;PDZRN3
	Outer Medullary Collecting Duct Intercalated Cell Type A (id:482)	5/101	0.00260027	0.0154391	ZMAT1;AMY2B;SLC26A7;ZNF135;LTF
	Connecting Tubule Cell (id:128)	5/101	0.00260027	0.0154391	TRPV6;CCSER1;LRRC55;CFTR;FGFR2
	Exc L5 Themis Vill (id:219)	5/101	0.00260027	0.0154391	PTPRD;COL11A1;PCDH19;SNCAIP;PDZRN3
	Inh L1-2 Vip Ptger3 (id:283)	5/102	0.00271396	0.0156258	PTPRD;TMEM178A;CADPS;PCDH19;PDZRN3

## Sheet: D
Supp. Table 1. Clinical characteristics, gene expression and gene set enrichments in the bulk RNA-seq datasets
D) The relative abundance of immune and stromal cell populations in each sample in bulk RNA-seq dataset (MCPcounter analysis)
Cell_population	2015_Cell_WH.SAMN03290885	2015_Cell_WH.SAMN03290886	2015_Cell_WH.SAMN03290887	2015_Cell_WH.SAMN03290888	2015_Cell_WH.SAMN03290889	2015_Cell_WH.SAMN03290890	2015_Cell_WH.SAMN03290891	2015_Cell_WH.SAMN03290892	2015_Cell_WH.SAMN03290893	2015_Cell_WH.SAMN03290894	2015_Cell_WH.SAMN03290895	2015_Cell_WH.SAMN03290896	2015_Cell_WH.SAMN03290897	2015_Cell_WH.SAMN03290898	2015_Cell_WH.SAMN03290899	2015_Cell_WH.SAMN03290900	2015_Cell_WH.SAMN03290901	2015_Cell_WH.SAMN03290902	2015_Cell_WH.SAMN03290903	2015_Cell_WH.SAMN03290904	2015_Cell_WH.SAMN03290905	2015_Cell_WH.SAMN03290906	2015_Cell_WH.SAMN03290907	2015_Cell_WH.SAMN03290908	2015_Cell_WH.SAMN03290909	2015_Cell_WH.SAMN03290910	2015_Cell_WH.SAMN03290911	2015_Cell_WH.SAMN03290912	2015_Cell_WH.SAMN03290913	2015_Cell_WH.SAMN03290914	2015_Cell_WH.SAMN03290915	2015_Cell_WH.SAMN03290916	2015_Cell_WH.SAMN03290917	2015_Cell_WH.SAMN03290918	2015_Cell_WH.SAMN03290919	2015_Cell_WH.SAMN03290920	2015_Cell_WH.SAMN03290921	2015_Cell_WH.SAMN03290922	2015_Cell_WH.SAMN03290923	2015_Cell_WH.SAMN03290924	2015_Cell_WH.SAMN03290925	2015_Cell_WH.SAMN03290926	2015_Cell_WH.SAMN03290928	2015_Cell_WH.SAMN03290930	2015_Cell_WH.SAMN03290933	2015_Cell_WH.SAMN03290934	2015_Cell_WH.SAMN03290935	2015_Cell_WH.SAMN03290937	2015_Cell_WH.SAMN03290938
T cells	1.79607	2.7965	1.5175	2.428	0.995786	0.592214	-0.625071	1.13779	2.72293	3.20829	1.34721	-0.821857	1.86136	0.956071	2.16736	2.32921	2.61193	2.61214	0.858214	3.15143	1.39214	0.499857	1.74507	1.11721	2.15779	2.58479	2.824	0.829786	-0.441071	2.56543	1.89171	1.75186	2.00779	-1.00836	2.45157	1.59086	3.02993	2.48429	1.00814	2.97914	4.43664	3.07686	-0.687643	3.86957	0.415857	1.67264	1.31864	-0.913429	1.51579
CD8 T cells	4.034	3.679	1.48	2.189	2.562	-0.023	-1.231	-0.236	2.092	4.776	1.677	-1.653	3.491	1.557	3.905	3.201	1.996	2.124	0.785	2.888	0.378	-0.363	1.776	-0.788	-0.364	2.796	3.534	1.247	-0.067	3.351	1.14	1.876	2.596	-1.704	1.835	-0.732	5.391	2.614	0.075	4.966	7.038	5.058	-0.542	5.801	-0.66	0.956	-0.206	-2.399	2.694
Cytotoxic lymphocytes	1.69571	2.38157	0.815857	0.931429	0.911	0.366714	-0.339429	-0.0795714	1.149	2.34471	1.08357	0.126143	1.69786	1.81757	1.639	1.49643	1.161	1.38157	0.157286	1.26186	0.106714	-0.442429	0.977143	-0.0325714	1.11314	1.17814	1.53571	1.79514	-0.0767143	2.03329	0.292286	1.90871	1.47057	0.652714	1.04329	0.625429	1.91429	1.932	0.337286	3.12457	3.52229	2.184	-0.165429	3.88457	-0.691571	0.487714	2.028	0.606714	1.68743
B lineage	-0.05	2.22867	0.00511111	0.116111	1.19089	0.0656667	-0.504222	-0.514	0.411333	2.63022	0.528222	-0.558667	0.752556	0.846778	0.858667	1.47911	0.856333	0.591444	0.724222	1.29911	-0.318667	-0.567889	0.858	-0.0251111	2.04267	1.40533	1.80333	-0.207333	-0.329778	4.56533	0.491333	0.669778	3.38067	-1.46922	0.649333	1.10111	0.254556	0.763333	-0.003	3.06244	4.97867	2.255	1.69711	3.81878	-0.361222	0.694	0.721222	-0.233444	0.275444
NK cells	-0.485333	0.268667	-1.7605	-1.8045	-0.640667	-0.106333	-1.92517	-1.257	-1.26717	0.696	-0.926667	-1.40317	-1.986	-0.0616667	-0.295167	-0.5295	-0.340667	-0.808333	-1.012	-1.18617	-1.66533	-1.607	-1.183	-0.175	0.388667	-1.10067	0.928833	-1.162	-1.1545	-0.0253333	-1.98517	-0.819167	-0.918667	-1.38783	-0.837833	-0.0986667	-0.491833	-0.580167	-1.18167	0.350667	0.808333	-1.19183	-1.60317	0.848	-1.99717	-1.23083	-2.015	-2.4155	-0.814333
Monocytic lineage	6.32529	5.80443	5.54157	5.29071	4.63243	3.66514	1.82057	4.98071	4.46086	5.46686	4.515	2.83229	4.83129	4.08029	4.931	4.492	5.09043	5.528	4.74286	4.28829	2.88629	5.26486	4.69229	5.19614	4.73986	5.43343	5.78843	4.59814	4.125	4.35071	4.27229	4.18429	5.30529	2.183	4.75171	5.12057	6.49486	5.639	3.63629	4.86886	7.122	6.76371	1.59986	6.62214	3.39057	5.46386	6.62543	3.32014	4.64629
Myeloid dendritic cells	-0.0468333	0.988667	0.800667	1.80733	-0.0025	1.0765	-2.12617	0.656	4.127	1.791	2.42933	-1.9865	-0.1555	-0.3605	0.121333	0.7875	2.11283	4.121	2.1205	4.21683	0.907667	0.534667	1.991	0.694333	-0.348	1.68	0.316667	0.1775	-0.601167	-0.0178333	2.55467	-0.6125	0.299833	-1.84367	3.51817	0.392167	3.9115	2.18367	-1.36067	-0.058	1.77167	0.750333	-1.679	2.858	-1.70983	0.0348333	0.033	-2.52917	-0.570667
Neutrophils	2.64343	1.06493	1.62421	2.18079	1.24571	2.36586	-0.0517143	1.9025	2.74457	2.42529	2.61936	0.812429	0.794929	0.490643	0.553929	1.63243	2.16321	2.98864	4.36329	2.39007	1.629	1.01371	2.71993	0.031	3.56064	1.52964	2.02857	0.667786	0.384643	0.173857	2.95593	0.5715	0.574214	-0.106357	2.55736	4.23943	3.42121	2.58843	0.859143	0.674929	1.153	1.0265	-0.289643	1.44807	2.17693	1.69121	2.01621	0.474571	1.15414
Endothelial cells	4.13334	3.32031	4.50778	4.61013	3.8355	3.29212	2.94612	2.92644	4.0535	4.13766	3.85853	3.72031	3.44384	2.80306	3.20222	4.95116	3.88422	4.03406	3.85916	3.80503	3.08619	3.60434	3.31219	3.68478	3.80056	4.53881	5.30397	4.50075	3.40034	2.36741	4.01322	2.34266	3.88469	3.49238	3.74847	4.10619	4.42837	3.96459	2.83934	3.41303	3.5095	3.51869	2.58466	4.36325	3.20278	4.66862	4.46272	2.73741	3.81678
Fibroblasts	8.356	6.10588	6.38375	8.25638	6.95712	6.1885	4.93262	6.54575	8.3285	7.58488	6.532	6.39325	6.1405	4.29763	6.71762	8.043	7.38912	8.50887	6.8045	8.09413	5.10637	7.48337	7.42625	6.40425	6.46687	8.53262	8.71975	7.0855	6.21188	4.9885	7.28338	5.42875	6.96125	5.51537	8.13762	7.08362	8.58362	7.30875	5.16463	6.5825	6.903	7.13513	4.067	7.615	5.5165	8.31325	9.38162	3.16425	6.94613
[truncated: 225 more columns]

## Sheet: E
Supp. Table 1. Clinical characteristics, gene expression and gene set enrichments in the bulk RNA-seq datasets
E) GSVA score matrix of selected gene sets of the bulk RNA-seq data of ICI or MAPKi-treated tumors
Geneset	2015_Cell_WH.SAMN03290885	2015_Cell_WH.SAMN03290886	2015_Cell_WH.SAMN03290887	2015_Cell_WH.SAMN03290888	2015_Cell_WH.SAMN03290889	2015_Cell_WH.SAMN03290890	2015_Cell_WH.SAMN03290891	2015_Cell_WH.SAMN03290892	2015_Cell_WH.SAMN03290893	2015_Cell_WH.SAMN03290894	2015_Cell_WH.SAMN03290895	2015_Cell_WH.SAMN03290896	2015_Cell_WH.SAMN03290897	2015_Cell_WH.SAMN03290898	2015_Cell_WH.SAMN03290899	2015_Cell_WH.SAMN03290900	2015_Cell_WH.SAMN03290901	2015_Cell_WH.SAMN03290902	2015_Cell_WH.SAMN03290903	2015_Cell_WH.SAMN03290904	2015_Cell_WH.SAMN03290905	2015_Cell_WH.SAMN03290906	2015_Cell_WH.SAMN03290907	2015_Cell_WH.SAMN03290908	2015_Cell_WH.SAMN03290909	2015_Cell_WH.SAMN03290910	2015_Cell_WH.SAMN03290911	2015_Cell_WH.SAMN03290912	2015_Cell_WH.SAMN03290913	2015_Cell_WH.SAMN03290914	2015_Cell_WH.SAMN03290915	2015_Cell_WH.SAMN03290916	2015_Cell_WH.SAMN03290917	2015_Cell_WH.SAMN03290918	2015_Cell_WH.SAMN03290919	2015_Cell_WH.SAMN03290920	2015_Cell_WH.SAMN03290921	2015_Cell_WH.SAMN03290922	2015_Cell_WH.SAMN03290923	2015_Cell_WH.SAMN03290924	2015_Cell_WH.SAMN03290925	2015_Cell_WH.SAMN03290926	2015_Cell_WH.SAMN03290928	2015_Cell_WH.SAMN03290930	2015_Cell_WH.SAMN03290933	2015_Cell_WH.SAMN03290934	2015_Cell_WH.SAMN03290935	2015_Cell_WH.SAMN03290937	2015_Cell_WH.SAMN03290938
c2_cgp--NAKAMURA_CANCER_MICROENVIRONMENT_UP	0.341	-0.455	-0.3	0.219	-0.035	-0.6	-0.26	-0.283	0.268	-0.263	-0.311	-0.116	-0.397	-0.435	0.088	-0.011	-0.152	0.28	-0.369	0.217	-0.543	-0.18	0.083	-0.3	-0.384	0.396	0.267	-0.146	-0.031	-0.405	0.152	-0.332	0.043	-0.305	0.11	-0.413	0.234	0.162	-0.055	0.03	-0.247	0.307	-0.025	0.045	0.4	0.327	0.589	-0.236	-0.216
c2_cgp--NAKAMURA_CANCER_MICROENVIRONMENT_DN	0.054	-0.341	0.309	0.126	0.245	0.632	0.282	0.335	0.058	0.224	-0.123	0.295	0.317	0.328	-0.127	-0.708	0.204	-0.195	-0.15	-0.259	0.393	0.45	-0.234	0.516	0.631	0.153	0.198	0.304	-0.014	-0.453	0.155	-0.428	0.339	0.419	0.069	0.376	-0.051	0.235	0.407	0.21	0.031	-0.371	0.314	-0.177	0.213	0.368	-0.483	-0.002	-0.01
c2_cgp--WEST_ADRENOCORTICAL_TUMOR_MARKERS_UP	0.184	-0.366	0.403	0.26	0.18	0.342	0.061	0.349	-0.331	0.324	-0.338	0.058	0.432	0.328	-0.108	-0.611	-0.202	-0.257	-0.109	-0.166	0.251	0.504	-0.346	0.633	0.552	0.049	0.383	0.214	-0.261	-0.615	0.053	-0.229	0.303	0.41	-0.205	0.222	-0.217	0.086	0.477	0.436	-0.111	-0.528	0.194	0.121	0.38	0.563	-0.474	-0.508	-0.159
c2_cgp--WEST_ADRENOCORTICAL_TUMOR_MARKERS_DN	0.427	-0.276	-0.568	0.416	0.175	-0.496	-0.562	-0.088	0.34	0.035	-0.402	-0.38	-0.568	-0.586	-0.182	0.211	0.321	0.458	-0.052	0.553	-0.595	0.034	0.416	-0.469	-0.427	0.518	0.529	-0.17	-0.29	-0.412	0.291	-0.594	0.059	-0.304	0.423	-0.328	0.496	0.323	-0.739	0.112	0.086	0.295	-0.39	0.524	-0.692	0.618	0.639	-0.507	0.125
c2_cgp--WINTER_HYPOXIA_UP	0.353	-0.463	-0.308	0.386	-0.123	0.326	-0.371	0.191	0.447	-0.062	-0.118	-0.374	-0.405	-0.616	-0.386	-0.522	0.265	0.409	0.528	0.388	-0.257	0.042	0.423	0.212	0.124	0.258	-0.142	-0.263	-0.321	-0.577	0.548	-0.461	-0.083	-0.173	0.437	0.411	0.528	0.41	0.279	0.38	-0.254	0.089	0.029	-0.486	0.312	-0.045	0.281	0.068	-0.335
c2_cgp--WINTER_HYPOXIA_DN	-0.169	0.29	0.112	-0.201	0.064	-0.44	-0.379	-0.332	-0.338	0.154	-0.349	-0.398	-0.035	-0.055	0.372	0.201	-0.267	-0.201	-0.494	-0.363	-0.573	-0.335	-0.344	-0.117	-0.027	-0.038	0.428	-0.117	0.003	0.282	-0.446	0.01	0.356	-0.417	-0.463	-0.134	0.048	-0.12	-0.514	0.002	0.448	0.233	-0.292	0.682	-0.399	0.174	0.333	-0.382	-0.117
c2_cgp--PARENT_MTOR_SIGNALING_UP	0.08	-0.125	-0.087	0.125	0.128	-0.206	-0.155	-0.103	0.03	-0.142	-0.205	-0.173	-0.169	-0.173	0.059	-0.14	0.039	0.074	-0.182	0.062	-0.308	0.021	0.063	-0.079	-0.11	0.194	0.03	-0.196	0.055	-0.135	0.113	-0.17	-0.003	-0.17	0.069	-0.118	0.104	0.19	0.046	0.164	0.137	0.245	-0.076	0.163	0.047	0.012	0.135	-0.035	-0.017
c2_cgp--PARENT_MTOR_SIGNALING_DN	0.311	-0.099	-0.014	0.165	-0.091	-0.086	-0.443	-0.209	-0.03	0.22	-0.181	-0.317	-0.324	-0.347	-0.297	0.035	-0.303	0.18	0.135	0.066	-0.317	0.245	-0.099	0.204	0.108	0.33	0.413	0.029	-0.212	-0.405	0.035	-0.393	0.095	-0.287	0.071	0.29	0.253	0.194	-0.262	0.214	-0.097	0.262	-0.288	0.191	-0.129	0.359	0.289	-0.319	0.02
c2_cgp--PYEON_HPV_POSITIVE_TUMORS_UP	-0.585	0.365	0.439	-0.417	0.372	0.198	0.553	0.28	-0.421	0.332	0.405	0.297	0.491	0.507	0.432	-0.063	-0.229	-0.478	-0.056	-0.497	0.65	0.165	-0.462	0.192	0.281	-0.39	0.177	0.29	0.395	0.304	-0.471	0.249	0.219	0.46	-0.474	-0.135	-0.536	-0.411	0.269	0.336	-0.148	-0.387	0.326	0.071	0.31	0.299	-0.554	0.103	0.101
c2_cgp--PYEON_HPV_POSITIVE_TUMORS_DN	0.044	-0.423	-0.759	0.478	-0.259	0.606	-0.551	0.436	0.649	0.11	0.571	-0.677	-0.617	-0.258	-0.467	-0.304	0.485	0.674	0.331	0.499	-0.13	-0.39	0.58	-0.068	0.098	0.524	-0.588	-0.742	-0.249	-0.508	0.798	-0.426	-0.45	-0.628	0.513	0.612	0.493	0.781	0.171	-0.288	-0.439	-0.234	-0.135	-0.272	0.426	-0.33	-0.046	0.408	-0.588
c2_cgp--NAKAMURA_TUMOR_ZONE_PERIPHERAL_VS_CENTRAL_UP	-0.038	-0.289	-0.173	0.248	-0.091	0.151	-0.202	0.27	0.257	0.075	-0.102	-0.172	-0.238	-0.232	-0.207	-0.225	0.164	0.195	0.059	-0.051	-0.243	0.233	0.118	0.325	0.226	0.245	0.264	-0.025	-0.315	-0.384	0.248	-0.443	0.349	-0.072	0.175	0.226	0.053	0.318	0.012	0.278	-0.31	-0.086	-0.202	0.022	0.103	0.387	0.1	-0.33	-0.186
c2_cgp--NAKAMURA_TUMOR_ZONE_PERIPHERAL_VS_CENTRAL_DN	0.025	-0.204	-0.303	0.131	-0.112	0.158	-0.329	0.15	0.122	0.235	-0.03	-0.288	-0.409	-0.284	-0.131	-0.183	0.049	0.276	0.32	0.082	-0.346	0.061	0.095	0.053	0.08	0.015	0.176	-0.178	-0.184	-0.276	0.138	-0.313	-0.112	-0.246	0.135	0.254	0.24	0.265	-0.065	0.052	-0.204	0.051	-0.172	0.121	0.075	0.138	0.293	-0.076	-0.009
c2_cgp--PICCALUGA_ANGIOIMMUNOBLASTIC_LYMPHOMA_UP	0.209	-0.243	-0.228	0.265	0.174	-0.467	-0.427	-0.435	0.015	0.249	-0.416	-0.295	-0.425	-0.446	0.187	0.208	-0.129	0.164	-0.245	-0.113	-0.616	0.035	-0.038	-0.22	-0.198	0.344	0.615	0.05	-0.124	-0.381	-0.223	-0.382	0.126	-0.37	-0.191	-0.317	0.255	0.162	-0.523	0.165	0.197	0.331	-0.277	0.459	-0.519	0.486	0.566	-0.398	0.038
c2_cgp--PICCALUGA_ANGIOIMMUNOBLASTIC_LYMPHOMA_DN	0.196	-0.355	-0.24	0.079	0.051	-0.177	-0.546	0.154	-0.155	-0.183	-0.211	-0.485	-0.532	-0.36	-0.177	-0.502	-0.076	0.107	-0.015	0.075	-0.533	0.017	-0.054	0.309	0.353	0.014	0.042	-0.406	-0.32	-0.299	0.291	-0.367	0.181	-0.392	0.024	0.299	0.179	0.457	0.146	0.274	0.399	-0.003	-0.3	0.568	0.363	0.127	0.414	-0.119	0.262
c2_cgp--LU_TUMOR_VASCULATURE_UP	0.389	-0.326	-0.122	0.282	-0.163	-0.057	-0.512	-0.018	0.175	0.129	-0.352	-0.097	-0.558	-0.552	-0.161	-0.331	-0.258	0.325	-0.115	0.001	-0.585	0.417	-0.071	0.196	0.134	0.342	0.557	0.198	-0.215	-0.543	0.175	-0.441	0.216	-0.133	0.052	0.123	0.333	0.358	-0.124	0.257	0.005	0.193	-0.38	0.309	-0.29	0.451	0.569	-0.473	0.171
c2_cgp--LU_TUMOR_VASCULATURE_DN	-0.345	0.019	0.035	-0.122	0.29	-0.066	-0.424	-0.131	-0.168	0.157	-0.562	0.181	-0.251	-0.387	0.012	-0.188	-0.128	-0.225	-0.47	-0.241	-0.482	-0.083	-0.303	0.001	0.207	0.011	0.36	0.486	0.11	0.051	-0.234	-0.507	0.533	0.161	-0.247	-0.372	-0.2	-0.043	-0.248	0.16	0.103	0.242	-0.198	0.382	-0.045	0.392	0.158	-0.46	0.018
c2_cgp--KORKOLA_EMBRYONAL_CARCINOMA_UP	0.196	0.157	-0.288	0.185	-0.165	0.394	-0.46	-0.05	-0.499	-0.194	-0.358	-0.182	-0.236	-0.232	-0.301	-0.421	-0.042	-0.228	-0.082	-0.358	-0.421	0.251	-0.323	0.591	0.432	-0.024	-0.248	0.192	-0.424	0.251	-0.209	-0.438	0.352	0.152	-0.292	0.46	-0.039	0.172	0.345	0.209	0.266	0.184	-0.056	0.405	0.09	0.047	0.221	-0.228	-0.116
c2_cgp--KORKOLA_EMBRYONAL_CARCINOMA_DN	-0.004	0.26	-0.482	-0.151	0.065	-0.076	0.053	-0.13	-0.394	-0.316	-0.334	0.263	-0.063	-0.172	0.333	-0.126	-0.478	-0.158	-0.411	-0.248	-0.161	-0.367	-0.241	-0.221	-0.193	-0.336	-0.212	-0.073	0.181	0.424	-0.218	-0.371	0.261	0.29	-0.438	-0.006	-0.543	-0.411	0.46	0.325	0.321	0.516	-0.331	0.248	0.141	0.241	-0.249	0.45	0.324
c2_cgp--KORKOLA_TERATOMA_UP	0.025	0.196	-0.389	0.006	-0.022	0.086	-0.427	-0.279	-0.187	-0.083	-0.499	-0.504	-0.484	-0.511	0.098	-0.197	-0.141	0.01	0.238	-0.338	-0.809	-0.177	-0.025	0.324	0.315	-0.039	0.098	-0.511	-0.214	0.162	-0.142	-0.422	0.457	-0.536	-0.303	0.302	0.108	-0.025	-0.088	0.417	0.344	0.427	-0.472	0.51	-0.03	0.281	0.502	-0.358	-0.114
c2_cgp--KORKOLA_YOLK_SAC_TUMOR_UP	0.074	0.275	-0.09	-0.043	0.044	0.442	-0.343	-0.095	-0.574	-0.01	-0.348	0.141	-0.161	-0.318	-0.028	-0.306	-0.222	-0.438	0.026	-0.437	-0.32	0.265	-0.38	0.538	0.575	-0.293	-0.112	0.346	-0.251	0.297	-0.333	-0.408	0.403	0.315	-0.564	0.58	-0.185	-0.095	0.266	0.251	0.055	0.171	0.176	0.398	-0.022	0.152	0.243	0.071	0.107
c2_cgp--KORKOLA_CHORIOCARCINOMA_DN	-0.004	0.26	-0.482	-0.151	0.065	-0.076	0.053	-0.13	-0.394	-0.316	-0.334	0.263	-0.063	-0.172	0.333	-0.126	-0.478	-0.158	-0.411	-0.248	-0.161	-0.367	-0.241	-0.221	-0.193	-0.336	-0.212	-0.073	0.181	0.424	-0.218	-0.371	0.261	0.29	-0.438	-0.006	-0.543	-0.411	0.46	0.325	0.321	0.516	-0.331	0.248	0.141	0.241	-0.249	0.45	0.324
c2_cgp--KORKOLA_SEMINOMA_UP	0.081	0.099	-0.29	0.075	-0.143	0.318	-0.407	-0.077	-0.481	-0.297	-0.431	-0.104	-0.33	-0.142	-0.274	-0.361	-0.135	-0.356	-0.201	-0.297	-0.315	0.148	-0.219	0.493	0.242	-0.069	-0.251	-0.046	-0.311	0.258	-0.14	-0.334	0.252	0.15	-0.469	0.312	-0.054	0.078	0.402	0.314	0.265	0.292	0.052	0.361	0.261	0.074	-0.04	0.008	-0.229
c2_cgp--WATANABE_RECTAL_CANCER_RADIOTHERAPY_RESPONSIVE_UP	0.285	-0.028	-0.218	0.272	-0.181	-0.055	-0.376	-0.095	0.261	-0.365	-0.103	-0.152	-0.372	-0.014	-0.128	-0.155	0.139	0.294	-0.126	0.29	-0.293	-0.026	0.315	0.085	0.078	0.327	-0.39	-0.377	-0.22	0.037	0.321	-0.111	-0.087	-0.16	0.249	0.097	0.331	0.362	0.015	0.117	0.212	0.359	-0.316	-0.112	0.003	-0.23	0.206	-0.024	-0.069
c2_cgp--WATANABE_RECTAL_CANCER_RADIOTHERAPY_RESPONSIVE_DN	0.186	-0.314	-0.341	0.165	0.191	-0.309	-0.293	0.001	0.16	-0.33	-0.363	-0.061	-0.391	-0.222	0.147	-0.37	-0.017	0.141	-0.358	0.01	-0.447	0.241	0.068	0.075	-0.1	0.395	0.168	-0.031	-0.009	-0.298	0.102	-0.278	0.14	-0.047	-0.028	-0.209	-0.135	0.294	0.221	0.214	-0.036	0.268	-0.092	-0.025	0.082	0.243	0.413	-0.328	0.013
c2_cgp--HOLLMANN_APOPTOSIS_VIA_CD40_UP	0.038	-0.26	-0.205	0.15	0.121	-0.315	-0.262	-0.209	0.075	-0.029	-0.312	-0.317	-0.311	-0.133	0.184	-0.378	-0.064	0.12	-0.334	0.04	-0.443	0.03	0.037	0.039	-0.019	0.244	0.093	-0.192	-0.058	-0.179	0.05	-0.255	0.281	-0.243	0.046	-0.249	0.11	0.253	0.029	0.25	0.291	0.321	-0.196	0.229	-0.098	0.041	0.078	-0.252	-0.138
c2_cgp--HOLLMANN_APOPTOSIS_VIA_CD40_DN	0.143	-0.131	-0.03	0.039	-0.098	-0.235	-0.371	0.033	0.243	-0.245	-0.36	-0.387	-0.024	-0.157	0.028	-0.401	0.25	0.141	-0.37	0.206	-0.305	-0.048	0.163	-0.049	-0.072	0.147	-0.098	-0.359	-0.21	-0.03	0.055	-0.122	0.178	-0.354	0.176	-0.195	0.217	0.173	-0.01	0.413	0.435	0.41	-0.015	0.17	-0.11	-0.129	0.158	-0.304	-0.011
c2_cgp--LIU_PROSTATE_CANCER_UP	0.133	-0.092	0.027	0.238	0.015	-0.057	-0.142	-0.116	0.103	-0.126	-0.339	0.044	0.011	0.08	-0.153	-0.341	-0.078	0.098	-0.336	0.141	-0.267	0.176	0.13	0.151	-0.035	0.218	-0.093	-0.079	-0.103	-0.158	0.237	-0.08	0.42	-0.119	0.103	-0.075	-0.024	0.184	-0.071	0.147	-0.021	0.174	-0.074	-0.076	-0.003	-0.149	0.301	0.005	0.095
c2_cgp--LIU_PROSTATE_CANCER_DN	-0.046	-0.312	-0.338	0.22	-0.181	-0.076	-0.285	-0.163	0.305	0.216	-0.155	-0.246	-0.368	-0.402	-0.189	0.339	0.081	0.252	0.02	0.144	-0.347	-0.026	0.225	-0.125	-0.172	0.276	0.37	-0.034	-0.175	-0.388	0.123	-0.367	-0.157	-0.287	0.146	-0.091	0.263	0.173	-0.26	0.056	-0.213	0.039	-0.153	0.108	-0.232	0.18	0.328	-0.15	-0.154
c2_cgp--LIU_SOX4_TARGETS_UP	0.008	-0.025	-0.285	-0.069	0.128	0.11	-0.227	0.25	-0.136	-0.055	-0.185	-0.247	-0.332	-0.189	0.055	-0.302	-0.183	-0.05	0.033	-0.269	-0.32	0.229	-0.068	0.286	0.112	-0.171	-0.019	-0.357	-0.037	-0.062	-0.049	-0.124	0.427	-0.227	-0.114	0.15	0.022	0.198	-0.082	0.243	-0.063	0.215	-0.289	0.296	0.14	0.239	0.146	0.034	-0.101
c2_cgp--LIU_SOX4_TARGETS_DN	0.119	-0.201	-0.258	0.198	-0.11	0.115	-0.168	0.075	-0.057	0.001	-0.187	-0.198	-0.211	-0.041	-0.133	-0.328	0.145	0.093	-0.048	0.08	-0.264	0.342	0.057	0.238	0.115	0.181	-0.105	-0.086	-0.191	-0.289	0.14	-0.248	0.135	-0.076	0.124	0.188	0.149	0.278	0.254	0.08	0.045	0.083	-0.17	-0.116	0.128	-0.068	-0.151	0.04	-0.006
c2_cgp--ONKEN_UVEAL_MELANOMA_UP	0.132	-0.143	-0.083	0.11	0.105	-0.074	-0.265	0.106	-0.064	-0.203	-0.352	-0.088	-0.19	-0.004	0.045	-0.434	0.058	-0.039	-0.371	-0.117	-0.353	0.243	0.02	0.25	0.125	0.118	-0.115	-0.228	0.004	-0.161	-0.035	-0.075	0.223	-0.134	-0.068	0.005	0	0.085	0.125	0.19	0.106	0.328	-0.013	0.166	0.146	0.114	0.131	-0.237	0.148
c2_cgp--ONKEN_UVEAL_MELANOMA_DN	-0.175	-0.115	-0.332	0.132	0.208	-0.293	-0.013	-0.074	-0.169	-0.333	-0.149	-0.115	-0.308	0.045	0.299	-0.223	-0.002	-0.246	-0.361	-0.259	-0.4	-0.028	-0.067	-0.121	-0.287	0.126	-0.188	-0.293	0.188	0.053	-0.013	0.031	0.34	-0.032	-0.233	-0.329	-0.227	0.174	0.28	0.304	-0.128	0.191	0.016	0.241	0.311	-0.2	0.27	0.475	0.055
c2_cgp--BERTUCCI_MEDULLARY_VS_DUCTAL_BREAST_CANCER_UP	0.228	0.298	0.089	-0.135	-0.094	-0.294	-0.513	-0.278	-0.249	0.1	-0.363	-0.478	-0.018	-0.094	0.057	-0.403	-0.264	-0.098	-0.144	-0.125	-0.345	0.001	-0.254	-0.003	0.339	0.009	0.056	-0.347	-0.408	0.077	-0.275	-0.134	0.177	-0.413	-0.242	-0.008	0.232	-0.006	-0.033	0.459	0.6	0.445	-0.168	0.5	-0.244	-0.022	0.132	-0.37	0.264
c2_cgp--BERTUCCI_MEDULLARY_VS_DUCTAL_BREAST_CANCER_DN	0.106	-0.326	-0.291	0.307	0.101	-0.149	-0.102	-0.152	0.26	0.173	-0.184	-0.235	-0.378	-0.393	0.093	0.348	-0.117	0.013	-0.129	-0.093	-0.425	0.127	0.062	0.083	-0.159	0.327	0.425	0.041	0.07	-0.35	0.001	-0.325	0.128	-0.253	-0.026	-0.067	0.099	0.173	-0.263	-0.126	-0.338	-0.058	-0.194	0.12	-0.169	0.354	0.395	-0.033	-0.258
c2_cgp--SCHUETZ_BREAST_CANCER_DUCTAL_INVASIVE_UP	0.337	-0.243	-0.282	0.193	-0.061	-0.444	-0.536	-0.235	-0.003	-0.012	-0.493	-0.354	-0.464	-0.474	0.038	-0.011	-0.201	0.233	-0.317	-0.187	-0.666	0.269	-0.034	-0.029	-0.137	0.352	0.552	-0.085	-0.263	-0.398	-0.268	-0.411	0.235	-0.389	-0.075	-0.164	0.21	0.235	-0.42	0.242	0.243	0.396	-0.377	0.476	-0.418	0.516	0.614	-0.532	-0.031
c2_cgp--SCHUETZ_BREAST_CANCER_DUCTAL_INVASIVE_DN	0.204	-0.311	-0.257	0.318	-0.293	0.165	-0.292	0.322	0.297	0.111	0.274	-0.355	-0.302	-0.042	-0.348	0.158	0.255	0.357	0.337	0.236	-0.114	0.072	0.33	-0.184	-0.018	0.166	-0.31	-0.321	-0.195	-0.328	0.37	-0.286	-0.142	-0.354	0.325	0.13	0.412	0.42	0.019	-0.169	-0.093	0.108	-0.402	-0.152	0.312	-0.344	-0.114	-0.084	-0.14
c2_cgp--DAVICIONI_PAX_FOXO1_SIGNATURE_IN_ARMS_UP	0.034	0.098	-0.189	-0.03	0.221	0.052	-0.276	-0.146	-0.143	-0.065	-0.264	-0.286	-0.245	-0.068	0.193	-0.19	-0.267	-0.157	-0.227	-0.212	-0.176	0.097	-0.092	0.286	0.121	0.086	0.191	-0.141	-0.086	-0.11	-0.083	-0.091	0.344	-0.357	-0.147	0.204	-0.061	0.077	0.132	0.062	-0.016	0.132	-0.236	0.379	0.247	0.108	0.217	-0.223	-0.064
c2_cgp--DAVICIONI_PAX_FOXO1_SIGNATURE_IN_ARMS_DN	-0.155	-0.29	-0.297	-0.1	0.107	0.07	-0.248	-0.117	0.086	0.296	0.303	0.418	-0.578	-0.212	-0.023	0.174	-0.314	-0.182	0.029	-0.239	-0.462	0.093	0.154	0.165	0.155	-0.01	0.478	0.655	-0.293	-0.305	-0.135	-0.378	0.056	0.427	-0.156	0.252	-0.246	0.047	-0.064	0.27	-0.455	0.08	-0.022	0.05	-0.337	0.347	0.263	0.026	0.269
c2_cgp--FOURNIER_ACINAR_DEVELOPMENT_EARLY_UP	0.105	-0.404	-0.254	0.172	0.052	-0.248	-0.375	0.067	0.576	0.369	-0.227	-0.208	-0.306	-0.553	-0.33	-0.104	0.447	0.509	0.391	0.547	-0.352	-0.028	0.535	-0.21	-0.365	0.174	0.33	0.305	-0.273	-0.199	0.503	-0.6	0.141	-0.368	0.561	-0.299	0.513	0.312	-0.579	-0.165	0.04	0.127	-0.339	0.382	-0.435	0.394	0.702	-0.246	-0.099
c2_cgp--FOURNIER_ACINAR_DEVELOPMENT_LATE_UP	0.083	-0.562	-0.483	0.325	-0.419	-0.224	-0.148	0.198	0.571	-0.179	0.255	-0.379	-0.596	-0.421	-0.172	0.143	0.562	0.529	0.105	0.473	-0.294	-0.521	0.589	-0.427	-0.44	0.467	-0.273	-0.563	0.156	-0.515	0.463	-0.515	-0.147	-0.23	0.436	-0.27	0.272	0.517	-0.617	-0.145	-0.052	0.195	-0.154	-0.284	-0.279	-0.481	0.234	-0.358	-0.008
c2_cgp--FOURNIER_ACINAR_DEVELOPMENT_LATE_DN	0.403	-0.194	0.255	0.315	0.484	0.577	0.001	0.438	-0.083	0.314	0.132	0.044	0.269	0.304	0.152	-0.595	0.326	-0.19	0.068	-0.289	0.421	0.682	-0.183	0.521	0.608	0.04	0.253	-0.1	0.098	-0.331	0.302	-0.346	0.538	0.307	-0.102	0.566	0.018	0.169	0.624	0.388	-0.359	-0.4	0.284	-0.337	0.636	0.431	-0.499	-0.433	-0.218
c2_cgp--NAM_FXYD5_TARGETS_DN	0.395	-0.611	-0.228	0.475	0.232	-0.325	-0.395	-0.238	0.464	0.017	-0.608	-0.269	-0.139	-0.436	-0.095	-0.642	-0.005	-0.014	-0.329	0.137	-0.73	0.394	0.09	0.067	-0.025	0.333	-0.21	-0.311	-0.08	-0.669	0.463	-0.58	-0.007	-0.32	-0.03	-0.394	0.026	0.551	-0.237	0.568	0.351	0.557	-0.306	-0.122	-0.247	0.277	0.282	-0.392	0.13
c2_cgp--FRASOR_TAMOXIFEN_RESPONSE_UP	0.121	-0.309	-0.366	0.254	-0.172	-0.07	-0.468	0.089	0.406	0.163	-0.183	-0.524	-0.177	-0.336	-0.327	-0.42	0.308	0.355	-0.082	0.278	-0.386	0.05	0.456	-0.07	-0.136	0.207	-0.035	-0.389	-0.232	-0.426	0.262	-0.472	-0.048	-0.525	0.391	0.083	0.338	0.447	-0.089	0.042	0.142	0.383	-0.362	0.071	0.093	-0.159	0.18	0.28	-0.224
c2_cgp--FRASOR_TAMOXIFEN_RESPONSE_DN	-0.316	-0.265	-0.051	-0.188	-0.352	-0.547	-0.276	0.223	0.324	-0.436	-0.532	-0.229	-0.433	-0.161	0.289	-0.504	0.153	0.272	-0.118	-0.08	-0.053	-0.153	0.27	-0.437	-0.641	-0.143	-0.149	-0.364	-0.207	0.004	-0.164	0.081	0.336	-0.335	0.288	-0.492	0.08	0.212	0.031	0.089	0.38	0.622	-0.026	0.489	-0.345	-0.661	0.366	0.498	-0.057
c2_cgp--KIM_RESPONSE_TO_TSA_AND_DECITABINE_UP	0.155	-0.361	0.03	0.202	-0.355	-0.061	-0.373	0.238	0.419	-0.05	0.012	-0.379	-0.062	-0.387	-0.374	-0.167	0.362	0.457	0.161	0.438	-0.139	-0.147	0.421	-0.157	-0.191	0.294	-0.159	-0.329	-0.401	-0.38	0.369	-0.34	-0.09	-0.391	0.403	-0.002	0.401	0.296	-0.074	0.136	0.297	0.302	-0.151	-0.251	-0.067	-0.015	0.258	-0.184	-0.11
c2_cgp--SENGUPTA_NASOPHARYNGEAL_CARCINOMA_UP	-0.143	0.134	0.116	-0.241	0.362	0.185	-0.01	0.027	-0.385	0.378	-0.086	0.119	0.032	0.233	0.327	-0.366	-0.321	-0.395	-0.097	-0.521	-0.075	0.432	-0.464	0.399	0.478	-0.225	0.468	0.266	0.099	-0.152	-0.438	-0.166	0.443	0.228	-0.463	0.159	-0.331	-0.175	0.15	0.311	-0.139	-0.312	0.066	0.377	0.194	0.478	-0.221	-0.333	0.176
c2_cgp--SENGUPTA_NASOPHARYNGEAL_CARCINOMA_DN	-0.14	-0.32	-0.018	0.12	-0.362	0.19	-0.122	0.36	0.404	0.018	0.126	-0.076	-0.002	-0.214	-0.336	0.012	0.318	0.372	0.24	0.28	0.129	-0.172	0.319	-0.262	-0.181	0.153	-0.313	-0.208	-0.314	-0.214	0.35	-0.13	-0.248	-0.221	0.369	0.031	0.225	0.292	0.018	0.029	-0.006	0.061	0.028	-0.362	0.167	-0.129	-0.052	0.163	0.061
c2_cgp--WATANABE_COLON_CANCER_MSI_VS_MSS_UP	0.171	0.124	-0.048	0.265	0.116	0.124	-0.151	-0.043	-0.071	-0.058	0.323	0.049	-0.225	0.26	0.148	-0.185	0.058	0.159	-0.033	0.298	-0.231	0.444	0.045	0.121	-0.063	0.208	-0.285	-0.083	0.153	0.176	0.344	0.38	0.14	0.074	0.097	-0.044	0.33	0.37	0.157	0.109	0.003	-0.122	0.085	0.062	0.008	-0.287	-0.287	0.333	0.17
c2_cgp--WATANABE_COLON_CANCER_MSI_VS_MSS_DN	-0.227	-0.144	-0.177	0.184	-0.231	0.366	-0.048	0.122	0.319	0.51	0.357	-0.032	-0.182	-0.048	-0.254	0.325	0.177	0.244	0.221	0.078	-0.066	-0.043	0.261	-0.057	-0.029	0.221	0.001	0.183	-0.08	-0.21	0.257	-0.042	-0.189	-0.107	0.215	0.157	0.125	0.234	-0.069	-0.072	-0.333	-0.25	-0.194	-0.211	0.062	-0.009	0.037	-0.01	-0.058
c2_cgp--KOBAYASHI_EGFR_SIGNALING_6HR_DN	0.406	-0.327	-0.419	0.343	0.338	0.35	-0.684	0.139	-0.065	0.228	-0.09	0.178	-0.636	-0.46	-0.317	-0.584	-0.088	0.244	0.175	0.206	-0.638	0.289	0.195	0.594	0.593	0.289	0.274	-0.149	-0.372	-0.462	0.634	-0.524	0.28	-0.104	0.314	0.659	0.365	0.514	0.354	0.531	-0.296	0.014	0.087	0.345	0.231	0.53	0.468	-0.387	0.15
c2_cgp--SOTIRIOU_BREAST_CANCER_GRADE_1_VS_3_UP	0.03	-0.396	0.605	0.351	0.499	0.607	0.621	0.278	-0.055	0.355	-0.068	0.449	0.647	0.579	0.384	-0.722	0.254	-0.45	-0.149	-0.369	0.61	0.598	-0.424	0.589	0.677	0.192	0.26	0.254	0.112	-0.508	-0.105	-0.345	0.635	0.592	-0.257	0.125	-0.414	-0.088	0.67	0.532	-0.062	-0.62	0.487	-0.418	0.65	0.425	-0.711	-0.348	-0.134
c2_cgp--SOTIRIOU_BREAST_CANCER_GRADE_1_VS_3_DN	-0.405	0.14	-0.162	-0.067	-0.141	-0.079	0.076	0.198	-0.35	0.09	-0.02	0.217	-0.04	-0.027	-0.144	0.403	-0.375	-0.375	0.134	-0.351	-0.093	-0.097	-0.405	0.155	-0.011	-0.145	0.38	0.248	-0.151	0.043	-0.171	0.075	-0.134	0.061	-0.448	-0.03	-0.241	-0.143	-0.48	-0.28	-0.369	-0.24	0.1	0.435	-0.285	0.402	0.02	0.15	0.233
c2_cgp--GAZDA_DIAMOND_BLACKFAN_ANEMIA_ERYTHROID_UP	0.404	0.069	-0.001	0.126	-0.302	0.187	-0.515	0.292	-0.38	0.372	-0.298	-0.401	0.057	-0.044	-0.379	-0.448	-0.234	-0.397	0.025	-0.543	-0.219	0.422	-0.401	0.485	0.278	-0.126	0.395	-0.303	-0.392	-0.241	-0.053	-0.343	0.064	-0.35	-0.54	0.478	0.203	0.149	0.112	0.426	0.491	0.311	-0.123	0.415	0.141	-0.017	0.237	0.19	0.275
c2_cgp--GAZDA_DIAMOND_BLACKFAN_ANEMIA_ERYTHROID_DN	0.044	-0.106	-0.057	0.163	0.08	-0.14	0.079	-0.015	0.064	-0.124	-0.031	-0.01	-0.082	0.008	0.052	-0.003	0.012	-0.052	-0.053	-0.012	-0.155	0.041	-0.038	0.067	0.003	0.129	0.018	0.013	0.04	-0.128	0.036	-0.096	0.146	0.032	-0.048	-0.037	-0.024	0.086	0.144	-0.014	-0.087	0.065	-0.194	0.129	0.103	-0.001	0.084	-0.021	-0.028
c2_cgp--GAZDA_DIAMOND_BLACKFAN_ANEMIA_MYELOID_UP	-0.097	0.026	-0.053	0.147	0.028	0.131	-0.618	0.183	-0.074	-0.005	-0.075	-0.307	-0.415	-0.321	-0.386	-0.471	-0.045	0.044	0.108	-0.188	-0.326	0.175	-0.345	0.459	0.391	0.037	0.358	-0.12	-0.37	-0.425	0.114	-0.502	0.488	-0.174	-0.125	0.302	0.081	0.342	0.105	0.204	0.162	0.044	-0.058	0.583	-0.043	0.245	0.367	-0.13	0.199
c2_cgp--GAZDA_DIAMOND_BLACKFAN_ANEMIA_MYELOID_DN	-0.09	-0.117	-0.29	0.178	0.052	-0.393	0.458	-0.378	-0.045	-0.348	0.175	0.203	-0.264	0.117	0.386	0.102	-0.252	-0.269	-0.085	0.165	0.028	-0.329	-0.076	-0.558	-0.477	0.265	-0.345	-0.18	0.124	0.066	0.02	0.084	-0.393	0.371	-0.209	-0.494	-0.244	0.016	0.072	0.133	0.005	-0.045	-0.086	-0.322	-0.008	-0.476	0.114	0.165	-0.222
c2_cgp--GAZDA_DIAMOND_BLACKFAN_ANEMIA_PROGENITOR_UP	0.342	0.143	0.006	-0.051	-0.261	-0.076	-0.308	-0.208	-0.428	-0.22	-0.21	-0.236	-0.211	0.027	-0.08	-0.092	-0.203	-0.13	-0.15	-0.16	-0.523	-0.134	-0.262	0.188	0.378	0.112	-0.092	-0.22	-0.391	0.074	-0.106	0.126	-0.13	-0.332	-0.331	0.15	-0.008	0.022	0.052	0.483	0.543	0.515	-0.456	0.28	0.057	-0.057	0.288	0.01	-0.337
c2_cgp--GAZDA_DIAMOND_BLACKFAN_ANEMIA_PROGENITOR_DN	-0.212	0.065	0.087	-0.404	0.206	0.193	-0.312	-0.103	0.101	0.065	-0.096	0.405	0.217	0.569	0.01	-0.36	-0.406	-0.364	0.218	-0.349	-0.099	0.352	-0.191	0.338	0.123	-0.42	0.259	0.428	-0.173	0.044	-0.358	0.087	0.261	0.423	-0.219	-0.225	-0.088	-0.261	-0.227	0.299	-0.022	0.023	-0.073	0.243	-0.26	0.479	-0.162	-0.211	0.295
c2_cgp--CHEMNITZ_RESPONSE_TO_PROSTAGLANDIN_E2_UP	-0.041	-0.164	0.418	0.196	0.272	0.536	0.446	0.127	-0.176	0.24	-0.141	0.37	0.367	0.434	0.002	-0.579	-0.181	-0.426	-0.261	-0.375	0.4	0.473	-0.373	0.573	0.607	0.045	0.316	0.29	-0.016	-0.338	-0.239	-0.241	0.542	0.512	-0.316	0.353	-0.397	-0.174	0.417	0.409	-0.27	-0.469	0.368	-0.126	0.465	0.381	-0.511	-0.302	0.061
c2_cgp--CHEMNITZ_RESPONSE_TO_PROSTAGLANDIN_E2_DN	-0.165	-0.144	-0.237	0.064	-0.071	0.069	-0.161	0.302	0.186	0.106	0.163	-0.132	-0.241	-0.149	-0.021	0.166	0.131	0.205	0.217	0.061	-0.076	0.023	0.151	-0.105	-0.189	0.006	-0.004	-0.137	-0.05	-0.152	0.203	-0.199	-0.065	-0.176	0.17	-0.018	0.131	0.258	-0.089	0.019	-0.247	-0.026	-0.123	-0.033	0.003	0.048	0.059	0.057	-0.131
c2_cgp--IGARASHI_ATF4_TARGETS_DN	0.069	-0.229	-0.169	0.072	-0.121	0.027	-0.25	0.381	0.075	-0.217	-0.195	-0.157	-0.233	-0.135	-0.157	-0.292	0.064	0.024	-0.217	-0.096	-0.271	0.307	0.073	0.125	0.076	-0.026	-0.174	-0.205	-0.014	-0.224	-0.037	-0.256	0.261	-0.051	-0.046	0.07	0.076	0.238	0.121	0.107	0.023	0.251	-0.218	0.291	0.202	0.043	0.02	-0.014	0.253
c2_cgp--ZHONG_RESPONSE_TO_AZACITIDINE_AND_TSA_UP	0.319	-0.263	0.038	0.265	-0.314	-0.09	-0.359	0.245	0.089	-0.286	-0.343	-0.345	-0.11	-0.284	-0.296	-0.373	0.25	0.179	-0.245	0.016	-0.248	0.167	0.183	0.091	-0.003	0.268	-0.128	-0.265	-0.341	-0.207	0.207	-0.349	0.156	-0.262	0.139	0.059	0.254	0.22	0.144	0.202	0.257	0.335	0.041	0.026	-0.021	0.116	0.268	-0.048	0.061
c2_cgp--ZHONG_RESPONSE_TO_AZACITIDINE_AND_TSA_DN	-0.187	0.294	0.263	0.173	0.367	-0.065	0.517	-0.115	-0.331	-0.19	-0.201	0.342	0.336	0.389	0.172	-0.362	-0.062	-0.362	-0.217	-0.202	0.443	0.619	-0.397	0.026	-0.009	-0.053	-0.164	0.019	0.166	0.251	-0.089	-0.033	0.644	0.535	-0.184	-0.437	-0.345	-0.144	0.534	-0.313	-0.16	0.027	0.066	-0.123	0.558	-0.17	-0.331	0.212	-0.097
c2_cgp--DAVICIONI_MOLECULAR_ARMS_VS_ERMS_UP	-0.11	0.134	-0.246	0.099	0.01	-0.025	-0.134	0.015	0.032	-0.025	-0.172	-0.05	-0.218	-0.009	0.134	-0.18	-0.045	0.015	-0.065	-0.102	-0.19	-0.008	0.112	0.069	0.003	0.095	0.087	-0.086	0.05	-0.031	0.107	-0.016	0.262	-0.143	-0.036	-0.027	0.095	0.155	0.035	0.156	-0.136	0.109	-0.256	0.112	0.174	-0.038	0.04	-0.119	-0.243
c2_cgp--DAVICIONI_MOLECULAR_ARMS_VS_ERMS_DN	0.293	-0.471	-0.277	0.358	-0.017	-0.174	-0.129	-0.324	0.18	-0.104	-0.354	0.222	-0.263	-0.401	-0.109	-0.14	0.053	0.216	-0.302	0.231	-0.497	0.206	0.141	-0.013	-0.197	0.459	0.259	0.02	-0.169	-0.446	0.241	-0.367	-0.01	-0.033	0.178	-0.158	0.333	0.238	-0.289	-0.018	-0.026	0.187	-0.092	-0.058	-0.408	0.321	0.343	-0.353	-0.035
c2_cgp--DAVICIONI_TARGETS_OF_PAX_FOXO1_FUSIONS_UP	0.144	-0.275	-0.299	0.141	0.14	-0.003	-0.33	-0.027	0.033	0.123	-0.327	-0.176	-0.402	-0.296	-0.058	-0.155	-0.153	0.046	-0.177	-0.149	-0.493	0.221	0.024	0.177	0.089	0.232	0.415	-0.135	-0.065	-0.331	0.066	-0.358	0.31	-0.28	-0.046	0.094	0.108	0.219	-0.134	0.232	-0.109	0.22	-0.233	0.304	-0.067	0.351	0.392	-0.236	-0.098
c2_cgp--DAVICIONI_TARGETS_OF_PAX_FOXO1_FUSIONS_DN	-0.232	-0.023	-0.316	-0.062	0.116	-0.019	-0.18	-0.05	-0.105	0.101	0.009	0.148	-0.429	-0.267	-0.076	0.124	-0.244	-0.109	-0.026	-0.313	-0.418	0.126	-0.051	0.071	0.182	0.03	0.36	0.476	-0.106	-0.148	-0.109	-0.402	0.105	0.044	-0.218	0.123	-0.086	0.113	-0.018	0.072	-0.256	-0.032	-0.105	0.277	-0.24	0.317	0.182	-0.134	0.089
c2_cgp--DAVICIONI_RHABDOMYOSARCOMA_PAX_FOXO1_FUSION_UP	-0.098	0.064	-0.275	-0.035	0.277	-0.064	-0.224	-0.117	-0.123	0.087	0	-0.149	-0.425	-0.044	0.11	-0.054	-0.131	-0.125	-0.004	-0.274	-0.33	-0.096	-0.153	0.192	-0.034	-0.129	0.275	-0.045	-0.065	-0.163	-0.08	-0.213	0.272	-0.26	-0.217	0.083	0.072	0.119	0.045	0.005	0.034	0.095	-0.354	0.412	0.093	-0.014	0.163	-0.192	-0.076
c2_cgp--DAVICIONI_RHABDOMYOSARCOMA_PAX_FOXO1_FUSION_DN	-0.009	-0.158	-0.428	-0.185	-0.221	-0.036	-0.169	0.362	-0.042	-0.16	0.156	0.123	-0.579	-0.399	-0.189	0.347	-0.367	0.018	0.138	-0.37	-0.645	0.263	-0.146	0.195	0.017	0.015	0.558	0.457	-0.174	-0.19	-0.198	-0.28	0.059	0.133	-0.144	0.134	0.033	0.19	0.145	-0.01	-0.366	-0.021	0.091	-0.005	0.106	0.553	0.412	0.188	-0.021
c2_cgp--SENGUPTA_NASOPHARYNGEAL_CARCINOMA_WITH_LMP1_UP	-0.286	0.195	-0.13	-0.262	0.139	0.128	-0.108	0.279	-0.251	0.112	0.073	-0.013	-0.26	0.067	0.087	0.104	-0.31	-0.268	0.031	-0.413	-0.239	0.248	-0.344	0.101	0.272	-0.331	0.253	0.12	0.048	0.123	-0.32	0.003	0.301	0.129	-0.323	0.097	-0.322	-0.011	0.016	-0.026	-0.348	-0.251	0.096	0.312	0.158	0.139	-0.1	-0.016	0.316
c2_cgp--SENGUPTA_NASOPHARYNGEAL_CARCINOMA_WITH_LMP1_DN	-0.017	-0.139	-0.228	0.114	-0.193	0.287	-0.289	0.31	0.331	0.372	0.29	-0.326	-0.192	-0.276	-0.287	0.285	0.278	0.35	0.315	0.299	0.066	0.01	0.339	-0.235	0.019	0.098	-0.045	-0.265	-0.314	-0.263	0.295	-0.326	-0.177	-0.365	0.273	0.234	0.305	0.324	-0.113	-0.172	-0.214	-0.096	-0.259	-0.209	0.169	-0.128	0.054	-0.205	-0.087
c2_cgp--TURASHVILI_BREAST_NORMAL_DUCTAL_VS_LOBULAR_UP	-0.246	-0.007	-0.237	0	0.105	0.015	-0.248	0.213	-0.048	-0.07	0.123	-0.097	-0.297	-0.041	-0.065	-0.03	0.022	-0.064	0.226	-0.075	-0.017	0.069	0.05	0.009	-0.126	-0.232	-0.146	-0.317	0.029	-0.065	0.06	-0.027	0.198	-0.004	0.012	0.003	-0.177	0.047	0.237	-0.134	-0.163	0.194	-0.006	0.303	0.384	-0.135	0.086	0.056	0.157
c2_cgp--TURASHVILI_BREAST_DUCTAL_CARCINOMA_VS_DUCTAL_NORMAL_UP	0.074	0.015	-0.031	-0.148	0.095	-0.572	-0.206	0.095	-0.094	-0.236	-0.359	-0.273	0.016	-0.194	0.286	-0.031	-0.441	-0.029	-0.063	-0.342	-0.433	0.468	-0.324	-0.309	-0.226	0.028	0.542	0.137	0.019	-0.023	-0.385	0.017	0.516	0.09	-0.265	-0.425	-0.289	-0.073	-0.094	0.145	-0.288	-0.021	-0.288	0.431	-0.064	0.512	0.334	-0.403	-0.009
c2_cgp--TURASHVILI_BREAST_DUCTAL_CARCINOMA_VS_DUCTAL_NORMAL_DN	-0.205	-0.039	-0.356	0.129	-0.122	0.238	-0.179	0.074	0.243	0.398	0.227	-0.186	-0.381	-0.325	-0.126	0.379	0.131	0.238	0.344	0.143	-0.288	-0.029	0.234	-0.086	0.118	0.134	0.175	-0.064	-0.191	-0.1	0.178	-0.132	-0.029	-0.218	0.172	0.26	0.154	0.199	-0.185	0.039	-0.325	-0.035	-0.158	-0.065	0.097	0.021	0.218	-0.144	-0.016
c2_cgp--TURASHVILI_BREAST_DUCTAL_CARCINOMA_VS_LOBULAR_NORMAL_UP	-0.034	0.082	-0.101	-0.153	-0.067	-0.1	-0.199	0.229	-0.161	0.137	-0.231	-0.136	-0.014	-0.091	0.179	-0.318	-0.373	-0.073	0.047	-0.42	-0.237	0.446	-0.353	-0.011	0.218	-0.045	0.491	0.135	-0.224	-0.153	-0.31	-0.052	0.536	0.171	-0.311	-0.205	-0.181	0.021	-0.116	0.214	-0.268	-0.263	-0.249	0.468	0.024	0.548	0.11	-0.311	0.054
c2_cgp--TURASHVILI_BREAST_DUCTAL_CARCINOMA_VS_LOBULAR_NORMAL_DN	-0.349	-0.024	-0.141	0.068	0.267	0.19	-0.166	-0.215	0.178	0.385	-0.174	-0.224	-0.24	-0.347	0.239	0.409	0.051	0.077	0.037	0.099	-0.305	-0.155	0.019	-0.152	0.176	0.129	0.249	0.003	0.116	-0.176	0.013	-0.094	0.112	-0.239	-0.059	0.131	0.022	-0.066	-0.266	-0.021	-0.342	-0.135	-0.045	-0.022	0.025	0.082	0.276	-0.095	0.015
c2_cgp--TURASHVILI_BREAST_CARCINOMA_DUCTAL_VS_LOBULAR_UP	-0.281	0.16	-0.033	-0.277	0.311	0.256	0.174	0.412	-0.327	0.371	0.28	0.12	-0.027	0.533	0.149	-0.012	0.113	-0.142	0.018	-0.369	0.235	0.016	-0.032	0.204	0.187	-0.301	0.053	-0.113	0.227	0.277	-0.177	0.262	0.371	0.395	-0.313	-0.141	-0.189	-0.113	0.05	0.224	-0.048	-0.341	0.115	0.213	0.229	-0.403	-0.257	0.221	0.132
c2_cgp--TURASHVILI_BREAST_LOBULAR_CARCINOMA_VS_DUCTAL_NORMAL_UP	0.344	-0.049	-0.404	0.307	0.118	-0.56	-0.503	-0.346	0.047	0.121	-0.362	-0.037	-0.543	-0.626	0.174	0.333	-0.364	0.274	-0.085	-0.167	-0.682	0.419	-0.084	-0.248	-0.232	0.406	0.718	0.275	-0.195	-0.436	-0.229	-0.518	0.284	-0.123	-0.021	-0.366	0.011	0.203	-0.455	0.204	-0.081	0.249	-0.296	0.582	-0.509	0.697	0.674	-0.662	0.08
c2_cgp--TURASHVILI_BREAST_LOBULAR_CARCINOMA_VS_DUCTAL_NORMAL_DN	-0.29	-0.152	-0.292	0.284	-0.215	0.084	-0.015	0.116	0.335	0.351	0.304	-0.304	-0.195	-0.344	-0.218	0.389	0.254	0.323	0.26	0.164	-0.331	-0.115	0.236	-0.355	-0.28	0.243	0.014	-0.249	-0.252	-0.288	0.203	-0.146	0.037	-0.285	0.248	-0.159	0.246	0.348	-0.116	0.035	-0.24	-0.011	-0.166	-0.145	0.157	-0.134	0.139	0	-0.082
c2_cgp--TURASHVILI_BREAST_LOBULAR_CARCINOMA_VS_LOBULAR_NORMAL_UP	-0.328	0.004	-0.298	0.113	-0.256	0.249	-0.235	0.167	0.3	0.375	0.224	-0.257	-0.275	-0.313	-0.217	0.353	0.216	0.188	0.256	0.029	-0.181	-0.098	0.205	-0.18	-0.009	-0.018	0.145	-0.183	-0.222	-0.204	0.124	-0.296	0.088	-0.186	0.13	-0.007	0.132	0.139	-0.08	0.018	-0.336	0.014	-0.198	-0.117	0.119	-0.041	0.13	0.113	-0.063
c2_cgp--TURASHVILI_BREAST_LOBULAR_CARCINOMA_VS_LOBULAR_NORMAL_DN	0.316	-0.105	-0.349	0.267	0.137	-0.566	-0.465	-0.189	0.159	-0.085	-0.382	-0.186	-0.44	-0.552	0.159	0.129	-0.303	0.319	-0.199	-0.086	-0.678	0.426	-0.091	-0.202	-0.295	0.277	0.583	0.159	-0.107	-0.443	-0.213	-0.373	0.243	-0.24	0.063	-0.379	0.103	0.115	-0.374	0.252	-0.008	0.319	-0.255	0.497	-0.378	0.571	0.567	-0.567	0.061
c2_cgp--CHANDRAN_METASTASIS_TOP50_DN	0.359	-0.308	0.092	0.027	-0.315	-0.201	-0.475	-0.279	0.289	-0.307	-0.121	-0.564	-0.211	-0.293	-0.122	-0.349	-0.013	0.372	0.132	0.446	-0.649	-0.076	0.213	-0.003	-0.107	0.191	-0.311	-0.56	-0.356	-0.251	0.307	-0.192	0.024	-0.508	0.347	-0.13	0.417	0.115	-0.223	0.295	0.479	0.484	0.06	0.214	-0.14	-0.156	0.625	-0.042	-0.305
c2_cgp--WILCOX_RESPONSE_TO_PROGESTERONE_UP	-0.279	-0.069	0.215	-0.12	0.404	0.377	0.01	0.197	-0.185	0.281	0.026	0.068	0.068	0.303	0.156	-0.446	-0.044	-0.268	0.039	-0.368	0.13	0.331	-0.248	0.3	0.421	-0.238	0.306	0.093	0.034	-0.243	-0.113	-0.066	0.469	0.309	-0.267	0.14	-0.254	0.001	0.408	0.352	-0.21	-0.427	0.171	0.125	0.374	0.248	-0.319	-0.079	0.256
c2_cgp--WILCOX_RESPONSE_TO_PROGESTERONE_DN	0.393	-0.286	-0.533	0.336	-0.175	-0.128	-0.351	-0.047	0.328	0.1	-0.194	-0.238	-0.522	-0.432	-0.154	0.107	-0.057	0.311	0.065	0.184	-0.536	0.37	0.377	0.011	0.033	0.448	0.485	0.047	-0.094	-0.418	0.287	-0.349	-0.062	-0.281	0.263	0.114	0.293	0.289	-0.326	0.047	-0.247	0.211	-0.266	-0.134	-0.318	0.499	0.52	-0.327	-0.333
c2_cgp--FULCHER_INFLAMMATORY_RESPONSE_LECTIN_VS_LPS_UP	0.349	-0.138	-0.146	0.205	-0.113	-0.089	-0.444	0.111	0.197	0.003	-0.316	-0.411	-0.344	-0.356	-0.162	-0.371	0.184	0.302	-0.073	0.136	-0.468	0.19	0.187	0.334	0.251	0.154	0.087	-0.316	-0.329	-0.362	0.158	-0.365	0.157	-0.4	0.21	0.34	0.349	0.282	-0.14	0.273	0.251	0.335	-0.327	0.377	-0.114	0.294	0.432	-0.334	-0.082
c2_cgp--FULCHER_INFLAMMATORY_RESPONSE_LECTIN_VS_LPS_DN	0.257	0.078	0.064	0.048	-0.165	-0.372	-0.535	-0.055	-0.082	-0.136	-0.367	-0.488	-0.243	-0.244	0.037	-0.42	0.044	0.276	-0.135	0.002	-0.532	-0.213	0.048	-0.132	0.106	0.081	0.195	-0.416	-0.348	-0.11	-0.053	-0.199	0.303	-0.491	-0.037	-0.043	0.353	0.253	-0.302	0.143	0.501	0.4	-0.404	0.453	-0.38	0.083	0.417	-0.32	0.045
c2_cgp--GARY_CD5_TARGETS_UP	0.351	-0.224	-0.155	0.179	0.101	-0.321	-0.33	-0.28	0.052	-0.295	-0.303	-0.375	-0.238	-0.095	0.055	-0.456	0.001	0.219	-0.298	0.26	-0.44	0.107	0.046	0.134	-0.011	0.188	-0.292	-0.332	-0.052	-0.196	0.122	-0.27	0.194	-0.206	0.19	-0.107	0.299	0.214	0.098	0.252	0.401	0.369	-0.185	0.304	-0.025	-0.15	0.15	-0.138	-0.058
c2_cgp--GARY_CD5_TARGETS_DN	-0.189	0.197	0.238	-0.079	0.357	0.085	-0.066	0.031	-0.34	0.116	-0.035	-0.127	0.206	0.362	0.33	-0.436	-0.207	-0.333	-0.067	-0.434	-0.07	0.431	-0.388	0.296	0.399	-0.225	0.034	0.012	0.193	0.111	-0.288	0.031	0.434	-0.005	-0.374	0.162	-0.273	-0.01	0.377	0.266	0.104	-0.123	-0.085	0.345	0.318	0.084	-0.313	-0.065	0.041
c2_cgp--ZHOU_INFLAMMATORY_RESPONSE_LIVE_UP	0.195	-0.092	-0.225	0.005	0.108	0.093	-0.325	-0.026	-0.149	0.026	0.026	-0.172	-0.398	-0.236	-0.073	-0.159	-0.196	-0.044	0.103	-0.139	-0.367	0.211	-0.096	0.225	0.316	0	0.118	0.044	-0.094	-0.232	0.054	-0.218	-0.025	-0.19	-0.144	0.322	0.102	0.184	-0.016	0.23	-0.032	0.103	-0.241	0.258	0.081	0.217	0.213	-0.189	0.166
c2_cgp--ZHOU_INFLAMMATORY_RESPONSE_LIVE_DN	0.059	-0.169	-0.073	0.193	-0.103	-0.164	-0.188	-0.01	0.069	0.044	-0.134	-0.253	-0.029	-0.204	-0.013	-0.121	0.16	0.173	-0.175	0.026	-0.306	-0.18	0.094	0.006	-0.179	0.212	0.013	-0.158	-0.081	-0.248	0.077	-0.259	0.093	-0.241	0.088	-0.029	0.169	0.188	-0.045	0.042	0.261	0.23	-0.154	0.172	-0.074	0.053	0.234	-0.106	-0.142
c2_cgp--SAMOLS_TARGETS_OF_KHSV_MIRNAS_DN	0.366	-0.352	-0.244	0.291	-0.389	-0.33	-0.455	-0.139	0.243	-0.125	-0.213	-0.38	-0.352	-0.444	-0.32	-0.279	0.082	0.185	-0.003	0.129	-0.483	0.215	0.174	-0.189	-0.183	0.331	0.045	-0.226	-0.366	-0.414	0.328	-0.413	0.146	-0.378	0.089	-0.175	0.264	0.362	0.094	0.437	0.176	0.418	0.061	0.132	0.044	0.172	0.446	-0.155	0.132
c2_cgp--HOOI_ST7_TARGETS_UP	0.107	-0.047	-0.115	0.097	-0.078	-0.118	-0.375	-0.049	-0.051	0.049	-0.212	-0.17	-0.226	-0.284	-0.083	0.055	-0.148	-0.062	0.002	-0.185	-0.402	0.193	-0.139	0.038	0.15	0.007	0.424	-0.121	-0.032	-0.205	-0.081	-0.213	0.116	-0.233	-0.164	0.042	0.047	0.086	-0.241	-0.167	0.081	0.032	-0.217	0.403	0.024	0.397	0.251	-0.249	0.299
c2_cgp--HOOI_ST7_TARGETS_DN	0	0.118	-0.305	-0.058	0.02	0.237	-0.312	0.199	-0.059	0.153	-0.215	-0.038	-0.406	-0.217	0.088	-0.02	-0.12	-0.029	-0.016	-0.261	-0.31	0.046	-0.079	0.305	0.168	-0.022	0.179	-0.027	0.024	-0.128	-0.11	-0.096	0.167	-0.185	-0.171	0.25	-0.111	0.102	-0.029	0.297	-0.161	0.088	0	0.179	-0.091	0.324	0.154	-0.145	-0.069
c2_cgp--PRAMOONJAGO_SOX4_TARGETS_UP	0.395	-0.221	-0.461	0.235	0.074	0.226	-0.638	0.096	-0.063	-0.025	-0.269	-0.376	-0.62	-0.15	-0.276	-0.532	-0.307	0.142	0.229	-0.017	-0.751	-0.019	0.016	0.57	0.476	0.221	0.016	-0.177	-0.267	-0.399	0.399	-0.387	0.155	-0.32	0.068	0.518	0.328	0.456	0.435	0.489	0.111	0.326	-0.186	0.425	0.165	0.274	0.551	0.077	0.283
c2_cgp--PRAMOONJAGO_SOX4_TARGETS_DN	0.316	-0.505	0.466	0.48	0.177	-0.161	0.104	-0.326	0.319	-0.307	-0.506	-0.006	0.493	-0.25	0.003	-0.587	0.192	0.105	-0.362	0.344	-0.035	0.193	0.133	-0.047	0.018	0.514	-0.319	-0.134	0.016	-0.402	0.265	-0.471	0.183	0.081	0.275	-0.333	0.199	0.336	0.123	0.05	0.292	0.182	0.323	-0.33	-0.081	-0.004	-0.096	-0.139	0.053
c2_cgp--PUIFFE_INVASION_INHIBITED_BY_ASCITES_UP	0.212	-0.464	0.261	0.448	0.275	0.052	-0.195	0.043	0.29	0.148	-0.325	-0.315	0.15	-0.303	0.14	-0.306	0.203	0.034	-0.184	-0.062	0.037	0.265	0.285	0.337	0.074	0.364	0.317	-0.134	0.001	-0.489	0.319	-0.474	0.236	-0.318	-0.009	0.03	0.206	0.244	-0.15	0.369	0.009	-0.139	0.087	0.142	0.043	0.038	0.217	-0.139	-0.12
c2_cgp--PUIFFE_INVASION_INHIBITED_BY_ASCITES_DN	0.087	0.017	0.068	-0.167	0.335	0.095	-0.308	0.017	-0.131	0.079	-0.16	-0.129	-0.306	0.07	-0.017	-0.411	-0.082	-0.189	-0.013	-0.241	-0.386	0.336	-0.137	0.152	0.232	-0.28	0.068	-0.108	-0.046	-0.024	-0.213	-0.209	0.281	-0.143	-0.147	0.137	-0.232	0.147	0.277	0.146	-0.128	-0.213	-0.2	0.345	0.191	0.177	0.1	-0.107	0.074
c2_cgp--PIEPOLI_LGI1_TARGETS_UP	0.291	0.237	0.179	0.364	-0.289	-0.252	0.095	0.484	0.287	-0.174	-0.238	-0.55	0.339	-0.067	-0.332	-0.191	0.317	0.28	-0.074	-0.162	-0.155	0.425	0.262	-0.359	-0.157	0.366	-0.279	-0.452	-0.363	0.33	0.298	-0.143	0.361	-0.461	0.06	-0.353	-0.026	0.43	-0.05	0.361	0.298	0.139	0.055	0.078	-0.164	0.012	-0.012	-0.496	-0.366
c2_cgp--PIEPOLI_LGI1_TARGETS_DN	0.071	0.155	0.356	0.216	0.061	-0.122	-0.492	0.154	-0.063	0.531	-0.229	-0.354	0.078	-0.371	-0.034	-0.157	0.256	0.103	0.149	-0.259	-0.328	0.163	-0.24	-0.189	0.057	0.311	0.447	-0.067	-0.048	-0.236	0.11	-0.427	0.163	-0.246	-0.036	-0.035	0.186	0.449	-0.348	-0.004	-0.138	-0.033	0.321	0.087	-0.392	0.096	0.34	0.174	0.17
c2_cgp--THUM_SYSTOLIC_HEART_FAILURE_UP	0.068	0.146	-0.127	-0.052	0.224	-0.282	-0.463	-0.143	-0.186	0.113	-0.357	-0.375	-0.326	-0.303	0.216	-0.084	-0.115	0.143	-0.151	-0.236	-0.571	-0.018	-0.103	0.048	0.007	0.034	0.389	-0.05	-0.123	-0.113	-0.283	-0.263	0.29	-0.374	-0.211	0.008	0.18	0.089	-0.373	0.156	0.271	0.306	-0.306	0.461	-0.376	0.324	0.474	-0.334	0.108
c2_cgp--THUM_SYSTOLIC_HEART_FAILURE_DN	-0.313	0.093	-0.083	-0.3	0.068	0.007	0.289	0.038	-0.25	-0.118	0.28	0.216	-0.167	0.266	0.08	0.187	-0.265	-0.207	0.182	-0.337	-0.033	-0.018	-0.248	-0.003	0.002	-0.296	-0.232	0.277	0.202	0.091	-0.192	0.123	0.073	0.141	-0.288	0.03	-0.239	-0.188	0.246	-0.193	-0.321	-0.272	-0.047	0.139	0.196	-0.022	-0.133	0.251	0.26
c2_cgp--CASORELLI_ACUTE_PROMYELOCYTIC_LEUKEMIA_UP	0.068	0.03	-0.161	-0.03	-0.046	-0.271	-0.404	-0.193	-0.191	0.155	-0.219	-0.342	-0.36	-0.2	-0.082	-0.154	-0.145	0.097	-0.022	0.112	-0.465	-0.197	0.071	0.029	0.16	0.015	0.158	-0.278	-0.341	0.01	0	-0.141	0.099	-0.437	-0.072	0.07	0.08	0.139	-0.133	0.226	0.306	0.147	-0.218	0.486	-0.151	0.177	0.398	-0.213	0.006
c2_cgp--CASORELLI_ACUTE_PROMYELOCYTIC_LEUKEMIA_DN	0.092	-0.275	0.194	0.242	0.201	0.176	0.056	0.021	-0.017	-0.074	-0.263	-0.064	0.16	0.141	0.079	-0.42	0.126	-0.119	-0.184	-0.094	0.017	0.311	-0.139	0.205	0.242	0.157	0.014	-0.053	-0.068	-0.302	0.029	-0.3	0.384	0.146	-0.038	-0.105	-0.058	0.161	0.343	0.307	0.119	-0.084	0.049	-0.077	0.211	0.087	-0.221	-0.173	0.062
c2_cgp--CORRE_MULTIPLE_MYELOMA_UP	0.137	-0.131	-0.289	0.049	0.128	0.117	-0.417	-0.015	-0.018	0.07	-0.082	-0.177	-0.553	-0.211	-0.106	-0.041	-0.012	0.117	-0.036	-0.131	-0.447	0.209	-0.037	0.344	0.203	0.115	0.436	0.149	-0.061	-0.295	0.011	-0.285	0.061	-0.178	-0.041	0.302	0.121	0.271	0.033	0.219	-0.066	0.022	-0.146	0.334	0.003	0.258	0.501	-0.292	0.058
c2_cgp--CORRE_MULTIPLE_MYELOMA_DN	0.061	-0.379	-0.187	0.217	0.208	-0.199	-0.323	-0.076	-0.037	0.186	-0.088	-0.094	-0.254	-0.435	0.094	0.003	-0.078	0.135	0.126	0.044	-0.516	0.214	-0.058	-0.022	-0.067	0.226	0.358	-0.022	-0.023	-0.408	0.022	-0.323	-0.038	-0.142	-0.019	-0.173	0.306	0.155	-0.394	0.165	-0.119	0.082	-0.255	0.37	-0.36	0.411	0.263	-0.488	-0.064
c2_cgp--HUTTMANN_B_CLL_POOR_SURVIVAL_UP	0.237	-0.211	-0.147	0.038	0	-0.221	-0.342	-0.241	0.095	-0.017	-0.283	-0.236	-0.239	-0.212	0.029	-0.316	-0.065	0.109	-0.18	0.172	-0.392	-0.102	0.049	0.075	0.07	0.12	-0.014	-0.291	-0.097	-0.22	0.108	-0.13	0.058	-0.319	0.025	0.06	0.253	0.189	-0.134	0.301	0.265	0.362	-0.093	0.201	-0.236	0.065	0.25	-0.034	-0.08
c2_cgp--HUTTMANN_B_CLL_POOR_SURVIVAL_DN	-0.39	0.163	-0.287	-0.402	0.036	-0.025	-0.364	0.059	-0.403	0.31	-0.166	0.014	-0.404	0.058	0.101	-0.216	-0.323	-0.387	-0.318	-0.446	-0.295	0.173	-0.387	0.339	0.438	-0.418	0.184	0.145	-0.156	0.192	-0.476	-0.108	0.335	0.048	-0.409	0.159	-0.461	-0.142	0.1	0.285	0.024	0.138	-0.081	0.567	0.169	0.352	-0.114	-0.17	0.149
c2_cgp--DIAZ_CHRONIC_MEYLOGENOUS_LEUKEMIA_UP	0.065	-0.086	0.066	0.132	0.161	-0.1	-0.182	-0.049	-0.099	-0.204	-0.338	-0.191	0.017	0.025	0.084	-0.41	0.075	-0.026	-0.198	-0.048	-0.326	0.161	-0.109	0.248	0.087	0.049	-0.053	-0.187	-0.01	-0.142	-0.003	-0.158	0.293	-0.085	-0.067	-0.081	0.026	0.149	0.14	0.231	0.186	0.238	-0.066	0.195	0.088	0.032	0.073	-0.099	0.055
c2_cgp--DIAZ_CHRONIC_MEYLOGENOUS_LEUKEMIA_DN	0.36	-0.171	0.005	0.17	-0.309	-0.31	-0.554	-0.074	0.172	0.16	-0.323	-0.513	-0.315	-0.296	-0.13	-0.304	0.204	0.339	-0.083	0.247	-0.511	-0.153	0.287	-0.202	-0.011	0.146	0.349	-0.37	-0.408	-0.366	0.178	-0.297	0.027	-0.52	0.144	0.05	0.435	0.275	-0.381	0.276	0.515	0.417	-0.434	0.507	-0.376	0.091	0.498	-0.354	-0.3
c2_cgp--CASORELLI_APL_SECONDARY_VS_DE_NOVO_UP	-0.174	-0.193	0.047	0.03	-0.029	-0.182	-0.512	0.29	-0.071	0.183	-0.294	0.146	-0.336	-0.25	-0.019	-0.27	0.173	0.099	-0.156	0.075	-0.406	-0.229	0.18	0.223	0.17	0.269	0.413	-0.042	-0.308	-0.241	-0.055	-0.213	-0.002	-0.231	-0.025	-0.04	-0.039	0.292	-0.185	0.384	0.178	0.141	-0.281	0.449	-0.199	0.254	0.468	-0.372	-0.066
c2_cgp--DEURIG_T_CELL_PROLYMPHOCYTIC_LEUKEMIA_UP	0.165	-0.29	0.014	0.244	0.081	-0.02	-0.036	0.095	0.076	-0.13	-0.202	0.001	-0.005	-0.063	-0.052	-0.297	0.143	0.086	-0.219	0.034	-0.099	0.127	0.096	0.113	-0.044	0.266	-0.064	-0.033	0.011	-0.268	0.13	-0.13	0.174	0.038	0.048	-0.081	0.047	0.236	0.126	0.083	-0.021	0.173	0.105	-0.061	0.123	-0.067	0.02	-0.011	-0.036
c2_cgp--DEURIG_T_CELL_PROLYMPHOCYTIC_LEUKEMIA_DN	-0.081	0.318	-0.257	-0.288	-0.107	-0.276	-0.462	-0.062	-0.229	0.232	-0.256	-0.435	-0.344	-0.027	0.278	-0.086	-0.098	-0.06	-0.183	-0.259	-0.468	-0.099	-0.28	-0.004	0.262	-0.233	0.226	-0.304	-0.321	0.256	-0.339	0.052	0.279	-0.44	-0.277	-0.011	0.076	0.044	-0.013	0.339	0.414	0.255	-0.319	0.604	-0.044	0.156	0.245	-0.294	0.014
c2_cgp--LIU_CMYB_TARGETS_UP	0.293	-0.36	-0.063	0.393	-0.212	-0.06	-0.306	0.256	0.305	-0.185	-0.369	-0.383	-0.083	-0.306	-0.307	-0.422	0.321	0.38	-0.117	0.285	-0.275	0.055	0.332	0.115	-0.089	0.322	-0.225	-0.373	-0.354	-0.403	0.413	-0.406	0.135	-0.303	0.304	0.038	0.327	0.371	0.226	0.267	0.242	0.287	-0.301	-0.089	0.183	-0.085	0.269	-0.06	-0.221
c2_cgp--LIU_VMYB_TARGETS_UP	0.11	-0.265	0.064	0.189	-0.217	-0.086	-0.28	0.298	-0.001	-0.139	-0.424	-0.277	-0.071	-0.285	-0.284	-0.439	0.232	0.104	-0.145	-0.029	-0.11	0.134	0.101	0.167	0.029	0.111	-0.084	-0.211	-0.41	-0.337	0.168	-0.348	0.393	-0.081	0.066	-0.05	0.205	0.317	0.195	0.318	0.213	0.133	-0.21	-0.081	0.199	-0.017	0.142	-0.036	-0.229
c2_cgp--LIU_TARGETS_OF_VMYB_VS_CMYB_UP	0.037	0.357	0.029	0.048	-0.194	-0.006	-0.505	-0.062	0.244	0.264	-0.294	-0.448	-0.165	-0.213	-0.247	-0.277	0.107	-0.008	-0.238	-0.127	-0.52	0.011	-0.041	0.285	0.148	-0.117	0.266	-0.095	-0.343	0.059	-0.127	0.118	0.09	-0.297	0.141	0.188	0.16	0.034	-0.37	0.052	0.051	0.431	0.034	0.489	-0.373	0.098	0.175	-0.504	0.061
c2_cgp--LIU_TARGETS_OF_VMYB_VS_CMYB_DN	0.171	-0.019	-0.372	0.124	-0.229	-0.089	-0.449	0.09	0.141	0.153	-0.187	-0.254	-0.525	-0.409	-0.072	0.048	-0.044	0.137	-0.025	-0.107	-0.54	0.094	0.017	0.198	0.322	0.059	0.268	0.038	-0.305	-0.198	-0.167	-0.417	0.264	-0.153	-0.008	0.119	0.032	0.142	-0.151	0.507	0.142	0.232	-0.392	0.479	-0.132	0.331	0.447	-0.236	-0.158
c2_cgp--CHARAFE_BREAST_CANCER_LUMINAL_VS_BASAL_UP	0.064	-0.3	-0.283	0.259	-0.183	-0.024	-0.186	0.011	0.22	0.084	-0.067	-0.102	-0.24	-0.173	-0.126	-0.067	0.109	0.284	-0.066	0.315	-0.177	-0.08	0.269	0.018	-0.16	0.216	0.039	-0.263	-0.041	-0.311	0.335	-0.254	-0.132	-0.222	0.274	-0.079	0.254	0.206	-0.037	0.005	-0.01	0.138	-0.286	-0.203	0.127	-0.151	0.063	0.068	-0.214
c2_cgp--CHARAFE_BREAST_CANCER_LUMINAL_VS_BASAL_DN	0.087	-0.232	-0.348	0.081	-0.166	0.16	-0.398	0.298	0.257	0.214	-0.086	-0.375	-0.419	-0.382	-0.177	-0.246	0.185	0.241	0.218	0.054	-0.369	0.131	0.251	0.133	0.238	0.106	0.231	-0.32	-0.324	-0.267	0.221	-0.325	0.101	-0.408	0.206	0.349	0.27	0.315	-0.298	0.144	-0.164	0.137	-0.248	0.14	-0.038	0.15	0.247	-0.272	-0.083
c2_cgp--CHARAFE_BREAST_CANCER_LUMINAL_VS_MESENCHYMAL_UP	0.152	-0.376	-0.278	0.422	-0.4	0.121	-0.281	0.291	0.528	0.089	0.359	-0.394	-0.215	-0.354	-0.285	-0.081	0.425	0.554	0.396	0.545	-0.023	-0.243	0.535	-0.334	-0.358	0.343	-0.383	-0.449	-0.312	-0.367	0.546	-0.344	-0.178	-0.402	0.533	0.073	0.523	0.497	-0.105	-0.143	-0.033	0.066	-0.287	-0.311	0.206	-0.374	-0.088	-0.189	-0.341
c2_cgp--CHARAFE_BREAST_CANCER_LUMINAL_VS_MESENCHYMAL_DN	0.157	-0.289	-0.182	0.074	0.104	-0.045	-0.311	-0.021	-0.049	0.091	-0.379	-0.129	-0.32	-0.335	-0.031	-0.191	-0.164	-0.153	-0.261	-0.289	-0.402	0.386	-0.172	0.296	0.202	0.194	0.436	-0.078	-0.145	-0.331	-0.157	-0.353	0.307	-0.114	-0.194	0.158	-0.11	0.106	-0.079	0.263	-0.166	0.168	-0.142	0.333	-0.094	0.45	0.353	-0.231	0.059
c2_cgp--CHARAFE_BREAST_CANCER_BASAL_VS_MESENCHYMAL_UP	0.141	-0.481	-0.509	0.534	-0.534	0.516	-0.437	0.484	0.709	0.442	0.603	-0.561	-0.452	-0.43	-0.563	0.041	0.576	0.728	0.742	0.642	0.214	-0.312	0.739	-0.419	-0.177	0.511	-0.453	-0.586	-0.558	-0.477	0.732	-0.428	-0.42	-0.56	0.698	0.53	0.719	0.71	-0.466	-0.379	-0.237	-0.245	-0.443	-0.428	0.29	-0.509	-0.258	-0.428	-0.546
c2_cgp--CHARAFE_BREAST_CANCER_BASAL_VS_MESENCHYMAL_DN	0.254	-0.383	-0.364	0.154	-0.204	0.24	-0.462	0.189	-0.123	0.023	-0.478	0.161	-0.414	-0.39	-0.284	-0.249	-0.192	-0.148	-0.474	-0.328	-0.476	0.417	-0.202	0.507	0.395	0.401	0.515	0.185	-0.294	-0.442	-0.129	-0.37	0.122	-0.008	-0.179	0.347	-0.138	0.189	0.006	0.144	-0.39	0.066	-0.244	-0.079	-0.142	0.521	0.421	-0.415	-0.043
c2_cgp--DOANE_BREAST_CANCER_CLASSES_UP	0.028	-0.27	-0.094	0.298	0.018	0.082	-0.065	-0.03	0.287	0.144	0.181	-0.03	-0.151	-0.136	-0.165	0.208	0.338	0.195	0.041	0.237	0.119	-0.187	0.277	-0.117	-0.06	0.259	-0.135	-0.183	-0.14	-0.181	0.336	-0.169	-0.049	-0.106	0.226	0.131	0.351	0.21	-0.202	0.105	-0.064	0.076	0.013	-0.183	-0.11	-0.175	0.02	-0.126	-0.001
c2_cgp--DOANE_BREAST_CANCER_CLASSES_DN	0.122	-0.424	-0.213	-0.004	0.011	0.493	-0.167	0.537	0.239	0.064	-0.193	-0.246	-0.224	-0.338	-0.091	-0.519	0.308	0.298	0.034	-0.115	-0.148	0.222	0.361	0.35	0.365	0.031	0.003	-0.333	-0.307	-0.409	0.223	-0.272	0.067	-0.142	0.192	0.427	0.148	0.154	0.269	0.027	-0.334	-0.003	-0.105	-0.321	0.36	0.164	-0.129	-0.029	-0.029
c2_cgp--DOANE_RESPONSE_TO_ANDROGEN_UP	0.149	-0.178	-0.223	0.177	-0.137	0.075	-0.196	0.175	0.142	-0.299	-0.032	-0.179	-0.211	-0.242	-0.202	-0.323	0.32	0.277	-0.098	0.151	-0.226	0	0.27	0.219	0.029	0.185	-0.246	-0.273	-0.031	-0.124	0.253	-0.114	0.044	-0.173	0.28	0.127	0.246	0.228	0.138	0.109	0.076	0.137	-0.109	0.094	0.194	-0.204	-0.06	-0.093	-0.106
c2_cgp--DOANE_RESPONSE_TO_ANDROGEN_DN	0.124	-0.292	-0.074	0.278	-0.102	-0.085	-0.199	0.167	0.289	0.052	-0.136	-0.213	-0.099	-0.27	-0.087	-0.377	0.27	0.233	-0.254	0.165	-0.11	0.206	0.176	0.112	-0.055	0.287	0.152	-0.159	-0.202	-0.324	0.231	-0.376	0.291	-0.174	0.242	-0.143	0.147	0.249	0.137	0.268	-0.054	0.153	-0.023	0.043	0.012	0.222	-0.062	-0.294	-0.211
c2_cgp--DOANE_BREAST_CANCER_ESR1_UP	0.181	-0.282	-0.194	0.258	-0.104	-0.147	-0.314	0.095	0.315	-0.084	0.02	-0.267	-0.349	-0.246	-0.063	0.059	0.195	0.277	-0.044	0.31	-0.309	0.096	0.292	-0.152	-0.219	0.184	-0.13	-0.236	-0.155	-0.317	0.286	-0.33	-0.081	-0.226	0.267	-0.133	0.337	0.349	0.144	0.039	0.087	0.279	-0.283	0.021	0.026	-0.006	0.135	-0.068	0.085
c2_cgp--DOANE_BREAST_CANCER_ESR1_DN	-0.203	-0.336	-0.418	0.394	-0.135	0.413	-0.244	0.269	0.38	0.406	0.263	-0.287	-0.269	-0.334	-0.172	-0.044	0.32	0.308	0.342	0.245	-0.16	-0.003	0.348	-0.099	0.307	0.376	-0.018	-0.124	-0.13	-0.39	0.423	-0.267	-0.221	-0.254	0.289	0.385	0.28	0.465	-0.219	0.142	-0.336	-0.026	-0.382	-0.369	0.283	-0.312	0.057	-0.346	-0.241
c2_cgp--WANG_RESPONSE_TO_ANDROGEN_UP	0.205	-0.371	0.198	0.034	-0.11	0.028	-0.492	0.505	-0.093	-0.196	-0.259	-0.44	0.186	0.116	-0.415	-0.657	0.143	-0.154	-0.222	-0.015	-0.086	0.506	0.158	0.45	0.009	0.057	-0.226	-0.539	-0.023	-0.297	0.15	-0.366	0.319	-0.46	0.01	0.134	0.042	0.262	0.505	0.348	0.367	0.429	-0.334	-0.156	0.35	-0.109	-0.142	-0.243	0.021
c2_cgp--WANG_RESPONSE_TO_FORSKOLIN_UP	0.6	-0.362	0	-0.075	-0.118	0.18	-0.469	0.37	-0.003	0.108	-0.227	-0.158	0.011	0.217	-0.565	-0.653	0.349	-0.166	-0.274	-0.015	-0.092	0.5	0.291	0.569	0.362	0.287	-0.119	-0.19	-0.334	-0.44	0.027	-0.505	0.359	-0.241	0.016	0.173	-0.015	0.191	0.556	0.395	0.223	0.475	-0.3	-0.091	0.308	0.062	-0.368	-0.537	0.087
c2_cgp--LAIHO_COLORECTAL_CANCER_SERRATED_UP	-0.009	-0.041	-0.422	-0.194	-0.038	-0.036	-0.43	-0.051	0.014	0.005	-0.386	-0.341	-0.55	-0.302	0.284	-0.184	-0.243	0.079	-0.113	-0.135	-0.641	0.168	0.051	0.28	0.259	0.062	0.332	-0.226	-0.212	0.003	-0.143	-0.244	0.397	-0.42	-0.121	0.137	-0.107	0.197	-0.285	0.365	0.112	0.379	-0.268	0.42	-0.363	0.294	0.446	-0.316	-0.032
c2_cgp--LAIHO_COLORECTAL_CANCER_SERRATED_DN	-0.003	0.406	0.061	-0.223	0.308	0.296	0.329	-0.106	-0.176	-0.177	0.252	0.179	0.15	0.352	0.276	0.188	-0.137	-0.14	0.118	-0.1	0.343	-0.004	-0.135	0.185	0.138	-0.421	-0.292	0.31	0.322	0.468	-0.352	0.424	-0.018	0.11	-0.055	0.301	-0.177	-0.35	-0.12	-0.175	-0.26	-0.181	0.15	-0.177	-0.061	-0.24	-0.454	-0.109	-0.021
c2_cgp--BORCZUK_MALIGNANT_MESOTHELIOMA_UP	0.229	-0.442	0.263	0.292	0.249	0.279	0.174	0.092	0.169	-0.135	-0.347	0.091	0.322	-0.061	0.053	-0.589	0.09	-0.004	-0.319	0.032	-0.005	0.471	-0.094	0.358	0.195	0.196	0.006	-0.057	0.049	-0.453	0.11	-0.335	0.394	0.258	-0.021	-0.173	0.011	0.185	0.257	0.284	-0.028	-0.18	0.292	-0.263	0.325	0.011	-0.259	-0.155	-0.048
c2_cgp--BORCZUK_MALIGNANT_MESOTHELIOMA_DN	0.189	0.001	-0.184	0.087	0.224	-0.313	-0.24	-0.424	0.016	0.216	-0.166	-0.177	-0.199	-0.247	0.122	0.226	-0.02	0.256	0.095	0.349	-0.423	-0.251	0.036	-0.216	-0.105	0.112	0.143	-0.044	-0.12	0.148	0.068	-0.225	-0.191	-0.302	0.137	-0.153	0.247	0.038	-0.296	0.117	0.366	0.175	-0.196	0.292	-0.338	0.018	0.234	-0.327	-0.09
c2_cgp--ROY_WOUND_BLOOD_VESSEL_UP	0.488	-0.392	-0.001	0.212	-0.189	-0.354	-0.525	0.005	0.206	0.013	-0.433	-0.294	-0.42	-0.46	-0.129	0.015	-0.209	0.21	-0.147	-0.153	-0.603	0.401	-0.197	0.257	0.082	0.328	0.695	0.197	-0.454	-0.504	-0.154	-0.551	0.189	-0.162	-0.018	0.021	0.108	0.194	-0.259	0.183	0.025	0.318	-0.282	0.382	-0.453	0.668	0.614	-0.6	-0.031
c2_cgp--ROY_WOUND_BLOOD_VESSEL_DN	-0.429	-0.51	-0.318	0.419	-0.342	0.427	-0.153	0.444	0.691	0.538	0.609	-0.538	-0.359	-0.259	-0.395	0.468	0.528	0.546	0.561	0.508	0.414	-0.112	0.668	-0.368	0.087	0.353	-0.498	-0.524	-0.279	-0.448	0.583	0.106	-0.397	-0.456	0.575	0.469	0.521	0.617	-0.307	-0.331	-0.432	-0.146	-0.179	-0.395	0.403	-0.627	-0.178	-0.046	-0.521
c2_cgp--GRABARCZYK_BCL11B_TARGETS_UP	-0.098	-0.126	-0.236	-0.309	-0.074	0.003	-0.265	-0.102	-0.2	0.135	-0.27	-0.401	-0.338	0.052	0.093	-0.145	-0.144	-0.218	-0.194	-0.268	-0.428	0.034	-0.207	0.404	0.381	-0.228	0.101	-0.244	-0.267	0.011	-0.257	-0.248	0.162	-0.388	-0.222	0.316	-0.13	-0.171	0.16	0.266	0.27	0.163	-0.235	0.491	0.086	0.098	0.114	-0.091	-0.245
c2_cgp--GRABARCZYK_BCL11B_TARGETS_DN	0.206	-0.161	-0.203	0.31	-0.138	-0.142	-0.155	0.051	0.324	-0.364	-0.208	-0.41	-0.16	0.098	0.253	-0.25	0.402	0.155	-0.301	0.048	-0.18	0.085	0.209	-0.002	-0.1	0.315	-0.281	-0.25	-0.037	-0.118	0.232	-0.074	0.258	-0.354	0.237	-0.173	0.203	0.385	0.267	0.252	0.415	0.325	-0.179	0.389	0.026	-0.346	0.21	-0.117	-0.183
c2_cgp--NEWMAN_ERCC6_TARGETS_UP	0.281	-0.258	-0.015	-0.124	0.065	0.044	-0.504	0.21	-0.058	-0.101	-0.041	-0.431	-0.529	-0.268	-0.303	-0.279	-0.168	0.146	0.288	-0.081	-0.579	0.242	-0.057	0.144	0.49	-0.184	-0.076	-0.256	-0.305	-0.429	-0.134	-0.417	0.301	-0.519	-0.015	0.293	0.147	0.273	0.119	0.189	0.158	-0.014	-0.366	0.388	0.233	0.241	0.388	-0.154	0.457
c2_cgp--NEWMAN_ERCC6_TARGETS_DN	-0.026	-0.024	-0.29	-0.185	0.094	0.028	-0.279	0.252	0.173	0.094	-0.084	-0.048	-0.384	-0.335	-0.23	0.112	-0.115	0.169	-0.131	0.001	-0.429	0.193	0.144	0.118	0.152	-0.111	0.385	0.284	0.133	-0.24	-0.141	-0.321	0.058	-0.31	0.143	0.123	-0.181	-0.06	-0.126	0.019	-0.356	-0.188	0.076	0.281	-0.235	0.407	0.564	-0.092	-0.05
c2_cgp--HORIUCHI_WTAP_TARGETS_UP	0.062	0.058	-0.126	-0.056	0.066	-0.219	-0.352	-0.06	-0.073	-0.088	-0.136	-0.291	-0.392	-0.281	0.07	-0.178	-0.173	-0.091	-0.133	-0.227	-0.436	0.034	-0.126	0.025	0.118	0.016	0.318	-0.181	-0.087	-0.071	-0.15	-0.306	0.313	-0.315	-0.207	0.038	0.014	0.161	-0.066	0.248	0.146	0.179	-0.155	0.453	-0.093	0.18	0.319	-0.034	0.113
c2_cgp--HORIUCHI_WTAP_TARGETS_DN	-0.015	-0.233	0.361	0.168	0.375	0.441	0.356	0.047	-0.226	0.283	-0.144	0.331	0.337	0.325	0.229	-0.561	-0.067	-0.4	-0.175	-0.374	0.259	0.469	-0.403	0.506	0.525	-0.005	0.305	0.27	-0.006	-0.329	-0.229	-0.273	0.532	0.488	-0.287	0.123	-0.286	-0.121	0.457	0.406	-0.127	-0.443	0.372	-0.143	0.461	0.379	-0.507	-0.284	0.024
c2_cgp--GAL_LEUKEMIC_STEM_CELL_UP	0.135	-0.109	-0.177	0.237	-0.241	0.091	-0.188	0.129	0.279	0.075	0.244	-0.192	-0.214	-0.149	-0.229	-0.036	0.13	0.367	0.091	0.241	-0.2	0.08	0.267	-0.032	-0.089	0.281	0.032	-0.195	-0.141	-0.148	0.33	-0.222	-0.131	-0.055	0.248	0.234	0.369	0.414	-0.12	-0.023	-0.198	-0.135	-0.152	-0.138	0.052	0.102	0.014	-0.167	-0.298
c2_cgp--GAL_LEUKEMIC_STEM_CELL_DN	0.29	-0.118	0.291	0.292	-0.002	-0.132	-0.365	-0.122	0.114	0.329	-0.316	-0.384	0.144	-0.061	0.035	-0.463	0.159	0.209	-0.148	0.14	-0.208	0.151	0.163	0.089	0.316	0.293	0.328	-0.202	-0.346	-0.369	0.009	-0.396	0.257	-0.3	0.068	0.114	0.328	0.197	-0.003	0.372	0.389	0.16	-0.304	0.259	-0.095	0.259	0.186	-0.442	-0.217
c2_cgp--BASAKI_YBX1_TARGETS_UP	0.172	-0.427	0.266	0.411	0.148	0.363	0.189	0.279	0.34	0.164	-0.04	-0.051	0.224	0.045	-0.056	-0.54	0.349	0.113	0.068	0.114	0.248	0.413	0.178	0.335	0.382	0.335	0.126	-0.155	-0.168	-0.483	0.295	-0.396	0.428	0.126	0.319	0.187	0.171	0.259	0.354	0.425	0.018	-0.282	0.085	-0.243	0.365	0.214	-0.375	-0.189	-0.301
c2_cgp--BASAKI_YBX1_TARGETS_DN	-0.24	0.063	-0.293	-0.158	0.012	0.167	-0.249	0.165	-0.178	0.052	-0.029	-0.154	-0.346	-0.004	0.042	-0.21	-0.178	-0.066	0.062	-0.199	-0.306	0.015	-0.101	0.217	0.179	-0.184	0.039	-0.071	-0.032	-0.035	-0.157	-0.095	0.172	-0.152	-0.151	0.175	-0.1	-0.03	0.118	0.039	-0.133	0.024	-0.071	0.299	0.123	0.113	0.219	0.16	0.135
c2_cgp--NOJIMA_SFRP2_TARGETS_UP	0.427	-0.348	0.241	0.19	0.273	-0.345	-0.519	-0.217	0.156	0.1	-0.233	-0.48	-0.418	-0.554	-0.339	-0.316	0.051	0.376	-0.058	0.4	-0.639	-0.064	0.208	-0.055	0.211	0.239	0.21	-0.323	-0.244	-0.522	0.427	-0.492	-0.143	-0.578	0.286	0.136	0.433	0.338	0.044	0.239	0.257	0.32	-0.337	0.59	0	0.116	0.497	-0.165	0.504
c2_cgp--NOJIMA_SFRP2_TARGETS_DN	0.488	-0.212	-0.076	0.126	-0.476	-0.317	-0.56	0.186	0.602	0.201	-0.16	-0.469	-0.234	-0.445	-0.306	-0.422	0.449	0.594	0.155	0.538	-0.535	-0.077	0.543	-0.245	0.066	0.158	-0.028	-0.549	-0.541	-0.356	0.539	-0.492	0.142	-0.58	0.601	-0.226	0.591	0.453	-0.458	0.3	0.36	0.372	-0.426	0.297	-0.354	0.138	0.292	-0.35	-0.017
c2_cgp--WIKMAN_ASBESTOS_LUNG_CANCER_UP	-0.357	-0.141	0.206	0	0.038	0.645	-0.318	0.254	0.242	0.254	0.059	-0.025	0.366	-0.434	-0.104	0.106	-0.185	-0.106	-0.089	-0.057	0.143	0.001	-0.008	0.077	0.525	0.176	0.142	-0.299	-0.195	-0.41	0.338	-0.281	0.202	0.221	-0.18	0.467	0.265	0.482	-0.199	0.18	-0.111	-0.368	0.478	-0.557	0.343	-0.361	-0.334	-0.215	0.037
c2_cgp--WIKMAN_ASBESTOS_LUNG_CANCER_DN	-0.083	0.428	-0.039	-0.476	0.076	-0.251	-0.372	-0.291	-0.443	0.297	-0.426	-0.016	-0.346	0.38	0.24	-0.013	-0.358	-0.198	-0.209	-0.462	-0.5	-0.368	-0.464	0.175	0.199	-0.372	0.455	0.438	-0.239	0.312	-0.515	0.141	0.337	-0.136	-0.46	0.272	-0.058	-0.296	-0.484	0.057	0.504	0.168	-0.34	0.702	-0.581	0.15	0.391	-0.487	-0.015
c2_cgp--RODRIGUES_DCC_TARGETS_DN	-0.151	0.092	-0.24	0.021	0.095	-0.275	-0.257	0.215	0.072	-0.178	-0.174	-0.211	-0.341	-0.325	0.209	-0.197	-0.018	0.138	-0.163	0.022	-0.315	-0.179	0.164	-0.059	-0.179	0.092	0.172	-0.185	-0.012	0.04	0.032	-0.212	0.408	-0.235	0.143	-0.183	-0.045	0.231	-0.011	0.265	0.088	0.273	-0.159	0.274	-0.101	-0.126	0.092	-0.079	-0.019
c2_cgp--RODRIGUES_NTN1_TARGETS_UP	-0.294	-0.041	-0.39	0.012	-0.3	0.084	-0.058	0.537	0.145	-0.351	-0.305	0.263	-0.606	-0.424	-0.077	-0.055	0.109	-0.136	-0.438	-0.131	-0.194	0.609	0.12	0.258	0.099	-0.05	-0.024	0.178	0.03	-0.134	-0.024	-0.325	0.422	0.327	0.035	-0.05	-0.401	0.321	0.158	0.411	-0.553	0.159	0.036	0.024	0.272	0.33	-0.243	-0.113	-0.305
c2_cgp--RODRIGUES_NTN1_TARGETS_DN	0.211	-0.275	-0.089	0.283	-0.219	0.091	-0.341	0.095	0.27	0.19	-0.008	-0.326	-0.288	-0.328	-0.193	0.001	0.238	0.378	0.078	0.367	-0.28	0.01	0.294	0.243	0.122	0.325	0.134	-0.209	-0.263	-0.339	0.353	-0.314	-0.25	-0.316	0.358	0.298	0.367	0.246	-0.202	0.051	0.009	0.16	-0.167	-0.118	-0.226	0.104	0.134	-0.257	-0.334
c2_cgp--WANG_LMO4_TARGETS_UP	-0.17	-0.183	-0.168	0.02	0.079	0.017	0.089	0.132	-0.04	0.053	0.06	0.02	-0.171	-0.065	0.071	-0.276	0.05	-0.084	0.064	-0.102	-0.031	0.079	0.022	0.136	0.043	-0.038	-0.069	0.005	0.119	-0.128	0.115	-0.107	0.158	0.037	-0.023	-0.006	-0.02	0.122	0.104	0.111	-0.198	0.079	0.086	0.054	0.226	0.098	-0.157	-0.025	-0.051
c2_cgp--WANG_LMO4_TARGETS_DN	-0.149	0.044	-0.239	-0.224	0.143	-0.054	-0.125	0.223	-0.169	-0.128	-0.173	-0.15	-0.3	0.046	0.194	-0.144	-0.199	-0.212	-0.037	-0.263	-0.284	0.115	-0.239	0.237	0.17	-0.234	0.007	-0.121	0.163	0.111	-0.201	0.058	0.291	-0.114	-0.267	-0.004	-0.151	-0.046	0.203	0.082	-0.203	-0.066	-0.145	0.318	0.285	0.073	-0.053	0.116	0.253
c2_cgp--WANG_CLIM2_TARGETS_UP	-0.082	-0.049	-0.087	0.11	0.01	0.066	0.059	0.098	-0.04	0.178	-0.01	0.086	-0.127	-0.004	0.03	-0.139	0.025	-0.068	-0.075	-0.043	0.141	0.1	-0.031	0.054	-0.045	0.082	0.128	-0.027	-0.047	-0.084	0.008	-0.064	0.053	0.074	-0.043	-0.026	-0.075	0.117	-0.017	0.014	-0.287	-0.042	0.067	-0.085	0.054	0.069	-0.056	-0.029	-0.153
c2_cgp--WANG_CLIM2_TARGETS_DN	0.005	0.081	-0.224	-0.324	0.237	0.045	-0.218	0.168	-0.186	-0.118	0.101	-0.034	-0.371	-0.032	0.118	-0.074	-0.18	0.09	0.182	-0.053	-0.32	0.338	-0.234	0.214	0.291	-0.28	0.02	0.024	-0.03	0.086	-0.157	-0.123	0.314	-0.087	0.032	0.265	-0.098	0.041	-0.087	-0.077	-0.204	-0.193	-0.242	0.128	0.017	-0.036	-0.052	-0.025	0.107
c2_cgp--VECCHI_GASTRIC_CANCER_ADVANCED_VS_EARLY_UP	0.151	-0.2	-0.355	0.056	0.025	-0.352	-0.432	-0.014	-0.147	-0.025	-0.4	-0.205	-0.418	-0.433	-0.059	0.038	-0.276	0.084	-0.212	-0.324	-0.593	0.297	-0.121	-0.012	-0.162	0.212	0.494	0.097	-0.112	-0.427	-0.295	-0.339	0.19	-0.182	-0.179	-0.137	-0.044	0.168	-0.285	0.218	-0.135	0.272	-0.323	0.479	-0.241	0.524	0.509	-0.403	-0.071
c2_cgp--VECCHI_GASTRIC_CANCER_ADVANCED_VS_EARLY_DN	0.142	-0.036	-0.036	0.124	-0.17	0.281	-0.142	0.089	0.295	0.083	0.163	-0.136	-0.125	-0.058	-0.263	0.026	0.135	0.182	0.236	0.311	-0.014	-0.076	0.267	-0.082	0.045	0.094	-0.035	-0.091	-0.139	-0.075	0.206	-0.082	-0.017	-0.107	0.213	0.142	0.211	0.292	0.118	0.02	0.015	0.033	-0.062	-0.296	0.176	-0.114	0.09	-0.026	0.193
c2_cgp--VECCHI_GASTRIC_CANCER_EARLY_UP	0.077	-0.201	0.272	0.244	0.139	0.419	0.16	0.238	0.074	0.312	0.05	0.057	0.266	0.191	-0.061	-0.476	0.091	-0.042	0.182	-0.055	0.269	0.455	-0.056	0.379	0.413	0.078	0.084	0.049	-0.077	-0.296	0.128	-0.234	0.343	0.217	0.016	0.271	-0.022	0.138	0.326	0.213	-0.24	-0.372	0.243	-0.304	0.426	0.27	-0.393	-0.238	0.074
c2_cgp--VECCHI_GASTRIC_CANCER_EARLY_DN	-0.291	-0.032	-0.301	-0.108	0.083	-0.115	-0.185	-0.098	0.062	0.083	-0.103	-0.061	-0.322	-0.192	0.018	0.275	-0.034	0.013	-0.068	-0.083	-0.36	-0.102	0.03	-0.157	-0.105	-0.166	0.155	0.074	-0.038	-0.021	-0.11	-0.109	0.215	-0.071	-0.175	-0.176	-0.086	-0.046	-0.119	0.135	-0.033	0.017	-0.154	0.337	-0.065	0.021	0.256	0.084	0.035
c2_cgp--BARRIER_COLON_CANCER_RECURRENCE_UP	0.304	-0.07	-0.359	-0.029	0.157	0.056	-0.02	-0.015	-0.049	0.062	-0.147	-0.015	-0.419	-0.026	0.298	-0.355	-0.067	-0.279	-0.253	-0.268	-0.115	0.366	-0.325	0.212	0.226	0.281	0.23	0.123	0.183	0.154	-0.261	-0.292	0.265	0.06	-0.226	-0.019	-0.044	0.239	0.165	0.393	0.075	-0.012	0.355	0.253	-0.071	-0.012	0.094	0.341	0.085
c2_cgp--BARRIER_COLON_CANCER_RECURRENCE_DN	0.194	-0.203	-0.429	0.467	-0.375	0.39	-0.123	-0.031	0.529	-0.248	-0.039	-0.408	-0.632	-0.635	-0.246	-0.143	0.254	0.607	-0.065	0.572	-0.304	-0.203	0.526	0.298	-0.052	0.421	-0.469	-0.336	-0.317	-0.288	0.548	-0.299	-0.096	-0.537	0.596	0.107	0.42	0.32	-0.409	-0.252	-0.197	0.176	0.004	0.055	0.075	0.206	-0.087	0.171	-0.001
c2_cgp--SMIRNOV_CIRCULATING_ENDOTHELIOCYTES_IN_CANCER_UP	0.508	-0.238	0.05	0.32	-0.283	-0.076	-0.573	0.078	0.245	0.029	-0.31	-0.452	-0.362	-0.456	-0.389	-0.372	0.204	0.416	0.157	0.215	-0.607	0.037	0.293	0.218	0.23	0.367	0.195	-0.346	-0.464	-0.452	0.278	-0.497	0.155	-0.509	0.285	0.335	0.49	0.398	-0.06	0.354	0.327	0.421	-0.428	0.354	-0.176	0.298	0.582	-0.306	0.034
c2_cgp--SLEBOS_HEAD_AND_NECK_CANCER_WITH_HPV_UP	-0.492	0.146	0.416	-0.239	0.093	0.132	0.235	0.488	-0.058	0.099	0.2	0.192	0.505	0.263	0.324	-0.357	0.114	-0.192	-0.127	-0.199	0.567	0.018	-0.168	0.119	0.214	-0.324	-0.088	-0.005	0.093	0.099	-0.304	-0.114	0.443	0.431	-0.091	-0.229	-0.397	-0.205	0.36	0.277	-0.077	-0.31	0.091	-0.242	0.319	0.063	-0.445	0.182	0.218
c2_cgp--JAEGER_METASTASIS_UP	0.265	0.058	0.392	0.083	0.383	0.259	0.096	0.178	-0.493	0.149	-0.234	-0.093	0.307	0.064	0.121	-0.373	-0.392	-0.402	-0.376	-0.55	-0.288	0.462	-0.421	0.231	0.436	-0.026	0.456	0.225	0.099	-0.334	-0.361	-0.435	0.513	0.245	-0.476	-0.004	-0.397	-0.2	0.422	0.432	0.04	0.001	0.209	0.339	0.4	0.343	0.096	-0.202	0.11
c2_cgp--JAEGER_METASTASIS_DN	0.118	-0.478	-0.565	0.557	-0.6	0.487	-0.413	0.53	0.731	0.456	0.664	-0.562	-0.437	-0.492	-0.565	0.21	0.615	0.76	0.734	0.674	0.194	-0.348	0.718	-0.504	-0.32	0.472	-0.367	-0.535	-0.59	-0.491	0.725	-0.435	-0.462	-0.543	0.708	0.453	0.729	0.711	-0.457	-0.423	-0.403	-0.241	-0.484	-0.473	0.31	-0.435	-0.3	-0.422	-0.574
c2_cgp--OSMAN_BLADDER_CANCER_UP	-0.011	0.276	0.044	-0.164	0.346	-0.223	-0.292	0.088	-0.438	0.027	-0.322	-0.313	-0.056	0.119	0.388	-0.368	-0.253	-0.305	-0.294	-0.419	-0.389	0.295	-0.372	0.168	0.063	-0.184	0.216	-0.296	0.152	0.197	-0.4	-0.005	0.445	-0.312	-0.419	-0.109	-0.185	-0.041	0.009	0.144	0.292	0.252	-0.335	0.541	0.007	0.119	0.133	-0.119	0.118
c2_cgp--OSMAN_BLADDER_CANCER_DN	-0.218	0.167	-0.101	-0.285	-0.035	-0.036	0.011	-0.145	-0.226	-0.019	-0.024	0.093	-0.144	0.188	0.106	0.041	-0.24	-0.301	0.047	-0.341	-0.081	-0.07	-0.249	0.16	0.07	-0.233	0.077	0.092	-0.045	0.236	-0.333	0.204	0.029	-0.014	-0.329	0.129	-0.215	-0.209	0.034	0.09	0.184	-0.017	0.036	0.425	-0.002	-0.044	0.127	-0.03	0.104
c2_cgp--GINESTIER_BREAST_CANCER_ZNF217_AMPLIFIED_UP	-0.202	0.43	-0.457	-0.57	0.479	0.329	-0.132	0.154	-0.533	-0.235	-0.399	0.377	-0.413	0.444	0.55	-0.216	-0.546	-0.598	-0.225	-0.622	-0.096	0.185	-0.737	0.532	0.398	-0.626	0.144	-0.219	0.59	0.535	-0.603	0.404	0.359	0.189	-0.735	0.344	-0.613	-0.451	0.282	-0.136	-0.411	-0.363	0.332	0.555	0.397	0.45	-0.141	0.208	0.294
c2_cgp--GINESTIER_BREAST_CANCER_ZNF217_AMPLIFIED_DN	0.293	-0.313	0.156	0.234	0.025	0.085	0.311	-0.484	-0.009	-0.086	0.239	0.15	0.106	0.019	0.009	0.079	-0.129	0.124	0.136	0.421	0.037	-0.046	-0.027	-0.072	0.048	0.24	-0.25	0.136	0.238	-0.169	0.295	0.058	-0.446	0.191	0.207	0.149	0.029	0.014	0.023	-0.096	0.186	0.2	0.114	-0.411	-0.132	-0.022	-0.304	-0.094	-0.274
c2_cgp--GINESTIER_BREAST_CANCER_20Q13_AMPLIFICATION_UP	-0.1	0.051	-0.309	-0.087	0.317	-0.301	-0.19	0.251	-0.098	-0.366	-0.308	-0.131	-0.342	-0.164	0.221	-0.173	-0.232	-0.099	-0.135	-0.179	-0.3	0.226	-0.1	0.021	-0.199	-0.218	0.104	-0.405	0.379	0.141	-0.119	0.066	0.323	-0.263	-0.294	-0.264	-0.171	0.051	0.166	0.003	-0.317	-0.076	0.021	0.444	0.354	-0.134	0.139	0.218	0.127
c2_cgp--GINESTIER_BREAST_CANCER_20Q13_AMPLIFICATION_DN	-0.065	0.183	-0.035	-0.013	0.26	-0.074	0.195	-0.439	-0.285	0.119	0.318	0.131	-0.194	0.143	0.364	0.066	-0.361	-0.13	0.159	-0.072	0.145	0.079	-0.257	0.107	0.075	0.02	0.127	0.157	0.194	-0.016	-0.278	0.177	-0.215	0.139	-0.19	0.008	-0.178	-0.286	0.12	-0.07	0.068	0.024	0.003	0.108	0.255	0.16	-0.317	0.063	-0.083
c2_cgp--OSWALD_HEMATOPOIETIC_STEM_CELL_IN_COLLAGEN_GEL_UP	0.223	-0.242	0.148	0.158	0.176	-0.206	-0.47	-0.11	-0.149	0.079	-0.245	-0.353	-0.367	-0.252	-0.224	-0.364	-0.176	0.039	0.177	0.052	-0.477	0.168	0.038	0.115	0.405	0.108	0.192	-0.259	-0.288	-0.359	0.219	-0.37	0.096	-0.389	-0.04	0.29	0.241	0.29	-0.091	0.259	0.276	0.265	-0.298	0.465	0.015	0.198	0.468	-0.339	0.272
c2_cgp--OSWALD_HEMATOPOIETIC_STEM_CELL_IN_COLLAGEN_GEL_DN	-0.047	0.073	-0.276	-0.178	0.102	-0.112	-0.308	-0.167	-0.168	-0.078	-0.137	-0.189	-0.296	0.003	0.138	-0.114	-0.136	-0.05	-0.012	-0.248	-0.387	0.054	-0.137	-0.043	-0.091	-0.174	0.035	0.015	0.009	-0.023	-0.212	-0.08	0.151	-0.093	-0.232	-0.156	0.015	0.003	0.273	0.255	0.241	0.131	-0.157	0.397	0.105	-0.003	0.21	0.082	0.088
c2_cgp--GARGALOVIC_RESPONSE_TO_OXIDIZED_PHOSPHOLIPIDS_YELLOW_UP	0.159	-0.114	-0.232	0.179	0.346	0.355	-0.383	0.372	-0.113	-0.157	-0.191	-0.225	-0.637	-0.109	0.091	-0.478	-0.25	-0.231	0.169	-0.33	-0.144	0.555	-0.171	0.444	0.329	-0.199	0.044	-0.341	0.223	-0.281	-0.021	-0.349	0.394	-0.197	-0.306	0.427	0.173	0.199	0.391	0.256	-0.21	0.139	-0.543	0.506	0.424	0.342	0.258	0.157	0.505
c2_cgp--GARGALOVIC_RESPONSE_TO_OXIDIZED_PHOSPHOLIPIDS_YELLOW_DN	0.33	-0.438	-0.194	0.206	0.454	-0.107	0.578	-0.266	-0.29	-0.192	-0.458	0.259	-0.127	0.144	0.242	-0.417	-0.521	-0.545	-0.389	-0.466	0.112	0.526	-0.333	0.164	0.077	0.085	0.368	0.148	0.163	-0.504	-0.144	-0.533	0.17	0.257	-0.488	0.142	-0.111	0.168	0.049	-0.106	-0.433	-0.075	-0.204	-0.017	-0.052	0.461	0.31	0.022	0.234
c2_cgp--GARGALOVIC_RESPONSE_TO_OXIDIZED_PHOSPHOLIPIDS_TURQUOISE_UP	0.1	-0.062	-0.122	-0.157	0.476	0.047	-0.391	0.191	-0.318	-0.283	0.154	-0.237	-0.518	-0.063	0.263	-0.361	-0.285	-0.086	0.13	-0.139	-0.544	0.287	-0.209	0.354	0.376	-0.182	0.195	-0.144	0.347	-0.102	0.106	-0.202	0.342	-0.186	-0.207	0.317	0.099	0.155	0.1	-0.127	-0.218	0.081	-0.228	0.517	0.17	0.358	0.453	0.104	0.21
c2_cgp--GARGALOVIC_RESPONSE_TO_OXIDIZED_PHOSPHOLIPIDS_TURQUOISE_DN	-0.085	-0.332	0.576	0.293	0.19	0.348	0.442	0.07	-0.004	0.384	0.09	0.368	0.583	0.462	0.167	-0.542	-0.03	-0.214	0.097	-0.163	0.583	0.32	-0.26	0.422	0.415	0.052	0.319	0.185	-0.111	-0.386	-0.076	-0.076	0.283	0.443	-0.149	0.042	-0.134	-0.298	0.288	0.165	0.09	-0.412	0.498	-0.321	0.265	0.141	-0.609	-0.371	-0.204
c2_cgp--GARGALOVIC_RESPONSE_TO_OXIDIZED_PHOSPHOLIPIDS_RED_UP	0.69	-0.29	-0.197	0.282	0.4	0.393	-0.639	-0.124	-0.038	-0.063	-0.486	-0.249	-0.561	-0.245	-0.218	-0.716	-0.347	0.254	-0.35	-0.091	-0.465	0.695	0.006	0.578	0.395	0.295	-0.06	-0.025	-0.114	-0.607	0.347	-0.643	0.326	0.037	0.182	0.355	0.406	0.503	0.545	0.428	0.277	0.196	0.04	0.156	0.325	0.171	0.211	0.233	-0.136
c2_cgp--GARGALOVIC_RESPONSE_TO_OXIDIZED_PHOSPHOLIPIDS_RED_DN	0.2	-0.091	0.302	0.208	-0.452	-0.616	-0.211	-0.336	0.096	-0.284	-0.147	-0.267	-0.077	0.428	-0.368	0.13	0.063	0.062	-0.162	0.053	-0.197	-0.125	0.057	-0.488	-0.578	0.327	0.168	-0.127	-0.301	-0.302	0.142	-0.114	-0.1	-0.125	0.001	-0.433	0.431	0.28	-0.032	-0.166	0.252	0.186	-0.018	0.255	0.112	0.103	0.443	-0.271	0.158
c2_cgp--GARGALOVIC_RESPONSE_TO_OXIDIZED_PHOSPHOLIPIDS_MAGENTA_UP	0.284	-0.089	-0.54	0.14	0.144	-0.253	-0.361	0.146	-0.427	0.179	-0.426	-0.298	-0.661	-0.156	-0.09	-0.536	-0.307	-0.152	0.089	-0.28	-0.509	0.095	-0.32	0.265	0.283	0.065	0.313	-0.15	-0.314	-0.139	0.308	0.066	0.333	-0.091	-0.186	0.307	0	0.377	0.464	0.406	0.129	0.191	-0.438	0.606	0.652	-0.069	0.416	0.422	0.001
c2_cgp--GARGALOVIC_RESPONSE_TO_OXIDIZED_PHOSPHOLIPIDS_GREEN_UP	-0.207	-0.278	-0.249	-0.301	0.333	0.201	-0.357	0.447	-0.438	0.146	0.022	-0.351	-0.526	-0.061	0.198	-0.317	-0.162	-0.267	0.137	-0.427	-0.435	0.543	-0.434	0.42	0.38	-0.427	0.158	-0.178	-0.146	-0.107	-0.247	-0.009	0.187	-0.111	-0.319	0.391	-0.299	-0.058	0.241	0.385	-0.207	-0.245	-0.047	0.485	0.453	0.318	0.365	0.294	0.422
c2_cgp--GARGALOVIC_RESPONSE_TO_OXIDIZED_PHOSPHOLIPIDS_GREEN_DN	-0.057	-0.33	0.444	0.01	0.357	-0.427	0.693	-0.186	0.15	0.076	-0.034	0.46	0.389	0.42	0.413	0.309	0.127	-0.331	-0.362	0.099	0.327	0.001	0.206	-0.096	-0.171	0.099	0.349	0.261	0.342	-0.183	-0.079	-0.083	0.208	0.187	0.019	-0.268	-0.337	-0.251	-0.19	-0.074	0.123	-0.369	-0.178	-0.05	0.112	-0.047	-0.297	-0.118	-0.081
c2_cgp--GARGALOVIC_RESPONSE_TO_OXIDIZED_PHOSPHOLIPIDS_BLUE_UP	0.33	-0.231	-0.026	-0.149	0.272	0.138	-0.422	0.253	-0.288	-0.222	-0.04	-0.258	-0.425	-0.173	-0.074	-0.517	-0.292	-0.066	0.096	-0.194	-0.515	0.361	-0.125	0.372	0.33	-0.202	-0.118	-0.117	0.022	-0.312	0.226	-0.27	0.169	-0.136	-0.078	0.325	0.135	0.29	0.395	0.249	-0.011	0.18	-0.248	0.477	0.261	0.139	0.267	0.07	0.418
c2_cgp--GARGALOVIC_RESPONSE_TO_OXIDIZED_PHOSPHOLIPIDS_BLUE_DN	-0.268	-0.327	-0.03	0.282	0.3	-0.311	0.158	-0.286	-0.004	-0.036	-0.188	0.026	-0.238	-0.052	0.297	0.081	-0.147	-0.138	-0.176	-0.066	-0.304	-0.093	-0.073	-0.226	-0.191	0.352	0.347	-0.103	0.217	-0.247	0.089	-0.172	0.085	0.099	-0.311	-0.258	-0.007	0.173	-0.018	-0.023	-0.155	0.027	-0.072	-0.028	-0.031	-0.097	0.138	0.035	0.143
c2_cgp--GARGALOVIC_RESPONSE_TO_OXIDIZED_PHOSPHOLIPIDS_BLACK_UP	0.426	-0.071	-0.424	-0.026	0.276	-0.227	-0.509	-0.022	0.184	0.101	-0.096	-0.077	-0.568	-0.087	0.163	-0.49	0.307	0.287	-0.335	0.157	-0.606	0.459	0.202	0.504	0.238	0.066	0.269	-0.29	-0.075	-0.353	0.047	0.051	0.322	0.001	-0.047	0.087	0.188	0.397	-0.277	0.454	0.159	0.187	-0.297	0.344	-0.11	0.29	0.407	-0.198	-0.051
c2_cgp--GARGALOVIC_RESPONSE_TO_OXIDIZED_PHOSPHOLIPIDS_GREY_UP	-0.291	-0.034	-0.123	0.012	0.224	0.314	-0.421	0.364	0.189	0.295	0.191	-0.284	-0.515	-0.182	0.069	-0.082	0.031	0.218	0.604	-0.083	-0.25	0.032	0.239	-0.02	-0.018	-0.266	0.31	0.06	0.047	-0.343	0.102	-0.437	-0.19	-0.26	0.014	0.304	0.359	0.195	-0.147	-0.253	0.159	-0.166	-0.553	0.452	-0.14	0.208	0.141	0.18	-0.033
c2_cgp--GARGALOVIC_RESPONSE_TO_OXIDIZED_PHOSPHOLIPIDS_GREY_DN	0.18	-0.099	0.081	0.173	0.13	-0.379	-0.113	-0.301	-0.103	0.069	-0.217	-0.216	-0.3	-0.372	0.098	0.14	-0.295	-0.153	-0.22	-0.172	-0.369	0.206	-0.225	-0.045	-0.088	0.226	0.452	0.149	0.063	-0.305	-0.092	-0.408	0.285	-0.191	-0.237	-0.222	-0.165	0.207	-0.15	0.135	-0.026	-0.075	-0.063	0.126	-0.119	0.157	0.258	-0.195	-0.098
c2_cgp--RUNNE_GENDER_EFFECT_UP	0.071	-0.718	0.01	0.317	0.181	-0.692	-0.396	-0.086	0.126	0.516	-0.743	-0.659	-0.093	0.13	0.829	-0.764	0.095	0.269	-0.672	0.162	-0.187	0.147	0.171	-0.73	-0.694	0.127	0.587	-0.786	0.287	-0.4	0.38	0.11	-0.664	-0.57	0.126	-0.779	0.336	0.513	0.778	0.022	0.293	0.16	0.707	-0.79	0.031	0.357	0.41	-0.095	0.045
c2_cgp--TAKEDA_TARGETS_OF_NUP98_HOXA9_FUSION_6HR_UP	-0.329	0.215	-0.047	-0.163	0.243	-0.322	-0.047	-0.255	-0.319	0.066	-0.004	0.006	-0.305	0.043	0.23	0.286	-0.387	-0.155	0.027	-0.418	-0.335	0.077	-0.317	-0.19	-0.122	-0.229	0.292	0.3	0.022	0.238	-0.345	-0.043	0.315	0.07	-0.313	-0.242	-0.245	-0.054	-0.215	0.031	-0.264	-0.272	-0.091	0.392	-0.235	0.314	0.202	-0.081	0.323
c2_cgp--TAKEDA_TARGETS_OF_NUP98_HOXA9_FUSION_6HR_DN	0.538	-0.278	-0.045	0.107	0.302	-0.115	-0.578	-0.197	-0.124	0.186	-0.363	-0.414	-0.42	-0.474	-0.097	-0.441	-0.06	0.239	-0.153	0.173	-0.586	0.18	0.07	0.338	0.314	0.15	0.26	-0.216	-0.077	-0.468	-0.001	-0.333	0.141	-0.465	-0.038	0.242	0.293	0.156	-0.288	0.377	0.081	0.319	-0.331	0.453	-0.238	0.385	0.605	-0.365	-0.257
c2_cgp--TAKEDA_TARGETS_OF_NUP98_HOXA9_FUSION_3D_UP	-0.015	0.243	-0.309	-0.145	-0.138	-0.295	-0.361	-0.018	0.18	-0.197	0.006	-0.217	-0.469	-0.172	0.064	-0.125	0.007	0.171	-0.033	0.144	-0.416	-0.069	0.165	-0.211	0.171	-0.135	0.147	-0.217	-0.24	0.123	-0.036	0.041	0.359	-0.303	0.059	-0.043	-0.08	0.222	-0.297	0.266	0.092	0.154	-0.193	0.349	-0.329	0.183	0.196	-0.126	0.076
c2_cgp--TAKEDA_TARGETS_OF_NUP98_HOXA9_FUSION_3D_DN	0.311	0.09	0.466	0.072	0.056	-0.07	-0.504	0.11	-0.011	0.214	-0.405	-0.471	-0.093	-0.254	-0.122	-0.26	-0.063	0.271	0.402	-0.037	-0.427	-0.042	-0.044	0.12	0.358	-0.066	0.433	-0.123	-0.161	-0.396	-0.073	-0.477	0.37	-0.317	-0.061	0.435	0.404	0.286	-0.303	0.384	0.233	0.27	-0.456	0.588	-0.125	0.237	0.635	-0.44	0.328
c2_cgp--TAKEDA_TARGETS_OF_NUP98_HOXA9_FUSION_8D_UP	0.088	-0.094	-0.24	0.042	-0.203	-0.174	-0.316	-0.036	0.236	-0.241	-0.071	-0.19	-0.366	-0.21	-0.11	-0.086	0.127	0.256	-0.063	0.194	-0.396	-0.09	0.193	-0.136	0.22	0.051	0.112	-0.11	-0.321	-0.17	0.15	-0.131	0.3	-0.29	0.145	-0.035	0.12	0.335	-0.194	0.222	0.034	0.039	-0.203	0.121	-0.245	0.101	0.216	-0.128	0.013
c2_cgp--TAKEDA_TARGETS_OF_NUP98_HOXA9_FUSION_8D_DN	0.374	-0.042	0.121	0.268	-0.185	-0.232	-0.512	-0.075	0.069	0.127	-0.352	-0.496	-0.284	-0.346	-0.172	-0.3	0.205	0.337	-0.038	-0.035	-0.522	-0.03	0.251	0.087	0.131	0.247	0.323	-0.282	-0.354	-0.377	0.086	-0.451	0.147	-0.526	0.163	0.234	0.394	0.338	-0.195	0.17	0.388	0.443	-0.457	0.422	-0.16	0.261	0.533	-0.368	-0.094
c2_cgp--TAKEDA_TARGETS_OF_NUP98_HOXA9_FUSION_10D_UP	0.063	0.052	-0.196	0.004	-0.112	-0.245	-0.328	-0.087	0.213	-0.093	-0.07	-0.227	-0.324	-0.194	0.05	-0.121	-0.004	0.154	-0.079	0.076	-0.371	-0.127	0.098	-0.134	0.189	0.003	0.06	-0.092	-0.223	-0.02	0.06	-0.133	0.317	-0.248	0.009	-0.024	0.133	0.281	-0.261	0.271	0.093	0.06	-0.148	0.373	-0.334	0.065	0.143	-0.144	0.026
c2_cgp--TAKEDA_TARGETS_OF_NUP98_HOXA9_FUSION_10D_DN	0.329	-0.25	0.175	0.272	-0.21	-0.297	-0.457	-0.033	0.265	-0.012	-0.265	-0.515	-0.23	-0.328	-0.223	-0.31	0.323	0.405	-0.026	0.201	-0.464	-0.108	0.372	-0.06	-0.048	0.26	0.178	-0.352	-0.297	-0.421	0.205	-0.441	0.145	-0.519	0.273	0.106	0.459	0.353	-0.261	0.184	0.347	0.43	-0.408	0.337	-0.165	0.162	0.548	-0.414	-0.025
c2_cgp--TAKEDA_TARGETS_OF_NUP98_HOXA9_FUSION_16D_UP	0.166	0.031	-0.207	0.064	-0.268	-0.228	-0.417	-0.054	0.297	-0.103	-0.136	-0.349	-0.332	-0.217	-0.182	-0.159	0.114	0.306	0.028	0.274	-0.4	-0.036	0.204	-0.144	0.175	0.133	0.13	-0.185	-0.402	-0.139	0.141	-0.263	0.28	-0.363	0.155	-0.03	0.26	0.337	-0.255	0.31	0.174	0.118	-0.395	0.395	-0.333	0.103	0.209	-0.367	-0.12
c2_cgp--TAKEDA_TARGETS_OF_NUP98_HOXA9_FUSION_16D_DN	0.219	-0.232	0.018	0.247	-0.158	-0.084	-0.431	-0.02	0.242	-0.019	-0.149	-0.39	-0.255	-0.3	-0.175	-0.181	0.359	0.325	0.038	0.229	-0.331	-0.161	0.409	-0.1	0.013	0.226	0.12	-0.337	-0.285	-0.256	0.305	-0.346	0.009	-0.413	0.306	0.134	0.349	0.286	-0.181	-0.067	0.201	0.356	-0.296	0.11	0.053	0.049	0.443	-0.137	-0.075
c2_cgp--LOPEZ_MESOTELIOMA_SURVIVAL_TIME_UP	0.345	-0.515	0.509	0.524	0.039	0.616	0.375	0.326	0.374	0.273	0.023	0.034	0.373	0.188	-0.105	-0.774	0.275	0.04	-0.018	0.015	0.382	0.658	0.15	0.592	0.583	0.353	0.18	-0.254	-0.299	-0.564	0.476	-0.318	0.369	0.263	0.279	0.482	0.247	0.328	0.494	0.603	-0.335	-0.493	0.492	-0.119	0.374	0.252	-0.564	-0.384	-0.347
c2_cgp--LOPEZ_MESOTELIOMA_SURVIVAL_TIME_DN	0.239	0.077	-0.29	-0.193	0.645	-0.081	-0.547	-0.56	-0.111	0.73	-0.267	0.202	-0.587	-0.033	0.147	-0.506	-0.204	-0.318	-0.161	-0.128	-0.631	-0.144	0.179	-0.155	-0.045	0.187	0.706	0.392	-0.264	-0.322	-0.086	-0.585	-0.006	0.204	-0.471	-0.053	0.213	0.108	-0.814	0.625	0.523	0.532	0.079	0.552	-0.589	0.392	0.659	-0.144	0.456
c2_cgp--BOGNI_TREATMENT_RELATED_MYELOID_LEUKEMIA_UP	0.119	0.167	-0.261	-0.036	-0.124	0.053	-0.27	-0.412	0.113	0.079	-0.095	-0.036	-0.1	-0.043	-0.415	-0.198	-0.079	0.332	0.236	0.419	-0.211	-0.03	0.327	-0.357	-0.15	0.158	0.302	0.132	-0.155	0.059	0.372	0.002	0.128	-0.039	0.338	0.135	0.235	0.122	-0.195	0.093	0.034	0.293	-0.144	-0.132	0.33	-0.12	0.316	0.024	-0.235
c2_cgp--BOGNI_TREATMENT_RELATED_MYELOID_LEUKEMIA_DN	0.27	0.283	-0.541	-0.062	0.106	-0.365	-0.335	-0.003	-0.191	-0.042	0.002	0.147	-0.313	0.244	0.272	-0.34	-0.372	-0.347	-0.118	-0.252	-0.438	0.462	-0.266	0.007	-0.277	0.163	-0.093	-0.265	0.186	0.408	0.062	0.281	0.353	0.099	-0.369	-0.321	0.247	0.268	0.45	0.515	0.258	0.453	-0.014	0.293	-0.036	0.257	-0.402	0.148	-0.165
c2_cgp--BILBAN_B_CLL_LPL_UP	0.033	-0.134	-0.288	0.23	0.145	-0.063	-0.365	-0.194	-0.059	-0.146	-0.313	-0.246	-0.155	-0.092	0.079	-0.393	-0.136	-0.125	-0.345	-0.125	-0.413	0.058	0.001	0.12	0.134	0.34	-0.042	-0.434	0.039	-0.194	0.102	-0.039	0.274	-0.031	-0.263	0.061	-0.01	0.277	0.022	0.397	0.118	0.243	-0.086	0.423	0.06	0.118	0.082	-0.168	0.1
c2_cgp--BILBAN_B_CLL_LPL_DN	-0.173	0.075	0.055	-0.433	0.025	-0.082	-0.47	-0.108	-0.312	0.3	-0.019	-0.079	-0.428	-0.137	0.037	-0.083	-0.186	-0.035	0.325	0.039	-0.369	0.001	-0.201	0.191	0.459	-0.446	0.333	0.082	-0.177	0.017	-0.243	-0.056	0.072	-0.036	-0.149	0.283	-0.133	-0.164	-0.2	-0.031	0.2	-0.385	-0.081	0.615	-0.127	0.322	0.274	-0.221	0.264
c2_cgp--HOEBEKE_LYMPHOID_STEM_CELL_UP	-0.007	0.284	-0.231	-0.156	0.035	-0.349	-0.347	-0.269	-0.361	0.211	-0.121	-0.072	-0.283	-0.106	0.188	0.077	-0.258	-0.097	0.028	-0.228	-0.273	-0.027	-0.299	-0.07	0.118	0.028	0.367	0.073	-0.093	0.105	-0.196	-0.07	0.074	-0.165	-0.27	0.101	0.064	-0.095	-0.245	0.021	0.203	0.331	-0.253	0.4	-0.335	0.257	0.28	-0.322	-0.136
c2_cgp--HOEBEKE_LYMPHOID_STEM_CELL_DN	0.275	-0.375	0.004	0.297	-0.157	-0.359	-0.348	-0.227	0.277	-0.278	-0.267	-0.286	-0.201	-0.321	-0.175	-0.299	0.255	0.192	-0.221	0.242	-0.45	0.134	0.196	-0.122	-0.317	0.305	0.094	-0.145	-0.327	-0.422	0.234	-0.47	0.23	-0.165	0.244	-0.314	0.193	0.415	0.325	0.511	0.306	0.323	-0.009	0.248	0.181	-0.025	0.378	0.117	0.184
c2_cgp--PEPPER_CHRONIC_LYMPHOCYTIC_LEUKEMIA_UP	0.277	0.078	0.32	-0.099	0.051	-0.236	-0.461	-0.203	-0.093	0.116	-0.289	-0.422	-0.059	-0.173	0.178	-0.311	0.019	-0.115	0.002	0.126	-0.358	0.145	0.136	-0.256	0.063	0.042	0.347	-0.316	-0.105	-0.171	-0.036	-0.128	0.08	-0.492	-0.022	-0.036	0.325	0.269	-0.343	0.374	0.251	0.338	-0.116	0.529	-0.12	0.111	0.475	-0.088	0.092
c2_cgp--PEPPER_CHRONIC_LYMPHOCYTIC_LEUKEMIA_DN	0.016	0.106	0.175	-0.34	-0.077	0.159	-0.269	0.158	-0.122	0.211	-0.076	-0.266	-0.019	0.09	0.187	0.029	0.066	-0.21	0.063	-0.268	-0.226	0.094	-0.4	0.492	0.298	-0.171	0.315	0.136	-0.114	-0.269	-0.195	-0.152	-0.017	-0.207	0.011	0.368	0.058	-0.154	0.244	0.243	-0.181	0.046	0.206	0.034	0.275	0.347	0.37	0.263	0.073
c2_cgp--AKL_HTLV1_INFECTION_UP	0.259	-0.575	0.016	0.402	-0.179	-0.246	-0.232	-0.044	0.475	-0.476	-0.267	-0.631	-0.028	-0.448	-0.207	-0.501	0.302	0.478	0.107	0.458	-0.249	-0.245	0.462	0.031	-0.397	0.408	-0.485	-0.47	-0.24	-0.513	0.531	-0.438	-0.042	-0.475	0.546	-0.253	0.368	0.44	0.229	0.363	0.31	0.429	-0.327	-0.143	0.21	-0.406	0.389	-0.341	0.037
c2_cgp--AKL_HTLV1_INFECTION_DN	-0.215	0.211	-0.287	-0.054	-0.014	-0.266	-0.332	-0.096	-0.077	0.106	-0.139	-0.47	-0.447	0.154	-0.025	-0.242	-0.207	-0.158	0.064	-0.229	-0.455	-0.16	-0.197	0.049	0.248	-0.146	0.194	0.084	-0.328	0.191	-0.114	0.095	0.345	-0.35	-0.227	0.046	0.086	0.232	-0.179	0.429	0.102	0.03	-0.204	0.454	-0.072	0.116	0.22	-0.347	0.157
c2_cgp--RHEIN_ALL_GLUCOCORTICOID_THERAPY_UP	0.2	0.178	-0.035	-0.005	-0.164	-0.124	-0.539	0.116	-0.102	0.052	-0.256	-0.37	-0.384	-0.221	-0.173	-0.311	0.031	0.291	0.124	-0.083	-0.501	-0.033	0.12	0.186	0.283	-0.077	0.173	-0.327	-0.356	-0.046	0.024	-0.298	0.305	-0.401	0.014	0.4	0.304	0.325	-0.264	0.259	0.44	0.205	-0.453	0.513	-0.194	0.101	0.513	-0.136	0.139
c2_cgp--RHEIN_ALL_GLUCOCORTICOID_THERAPY_DN	-0.181	-0.216	0.309	0.101	0.281	0.141	0.014	0.091	-0.02	-0.055	-0.273	0.028	0.188	0.116	0.178	-0.517	0.154	-0.22	-0.243	-0.273	0.09	0.364	-0.204	0.347	0.281	0.013	0.126	-0.024	0.059	-0.299	-0.089	-0.292	0.472	0.15	-0.164	-0.125	-0.076	0.095	0.424	0.367	0.072	-0.239	0.166	0.15	0.395	0.115	-0.194	-0.141	0.037
c2_cgp--MULLIGHAN_NPM1_MUTATED_SIGNATURE_1_UP	-0.231	0.009	-0.196	-0.006	-0.004	0.063	-0.034	0.194	-0.121	0.068	0.012	0.066	-0.129	-0.166	0.124	-0.138	0.077	-0.016	-0.04	-0.165	-0.042	-0.028	-0.055	0.093	0.058	0.02	0.098	-0.015	0.024	-0.057	-0.116	-0.099	0.147	0.009	-0.132	-0.012	-0.083	0.006	0.077	0.201	-0.222	-0.188	0.045	0.036	0.134	0.032	-0.005	-0.009	0.082
c2_cgp--MULLIGHAN_NPM1_MUTATED_SIGNATURE_1_DN	0.214	-0.364	-0.197	0.342	-0.315	-0.178	-0.424	-0.147	0.188	-0.22	-0.355	-0.253	-0.234	-0.308	-0.253	-0.177	0.22	0.288	-0.313	0.36	-0.38	-0.04	0.296	0.214	0.078	0.363	-0.036	-0.202	-0.349	-0.465	0.3	-0.341	0.035	-0.327	0.276	0.164	0.345	0.215	-0.099	0.14	0.23	0.176	-0.22	0.097	-0.116	0.091	0.224	-0.372	-0.139
c2_cgp--MULLIGHAN_NPM1_MUTATED_SIGNATURE_2_UP	-0.2	0.083	-0.082	0.044	0.19	-0.082	0.129	0.278	-0.26	-0.091	0.056	0.092	-0.172	0.08	0.208	-0.238	0.03	-0.203	-0.194	-0.326	0.021	0.085	-0.124	0.079	-0.065	-0.025	0.046	-0.036	0.172	0.03	-0.258	-0.078	0.239	0.167	-0.328	-0.226	-0.254	0.035	0.229	0.117	-0.329	-0.332	0.162	0.02	0.245	0.132	-0.053	0.323	0.146
c2_cgp--MULLIGHAN_NPM1_MUTATED_SIGNATURE_2_DN	-0.027	-0.444	-0.183	0.346	-0.228	-0.386	-0.471	-0.224	0.256	-0.2	-0.457	-0.404	-0.174	-0.303	-0.2	-0.156	0.349	0.29	-0.454	0.46	-0.393	-0.338	0.32	0.022	-0.092	0.347	0.149	-0.215	-0.371	-0.51	0.249	-0.438	-0.155	-0.438	0.362	-0.05	0.332	0.173	-0.238	0.218	0.325	0.287	-0.197	0.188	-0.191	0.144	0.373	-0.41	-0.212
c2_cgp--MULLIGHAN_MLL_SIGNATURE_1_UP	0.364	-0.179	-0.047	0.273	-0.329	-0.309	-0.456	-0.012	0.19	-0.003	-0.381	-0.462	-0.22	-0.375	-0.128	-0.422	0.353	0.388	-0.28	0.319	-0.481	-0.166	0.303	0.084	-0.09	0.341	0.095	-0.407	-0.316	-0.32	0.159	-0.364	0.109	-0.524	0.304	-0.059	0.443	0.277	-0.142	0.316	0.48	0.442	-0.318	0.2	-0.29	-0.059	0.36	-0.39	-0.27
c2_cgp--MULLIGHAN_MLL_SIGNATURE_1_DN	0.071	-0.231	-0.11	0.165	0.091	-0.181	-0.173	-0.304	0.111	-0.054	-0.12	-0.083	-0.218	-0.285	-0.159	0.024	-0.014	0.176	-0.152	0.122	-0.343	0.1	0.045	0.009	-0.012	0.202	0.151	0.011	-0.144	-0.28	0.121	-0.26	0.108	0	0.121	-0.015	0.19	0.191	-0.231	0.059	-0.085	0.107	0.077	0.182	-0.348	0.156	0.262	-0.144	-0.011
c2_cgp--MULLIGHAN_MLL_SIGNATURE_2_UP	0.416	-0.218	0.015	0.292	-0.303	-0.344	-0.469	-0.044	0.172	-0.052	-0.425	-0.483	-0.137	-0.369	-0.125	-0.422	0.3	0.372	-0.291	0.317	-0.468	-0.179	0.286	0.061	-0.101	0.359	0.025	-0.421	-0.325	-0.352	0.196	-0.362	0.048	-0.528	0.296	-0.115	0.45	0.294	-0.141	0.291	0.488	0.48	-0.341	0.199	-0.284	-0.013	0.356	-0.383	-0.253
c2_cgp--MULLIGHAN_MLL_SIGNATURE_2_DN	0.028	-0.161	-0.198	0.045	0.113	-0.104	-0.287	-0.223	0.055	0.06	-0.121	-0.106	-0.283	-0.251	-0.048	0.004	-0.106	0.172	-0.093	0.054	-0.369	0.086	0.042	0.163	0.123	0.084	0.157	-0.024	-0.109	-0.237	0.026	-0.217	0.067	-0.109	0.076	0.104	0.136	0.072	-0.198	0.048	-0.053	0.083	-0.051	0.269	-0.269	0.177	0.288	-0.128	-0.007
c2_cgp--MULLIGHAN_NPM1_SIGNATURE_3_UP	-0.11	-0.057	-0.172	0.04	0.011	0.041	-0.05	0.212	-0.143	0.115	-0.077	0.04	-0.141	-0.149	0.125	-0.195	0.069	-0.024	-0.109	-0.185	-0.121	0.108	-0.088	0.118	0.073	0.013	0.172	-0.01	-0.009	-0.12	-0.148	-0.147	0.17	-0.029	-0.154	0.003	-0.063	0.039	0.1	0.233	-0.146	-0.122	0.057	0.049	0.121	0.107	-0.021	-0.068	0.031
c2_cgp--MULLIGHAN_NPM1_SIGNATURE_3_DN	0.236	-0.326	-0.146	0.315	-0.254	-0.258	-0.456	-0.103	0.247	-0.081	-0.342	-0.334	-0.246	-0.375	-0.209	-0.122	0.23	0.318	-0.327	0.351	-0.403	-0.049	0.283	0.219	0.064	0.347	0.099	-0.154	-0.344	-0.439	0.249	-0.371	0.076	-0.357	0.263	0.101	0.361	0.263	-0.16	0.198	0.203	0.153	-0.22	0.181	-0.16	0.176	0.322	-0.371	-0.149
c2_cgp--TONKS_TARGETS_OF_RUNX1_RUNX1T1_FUSION_SUSTAINED_IN_GRANULOCYTE_UP	0.157	-0.469	-0.2	0.203	0.096	-0.357	-0.209	-0.086	0.151	-0.292	0.133	-0.193	-0.578	-0.51	0.215	-0.066	0.022	0.215	-0.02	0.081	-0.502	0.2	0.142	-0.106	-0.303	0.312	0.141	-0.206	0.172	-0.477	0.319	-0.588	0.026	0.058	0.112	-0.186	0.238	0.463	-0.576	0.227	-0.001	0.32	0.327	0.105	-0.281	-0.111	0.35	-0.427	0.106
c2_cgp--TONKS_TARGETS_OF_RUNX1_RUNX1T1_FUSION_HSC_UP	0.058	-0.125	-0.065	0.02	-0.051	-0.172	-0.276	-0.008	-0.139	-0.093	-0.233	-0.224	-0.385	-0.175	-0.048	-0.082	-0.087	-0.021	-0.18	-0.219	-0.454	0.136	-0.097	0.072	0.089	0.081	0.24	-0.064	-0.249	-0.124	-0.122	-0.317	0.193	-0.153	-0.145	0	0.015	0.188	0.018	0.219	0.09	0.167	-0.022	0.305	0.067	0.255	0.375	-0.136	0.056
c2_cgp--TONKS_TARGETS_OF_RUNX1_RUNX1T1_FUSION_HSC_DN	0.346	-0.199	-0.072	0.258	-0.197	-0.316	-0.514	-0.171	0.215	0.055	-0.349	-0.488	-0.268	-0.329	-0.134	-0.32	0.273	0.374	-0.116	0.353	-0.486	-0.212	0.253	0.101	0.11	0.288	0.222	-0.323	-0.398	-0.354	0.086	-0.345	0.154	-0.491	0.3	0.104	0.416	0.273	-0.153	0.319	0.457	0.46	-0.429	0.29	-0.183	0.139	0.475	-0.429	-0.11
c2_cgp--TONKS_TARGETS_OF_RUNX1_RUNX1T1_FUSION_GRANULOCYTE_UP	0.111	-0.32	0.089	0.16	0.34	-0.307	0.132	-0.338	-0.211	-0.142	-0.052	0.177	-0.104	-0.315	0.111	0.164	-0.305	-0.131	-0.157	-0.201	-0.322	0.239	-0.225	-0.055	-0.178	0.149	0.322	0.327	0.257	-0.415	-0.013	-0.435	0.015	0.427	-0.24	-0.233	-0.097	0.234	-0.284	-0.13	-0.2	-0.129	0.029	0.058	-0.171	0.084	0.166	-0.368	0.262
c2_cgp--TONKS_TARGETS_OF_RUNX1_RUNX1T1_FUSION_GRANULOCYTE_DN	0.18	-0.202	0.228	0.515	0.036	-0.501	-0.46	-0.412	0.034	0.292	-0.287	-0.621	0.037	-0.429	0.09	0.197	0.344	0.504	0.069	0.308	-0.629	-0.23	0.272	0.153	-0.237	0.398	0.509	-0.239	-0.209	-0.459	-0.137	-0.436	-0.278	-0.566	0.134	0.084	0.512	0.251	-0.392	0.046	0.458	0.603	-0.667	0.544	-0.561	0.268	0.697	-0.461	-0.299
c2_cgp--TONKS_TARGETS_OF_RUNX1_RUNX1T1_FUSION_MONOCYTE_UP	0.345	-0.34	0.074	0.171	0.064	-0.034	-0.378	-0.045	0.23	-0.174	-0.339	-0.215	-0.292	-0.341	-0.095	-0.402	0.145	0.183	-0.298	0.056	-0.465	0.109	0.134	0.323	0.243	0.22	-0.012	-0.117	-0.135	-0.462	0.131	-0.38	0.147	-0.171	0.107	0.172	0.14	0.256	0.009	0.241	0.11	0.327	-0.065	-0.04	-0.189	0.342	0.389	-0.106	-0.024
c2_cgp--TONKS_TARGETS_OF_RUNX1_RUNX1T1_FUSION_MONOCYTE_DN	-0.024	0.035	-0.137	0.016	0.094	-0.417	-0.603	-0.233	0.193	0.035	-0.2	-0.412	-0.411	-0.378	0.182	-0.299	0.034	0.372	-0.022	0.241	-0.529	-0.114	0.086	0	0.016	0.008	0.166	-0.354	-0.133	-0.169	-0.075	-0.279	0.192	-0.368	0	-0.1	0.307	0.201	-0.098	0.372	0.31	0.387	-0.51	0.6	-0.242	0.152	0.55	-0.335	-0.046
c2_cgp--TONKS_TARGETS_OF_RUNX1_RUNX1T1_FUSION_ERYTHROCYTE_UP	0.376	-0.239	-0.014	0.233	-0.126	-0.194	-0.439	-0.102	-0.06	-0.007	-0.393	-0.379	-0.401	-0.358	-0.151	-0.379	-0.022	0.21	-0.092	-0.027	-0.551	-0.106	0.157	0.268	0.176	0.288	0.183	-0.179	-0.262	-0.376	0.134	-0.346	0.102	-0.399	0.046	0.172	0.321	0.303	-0.228	0.187	0.249	0.39	-0.318	0.327	-0.344	0.26	0.517	-0.266	0.006
c2_cgp--TONKS_TARGETS_OF_RUNX1_RUNX1T1_FUSION_ERYTHROCYTE_DN	0.414	-0.358	0.101	0.234	0.007	-0.347	-0.482	-0.459	0.36	0.202	-0.248	-0.068	-0.192	-0.52	-0.134	-0.006	-0.066	0.18	-0.065	0.273	-0.498	-0.185	0.189	0.125	0.069	0.302	0.592	0.127	-0.221	-0.598	0.053	-0.218	0.086	-0.286	0.14	-0.161	0.399	0.135	-0.497	0.413	0.222	0.245	-0.226	0.238	-0.402	0.522	0.667	-0.105	0.047
c2_cgp--TONKS_TARGETS_OF_RUNX1_RUNX1T1_FUSION_SUSTAINED_IN_MONOCYTE_UP	0.276	-0.452	0.15	0.244	0.33	-0.062	-0.018	0.227	-0.064	-0.378	-0.222	-0.196	-0.474	-0.269	0.091	-0.248	0.159	0.061	-0.429	-0.118	-0.456	0.227	0.089	0.267	0.042	0.131	-0.064	-0.059	0.003	-0.309	-0.033	-0.449	0.253	-0.075	-0.038	0.112	-0.077	0.087	-0.026	0.083	0.086	0.333	-0.121	0.229	-0.16	0.213	0.367	-0.225	0.165
c2_cgp--TONKS_TARGETS_OF_RUNX1_RUNX1T1_FUSION_SUSTAINED_IN_MONOCYTE_DN	0.216	-0.341	0.366	0.019	0.447	-0.707	-0.608	-0.66	0.15	0.018	0.175	-0.144	-0.285	-0.398	0.187	-0.067	-0.117	0.294	-0.011	0.47	-0.567	-0.167	0.246	-0.481	-0.275	-0.078	0.368	-0.1	-0.034	-0.291	-0.281	-0.158	-0.165	-0.105	-0.103	-0.379	0.056	0.025	0.197	0.471	0.154	0.473	-0.413	0.559	-0.21	0.29	0.659	-0.119	0.518
c2_cgp--TONKS_TARGETS_OF_RUNX1_RUNX1T1_FUSION_SUSTAINDED_IN_ERYTHROCYTE_UP	0.484	-0.443	-0.172	0.304	-0.123	-0.08	-0.362	0.11	0.152	-0.23	-0.324	-0.329	-0.536	-0.229	-0.185	-0.29	0.142	0.23	-0.218	0.051	-0.522	0.27	0.237	0.253	0.162	0.367	0.07	-0.269	-0.276	-0.457	0.353	-0.433	-0.085	-0.286	0.183	0.126	0.301	0.373	0.17	0.332	0.174	0.414	-0.299	0.177	0.204	0.119	0.502	-0.255	-0.186
c2_cgp--LOPEZ_MESOTHELIOMA_SURVIVAL_WORST_VS_BEST_UP	0.365	-0.411	0.027	0.394	-0.182	0.272	-0.178	0.102	0.279	0.194	-0.484	0.155	-0.137	-0.105	-0.291	-0.436	0.341	0.31	-0.338	0.395	-0.049	0.542	0.342	0.296	0.116	0.607	0.368	-0.331	-0.29	-0.362	0.361	-0.456	-0.071	0.16	0.453	0.239	0.156	0.377	0.034	0.523	-0.122	0.028	0.516	0.014	-0.334	0.546	0.084	0.011	0.214
c2_cgp--LOPEZ_MESOTHELIOMA_SURVIVAL_WORST_VS_BEST_DN	0.005	-0.017	0.028	-0.211	0.537	-0.526	-0.517	-0.678	-0.211	0.589	-0.115	-0.299	-0.2	0.02	0.521	-0.037	-0.143	-0.414	-0.57	-0.249	-0.577	-0.474	-0.261	-0.498	-0.44	0.25	0.66	0.037	-0.179	-0.409	-0.492	-0.255	0.253	0.108	-0.463	-0.613	-0.136	-0.501	-0.724	0.666	0.612	0.624	0.188	0.607	-0.461	0.403	0.487	-0.16	0.55
c2_cgp--PAPASPYRIDONOS_UNSTABLE_ATEROSCLEROTIC_PLAQUE_UP	0.407	0.12	0.454	0.023	-0.228	-0.42	-0.599	-0.279	-0.197	-0.377	-0.458	-0.555	-0.077	-0.039	-0.146	-0.574	0.13	0.209	-0.376	-0.288	-0.681	-0.118	-0.003	-0.076	0.079	0.061	0.065	-0.467	-0.357	-0.185	-0.371	-0.331	0.431	-0.599	-0.22	0.063	0.417	0.249	-0.118	0.307	0.529	0.58	-0.442	0.573	-0.212	0.185	0.622	-0.44	0.078
c2_cgp--PAPASPYRIDONOS_UNSTABLE_ATEROSCLEROTIC_PLAQUE_DN	0.042	-0.469	-0.482	0.267	-0.006	-0.267	-0.391	-0.404	0.439	0.156	-0.489	-0.298	-0.462	-0.644	-0.245	0.358	0.022	0.246	-0.207	0.135	-0.582	-0.021	0.227	-0.064	-0.205	0.393	0.416	0	-0.047	-0.502	0.064	-0.415	-0.144	-0.413	0.17	-0.143	0.329	0.334	-0.36	0.321	-0.149	0.391	-0.421	0.252	-0.448	0.249	0.554	-0.003	-0.195
c2_cgp--DITTMER_PTHLH_TARGETS_UP	0.336	-0.511	-0.213	0.248	-0.15	0.358	-0.447	0.221	0.259	0.171	-0.482	-0.162	-0.533	-0.468	-0.269	-0.499	0.214	0.227	-0.221	-0.025	-0.499	0.432	0.287	0.602	0.447	0.343	0.382	-0.244	-0.328	-0.499	0.132	-0.508	0.153	-0.119	0.24	0.415	0.174	0.366	-0.114	0.369	-0.265	0.036	-0.251	0.131	-0.03	0.44	0.366	-0.238	-0.065
c2_cgp--DITTMER_PTHLH_TARGETS_DN	0.35	-0.175	-0.423	0.203	0.364	-0.058	-0.427	0.119	0.279	-0.015	-0.406	-0.262	-0.413	-0.455	0.358	-0.407	0.206	0.034	-0.065	0.058	-0.448	0.411	0.238	0.275	0.342	0.242	-0.123	-0.135	0.046	-0.18	0.178	-0.249	0.105	-0.439	0.149	0.096	0.047	0.305	0.167	0.185	0.126	0.344	-0.33	0.105	0.227	0.065	0.371	-0.11	-0.126
c2_cgp--UDAYAKUMAR_MED1_TARGETS_UP	0	-0.425	0.085	0.026	0.164	0.232	0.138	-0.059	-0.106	-0.184	-0.278	0.002	0.107	0.21	0.078	-0.499	-0.124	-0.277	-0.285	-0.124	-0.292	0.36	-0.26	0.329	0.295	-0.006	-0.121	0.042	0.033	-0.431	-0.125	-0.353	0.256	0.113	-0.135	0.095	-0.136	-0.095	0.443	-0.002	0.013	0.049	-0.039	0.04	0.397	0.066	-0.271	0.075	0.235
c2_cgp--UDAYAKUMAR_MED1_TARGETS_DN	0.123	-0.269	-0.17	0.176	0.187	-0.188	-0.227	-0.087	-0.015	-0.073	-0.162	-0.26	-0.373	-0.358	0.099	-0.171	-0.023	0.151	-0.092	0.043	-0.401	-0.014	0.054	0.151	0.004	0.188	0.093	-0.129	0.074	-0.245	0.207	-0.203	0.1	-0.294	0.058	0.052	0.1	0.183	0.048	0.149	0.074	0.231	-0.274	0.231	0.109	0.111	0.312	0.003	0.066
c2_cgp--ODONNELL_TFRC_TARGETS_UP	0.051	-0.068	-0.067	0.065	-0.111	-0.233	-0.26	0.061	0.066	-0.121	-0.009	-0.311	-0.176	-0.218	-0.119	-0.152	0.084	0.236	0.046	0.218	-0.307	-0.169	0.2	-0.129	-0.077	0.107	-0.1	-0.206	-0.182	-0.066	0.174	-0.171	-0.021	-0.298	0.163	0	0.221	0.227	-0.095	0.122	0.189	0.19	-0.103	0.211	-0.066	-0.156	0.253	-0.073	-0.08
c2_cgp--ODONNELL_TFRC_TARGETS_DN	-0.214	-0.133	0.395	0.087	0.354	0.576	0.504	0.322	-0.087	0.454	0.184	0.295	0.478	0.472	0.227	-0.526	0.015	-0.348	0.184	-0.423	0.544	0.514	-0.337	0.461	0.615	-0.215	0.334	0.245	0.051	-0.256	-0.184	-0.237	0.512	0.51	-0.235	0.285	-0.358	-0.167	0.533	0.357	-0.361	-0.603	0.372	-0.204	0.542	0.407	-0.618	-0.35	0.006
c2_cgp--ODONNELL_TARGETS_OF_MYC_AND_TFRC_UP	0.215	0.27	-0.257	0.073	-0.066	-0.446	-0.48	-0.035	0.007	-0.054	-0.269	-0.516	-0.342	-0.328	0.128	-0.27	0.045	0.276	0.005	0.247	-0.523	-0.217	0.198	-0.265	-0.162	0.085	0.05	-0.41	-0.276	0.188	0.158	-0.116	0.172	-0.515	0.061	-0.145	0.371	0.258	-0.339	0.238	0.555	0.401	-0.39	0.565	-0.239	-0.171	0.349	-0.284	-0.133
c2_cgp--ODONNELL_TARGETS_OF_MYC_AND_TFRC_DN	-0.06	-0.205	0.516	0.241	0.413	0.552	0.563	0.375	-0.203	0.245	-0.067	0.382	0.513	0.55	0.179	-0.652	0.209	-0.458	-0.099	-0.498	0.527	0.645	-0.491	0.509	0.605	-0.1	0.184	0.307	0.07	-0.348	-0.198	-0.25	0.609	0.605	-0.299	0.137	-0.438	-0.209	0.69	0.477	-0.139	-0.547	0.41	-0.295	0.592	0.363	-0.64	-0.363	0.13
c2_cgp--SENESE_HDAC1_TARGETS_UP	0.146	0.014	-0.16	-0.124	0.101	0.301	-0.369	0.333	-0.217	0.095	-0.217	-0.16	-0.347	-0.142	-0.013	-0.407	-0.21	-0.126	0.084	-0.401	-0.393	0.401	-0.208	0.468	0.484	-0.202	0.168	-0.094	-0.084	-0.212	-0.097	-0.265	0.302	-0.207	-0.217	0.486	-0.113	0.232	0.175	0.26	-0.168	0.018	-0.246	0.283	0.243	0.384	0.193	-0.108	0.25
c2_cgp--SENESE_HDAC1_TARGETS_DN	0.001	-0.319	-0.285	0.194	-0.093	-0.193	-0.133	-0.066	0.1	-0.062	-0.287	-0.022	-0.284	-0.378	-0.087	0.071	-0.144	0.094	-0.255	0.046	-0.309	0.055	0.091	0.037	-0.175	0.279	0.265	-0.038	-0.011	-0.329	0.13	-0.263	0.041	-0.169	0.041	-0.243	0.021	0.087	-0.191	0.183	-0.166	0.143	0.078	0.059	-0.129	0.267	0.326	-0.128	-0.208
c2_cgp--SENESE_HDAC1_AND_HDAC2_TARGETS_UP	0.307	-0.196	-0.125	0.021	-0.099	0.252	-0.416	0.276	0.029	0.103	-0.202	-0.336	-0.368	-0.329	-0.149	-0.347	0.048	0.16	0.035	-0.165	-0.4	0.34	0.017	0.392	0.471	0.064	0.184	-0.109	-0.268	-0.386	0.181	-0.293	0.082	-0.34	0.084	0.475	0.148	0.286	0.035	0.307	-0.059	0.118	-0.301	0.254	0.151	0.377	0.363	-0.214	0.056
c2_cgp--SENESE_HDAC1_AND_HDAC2_TARGETS_DN	-0.137	-0.23	-0.361	0.127	-0.038	-0.112	-0.343	0.003	0.287	0.032	-0.136	-0.345	-0.391	-0.405	-0.049	0.121	0.164	0.288	-0.041	0.186	-0.366	-0.017	0.229	-0.071	-0.242	0.24	0.227	-0.064	-0.069	-0.326	0.112	-0.29	0.012	-0.29	0.239	-0.186	0.124	0.263	-0.234	0.18	-0.156	0.147	-0.128	0.084	-0.107	0.206	0.367	-0.126	-0.224
c2_cgp--SENESE_HDAC2_TARGETS_UP	0.204	-0.158	-0.111	-0.242	0.005	0.303	-0.327	0.321	-0.201	0.167	-0.274	-0.033	-0.383	-0.2	0.005	-0.334	-0.109	-0.15	0.239	-0.402	-0.422	0.457	-0.179	0.491	0.54	-0.202	0.255	0.123	-0.052	-0.411	-0.183	-0.388	0.133	-0.075	-0.238	0.54	-0.203	0.163	0.021	0.32	-0.09	-0.022	-0.288	0.307	0.234	0.476	0.314	-0.141	0.303
c2_cgp--SENESE_HDAC2_TARGETS_DN	-0.119	-0.303	-0.302	0.132	-0.074	-0.147	-0.349	-0.106	0.242	-0.064	-0.272	-0.222	-0.357	-0.429	-0.175	0.153	0.078	0.263	-0.201	0.199	-0.389	-0.131	0.181	-0.131	-0.252	0.271	0.321	0.036	-0.146	-0.39	0.054	-0.385	-0.02	-0.302	0.217	-0.158	0.094	0.122	-0.288	0.137	-0.062	0.234	-0.162	0.171	-0.193	0.249	0.411	-0.129	-0.087
c2_cgp--SENESE_HDAC3_TARGETS_UP	0.02	0.123	-0.29	-0.145	0.177	0.131	-0.323	0.281	-0.264	0.053	-0.234	-0.123	-0.41	-0.152	0.116	-0.272	-0.274	-0.199	0.025	-0.389	-0.387	0.38	-0.248	0.391	0.345	-0.18	0.242	-0.012	0.037	-0.108	-0.208	-0.11	0.292	-0.141	-0.285	0.339	-0.183	0.139	0.022	0.197	-0.277	-0.026	-0.219	0.324	0.119	0.342	0.241	-0.103	0.213
c2_cgp--SENESE_HDAC3_TARGETS_DN	0.115	-0.356	-0.214	0.275	-0.134	-0.077	-0.18	0.033	0.216	-0.077	-0.096	-0.166	-0.215	-0.245	-0.145	-0.212	0.134	0.199	-0.11	0.176	-0.235	0.11	0.252	0.011	-0.159	0.276	0.068	-0.196	-0.142	-0.378	0.257	-0.308	0.068	-0.181	0.229	-0.14	0.147	0.259	-0.005	0.197	0.016	0.158	-0.15	0.018	0.028	0.112	0.103	-0.069	-0.17
c2_cgp--LEE_NEURAL_CREST_STEM_CELL_UP	-0.01	-0.216	-0.144	0.028	0.023	-0.177	-0.02	0.008	-0.01	0.078	-0.222	0.113	-0.292	-0.346	-0.016	0.143	-0.214	-0.008	-0.199	-0.145	-0.339	0.01	0.075	0.02	-0.047	0.157	0.345	0.359	-0.055	-0.185	-0.093	-0.268	0.129	0.172	-0.086	-0.079	-0.184	0.002	-0.221	0.127	-0.214	0.001	0.079	0.031	-0.285	0.284	0.223	-0.262	-0.063
c2_cgp--LEE_NEURAL_CREST_STEM_CELL_DN	-0.084	-0.2	-0.242	-0.026	-0.075	-0.079	-0.41	0.014	0.123	-0.004	-0.009	-0.105	-0.35	-0.242	-0.217	-0.168	0.036	0.184	0.049	0.041	-0.335	0.12	0.175	0.049	-0.025	-0.012	0.139	0.047	-0.213	-0.178	0.226	-0.114	0.146	-0.034	0.005	-0.056	0.136	0.191	0.036	0.366	-0.113	0.001	-0.066	0.199	-0.006	-0.045	0.199	0.04	0.037
c2_cgp--HUMMEL_BURKITTS_LYMPHOMA_UP	-0.086	-0.145	0.073	0.25	0.15	-0.126	-0.019	0.24	0.024	-0.43	-0.335	0.249	0.135	-0.263	0.066	-0.344	0.08	0.015	-0.315	-0.286	-0.089	0.272	-0.216	0.157	0.031	0.244	-0.065	-0.049	0.092	-0.12	0.126	-0.197	0.416	-0.029	0.018	-0.192	-0.194	0.284	0.229	0.385	-0.171	-0.187	-0.003	-0.295	0.362	-0.083	0.133	-0.163	-0.037
c2_cgp--HUMMEL_BURKITTS_LYMPHOMA_DN	-0.111	-0.036	-0.242	0.167	-0.599	-0.542	-0.675	-0.351	-0.201	0.068	-0.47	-0.6	-0.559	-0.672	-0.333	-0.321	0.107	0.039	-0.213	-0.093	-0.666	-0.487	-0.278	0.312	0.254	0.374	0.243	-0.543	-0.672	-0.251	-0.087	-0.652	0.008	-0.604	-0.109	0.244	0.441	0.322	-0.538	0.246	0.745	0.666	0.307	0.539	-0.212	0.406	0.465	-0.453	-0.21
c2_cgp--TIEN_INTESTINE_PROBIOTICS_2HR_UP	0.21	-0.614	-0.538	0.552	-0.459	0.073	-0.656	-0.124	0.481	-0.194	-0.537	-0.222	-0.668	-0.675	-0.547	-0.608	0.328	0.511	-0.042	0.519	-0.36	-0.22	0.545	0.434	0.164	0.597	-0.098	-0.462	-0.511	-0.643	0.63	-0.567	-0.269	-0.489	0.465	0.139	0.651	0.58	-0.677	0.432	0.284	0.46	0.023	-0.012	-0.539	0.001	0.462	-0.328	-0.135
c2_cgp--TIEN_INTESTINE_PROBIOTICS_2HR_DN	0.098	-0.115	-0.07	-0.038	0.185	0.315	-0.06	0.114	-0.423	0.258	-0.467	0.106	-0.23	0.008	0.095	-0.417	-0.293	-0.457	-0.28	-0.543	-0.283	0.246	-0.391	0.33	0.379	-0.098	0.335	-0.119	0.074	-0.25	-0.24	-0.232	0.339	0.074	-0.472	0.223	-0.275	0.047	0.134	0.232	-0.036	0.312	-0.038	0.268	0.423	0.366	-0.09	0.004	0.036
c2_cgp--TIEN_INTESTINE_PROBIOTICS_6HR_UP	0.502	-0.549	-0.269	0.521	-0.164	-0.141	-0.384	-0.234	0.122	-0.284	-0.528	-0.098	-0.344	-0.265	-0.291	-0.611	0.255	0.418	-0.257	0.353	-0.497	0.201	0.359	0.111	-0.19	0.38	-0.242	-0.359	0.008	-0.297	0.348	-0.078	0.308	-0.219	0.243	-0.355	0.471	0.345	-0.167	0.319	0.417	0.306	-0.103	0.021	-0.257	-0.201	0.602	0.267	0.142
c2_cgp--TIEN_INTESTINE_PROBIOTICS_6HR_DN	0.313	-0.095	-0.097	0.196	0.157	-0.04	-0.274	0.118	-0.118	-0.189	-0.419	-0.296	-0.251	-0.218	0.227	-0.479	0.091	-0.08	-0.089	-0.24	-0.357	0.305	-0.097	0.154	0.089	0.209	0.074	-0.31	0.102	-0.141	0.168	-0.045	0.427	-0.307	-0.04	0.008	-0.029	0.229	0.217	0.437	0.173	0.332	-0.133	0.159	0.387	0.303	0.18	-0.033	-0.218
c2_cgp--TIEN_INTESTINE_PROBIOTICS_24HR_UP	0.074	-0.162	0.233	0.262	0.207	0.317	0.076	0.199	0.089	-0.019	-0.243	-0.142	0.225	0.186	0.157	-0.549	0.251	-0.106	-0.186	-0.142	0.129	0.376	-0.068	0.403	0.351	0.102	-0.068	-0.195	-0.013	-0.244	0.103	-0.273	0.49	0.14	0.043	0.044	-0.074	0.151	0.453	0.397	0.151	-0.13	0.186	-0.086	0.345	0.125	-0.281	-0.038	-0.2
c2_cgp--TIEN_INTESTINE_PROBIOTICS_24HR_DN	0.431	-0.228	-0.235	0.22	0.046	0.033	-0.274	0.199	0.069	-0.197	-0.135	-0.142	-0.406	-0.174	-0.216	-0.44	-0.037	0.21	-0.082	0.154	-0.413	0.286	0.115	0.086	0.043	0.139	-0.209	-0.294	0.073	-0.194	0.295	-0.252	0.215	-0.011	0.108	0.078	0.346	0.345	0.241	0.127	0.211	0.354	-0.236	-0.02	0.039	-0.21	0.255	0.041	0.26
c2_cgp--ZHOU_INFLAMMATORY_RESPONSE_FIMA_UP	0.189	-0.085	-0.182	0.108	0.037	0.068	-0.2	0.08	0.011	0.067	0.033	-0.167	-0.336	-0.159	-0.092	-0.102	-0.084	0.045	0.083	-0.072	-0.297	0.121	0.055	0.083	0.221	0.07	0.099	-0.069	-0.077	-0.201	0.097	-0.154	0.005	-0.161	0.008	0.251	0.102	0.225	-0.016	0.178	-0.082	0.033	-0.174	0.135	0.1	0.123	0.138	-0.177	0.092
c2_cgp--ZHOU_INFLAMMATORY_RESPONSE_FIMA_DN	-0.1	0.103	-0.093	0.072	-0.144	-0.127	-0.177	0.086	-0.068	0.003	-0.109	-0.146	-0.046	-0.116	0.044	-0.067	-0.025	0.014	-0.024	-0.091	-0.23	0.076	0.037	-0.029	-0.187	-0.01	0.106	-0.049	-0.018	-0.116	0.014	-0.121	0.152	-0.121	-0.057	-0.106	0.034	0.153	0.054	-0.089	0.039	0.088	-0.158	0.284	0.002	0.101	0.201	-0.006	-0.163
c2_cgp--ZHOU_INFLAMMATORY_RESPONSE_LPS_UP	0.102	-0.069	-0.076	0.029	-0.103	0.026	-0.266	0.078	0.032	-0.01	0.029	-0.269	-0.29	-0.197	-0.151	-0.136	-0.052	0.069	0.113	-0.023	-0.299	-0.03	0.051	-0.04	0.291	-0.018	0.019	-0.149	-0.219	-0.129	0.145	-0.147	0.093	-0.262	0.012	0.262	0.037	0.237	0.013	0.162	0.043	0.008	-0.162	0.19	0.13	0.004	0.09	-0.137	0.128
c2_cgp--KINSEY_TARGETS_OF_EWSR1_FLII_FUSION_DN	0.128	-0.343	-0.285	0.167	0.002	-0.362	-0.202	-0.198	-0.01	-0.143	-0.351	-0.136	-0.409	-0.37	0	0.039	-0.18	0.082	-0.191	-0.042	-0.476	0.028	0.038	-0.199	-0.282	0.317	0.38	-0.094	-0.07	-0.316	0.071	-0.328	0.109	-0.192	-0.027	-0.279	0.165	0.224	-0.259	0.228	-0.043	0.239	-0.161	0.203	-0.22	0.302	0.399	-0.116	-0.008
c2_cgp--SABATES_COLORECTAL_ADENOMA_SIZE_UP	0.14	0.319	-0.29	-0.064	0.068	0.248	0.031	0.086	-0.44	0.315	0.023	0.306	-0.236	-0.433	-0.287	0.242	-0.051	-0.073	-0.065	-0.168	-0.273	0.256	-0.307	0.119	0.111	0.015	0.061	0.32	0.007	0.281	-0.239	0.063	-0.132	0.286	-0.252	0.226	-0.231	-0.186	-0.162	-0.099	-0.163	-0.311	0.352	0.339	-0.37	0.171	-0.138	-0.481	0.372
c2_cgp--SABATES_COLORECTAL_ADENOMA_SIZE_DN	0.08	-0.423	-0.026	0.172	-0.204	0.043	-0.118	0.461	0.236	0.171	-0.011	-0.348	-0.37	-0.224	-0.468	-0.338	-0.07	0.339	0.078	0.178	0.057	-0.004	0.304	0.296	0.061	0.063	0.133	-0.225	-0.397	-0.408	0.17	-0.377	-0.188	-0.219	0.189	0.101	0.328	0.514	-0.315	-0.004	0.003	-0.369	-0.182	0.473	-0.277	0.324	-0.342	-0.372	-0.494
c2_cgp--SABATES_COLORECTAL_ADENOMA_UP	0.077	-0.32	-0.162	0.311	-0.23	0.415	-0.264	0.378	0.426	0.316	0.323	-0.267	-0.246	-0.255	-0.271	-0.127	0.372	0.43	0.358	0.367	-0.05	0.194	0.415	0.103	0.265	0.285	-0.005	-0.091	-0.37	-0.445	0.447	-0.333	-0.216	-0.225	0.431	0.456	0.377	0.456	-0.079	0.129	-0.277	-0.015	-0.194	-0.322	0.252	-0.075	-0.003	-0.285	-0.177
c2_cgp--SABATES_COLORECTAL_ADENOMA_DN	-0.066	0.003	-0.148	0.05	0.094	-0.188	-0.252	-0.18	-0.033	0.105	-0.224	-0.11	-0.23	-0.252	-0.089	0.303	0.048	0.062	-0.148	0.054	-0.388	-0.01	0.009	-0.178	-0.08	0.108	0.271	0.115	-0.143	-0.078	-0.125	-0.264	0.129	-0.105	-0.115	-0.158	0.098	-0.019	-0.327	0.035	0.064	0.027	-0.054	0.332	-0.294	0.112	0.27	-0.196	0.061
c2_cgp--SCIBETTA_KDM5B_TARGETS_UP	0.299	-0.346	-0.231	0.181	0.459	0.243	0.001	-0.329	-0.298	0.023	-0.172	0.258	-0.363	-0.09	0.234	-0.104	-0.013	-0.231	-0.106	-0.114	-0.343	0.094	0.105	0.584	0.466	0.314	-0.299	0.111	0.63	-0.092	0.194	0.049	-0.294	0.362	0.051	0.701	-0.015	-0.079	0.065	-0.039	-0.017	0.062	-0.615	0.24	0.213	-0.014	0.279	-0.321	0.302
c2_cgp--SCIBETTA_KDM5B_TARGETS_DN	-0.253	-0.268	0.268	0.079	0.368	0.356	0.319	0.198	0.049	0.185	-0.063	0.166	0.335	0.339	0.115	-0.523	-0.008	-0.284	-0.105	-0.234	0.185	0.416	-0.258	0.442	0.42	-0.109	0.058	-0.006	0.012	-0.313	-0.126	-0.291	0.526	0.307	-0.143	0.069	-0.248	0.064	0.34	0.378	-0.204	-0.328	0.284	0.093	0.383	0.227	-0.488	0.004	-0.119
c2_cgp--NAGASHIMA_NRG1_SIGNALING_UP	0.435	-0.476	-0.274	0.331	0.034	0.127	-0.498	0.24	0.209	-0.01	-0.059	-0.336	-0.449	-0.383	-0.305	-0.458	0.085	0.36	0.24	0.32	-0.54	0.369	0.277	0.28	0.369	0.27	0.056	-0.323	-0.257	-0.486	0.516	-0.426	-0.047	-0.276	0.33	0.449	0.45	0.472	0.002	0.293	0.056	0.151	-0.253	0.214	0.145	0.284	0.416	-0.188	0.095
c2_cgp--NAGASHIMA_NRG1_SIGNALING_DN	-0.469	0.2	-0.242	-0.246	0.255	0.302	0.051	0.431	-0.31	0.254	0.043	0.332	-0.324	-0.004	-0.088	-0.082	-0.228	-0.185	0.453	-0.363	-0.112	-0.024	-0.077	-0.032	0.016	-0.377	0.332	0.445	0.181	0.02	-0.051	-0.015	0.279	0.3	-0.304	0.104	-0.217	0.02	-0.059	-0.243	-0.459	-0.313	-0.139	0.449	0.269	0.199	0.001	-0.112	0.041
c2_cgp--NAGASHIMA_EGF_SIGNALING_UP	0.516	-0.469	-0.304	0.352	0.451	0.079	-0.626	0.009	-0.071	0.217	-0.124	-0.116	-0.627	-0.437	-0.311	-0.517	-0.217	0.307	0.328	0.467	-0.704	0.454	0.224	0.365	0.515	0.233	0.208	-0.218	-0.173	-0.532	0.629	-0.506	0.097	-0.281	0.273	0.49	0.465	0.526	-0.261	0.365	0.09	0.133	-0.271	0.455	-0.055	0.448	0.616	-0.242	0.21
c2_cgp--KIM_WT1_TARGETS_UP	0.403	-0.371	-0.402	0.236	0.112	0.184	-0.453	0.088	-0.053	0.013	-0.284	-0.224	-0.443	-0.36	-0.218	-0.368	-0.043	0.139	-0.056	0	-0.502	0.377	0.199	0.405	0.337	0.247	0.171	-0.17	-0.217	-0.44	0.236	-0.416	0.139	-0.288	0.089	0.416	0.286	0.267	-0.008	0.299	-0.087	0.272	-0.321	0.239	0.175	0.353	0.358	-0.263	-0.057
c2_cgp--KIM_WT1_TARGETS_DN	-0.113	-0.084	0.196	-0.056	0.258	0.202	0.233	0.167	-0.221	0.084	-0.108	0.106	0.141	0.23	0.207	-0.366	-0.24	-0.277	0.003	-0.296	0.05	0.385	-0.273	0.311	0.286	-0.115	0.233	0.087	0.149	-0.183	-0.144	-0.13	0.362	0.25	-0.249	-0.018	-0.273	-0.041	0.306	0.184	-0.179	-0.247	0.099	0.067	0.272	0.231	-0.299	-0.026	0.02
c2_cgp--KIM_WT1_TARGETS_8HR_UP	0.383	-0.347	-0.319	0.263	-0.015	0.064	-0.443	-0.008	0.1	-0.199	-0.388	-0.232	-0.431	-0.416	-0.155	-0.372	-0.144	0.249	-0.167	0.069	-0.529	0.265	0.203	0.42	0.243	0.319	0.123	-0.161	-0.224	-0.417	0.256	-0.388	0.152	-0.335	0.153	0.324	0.286	0.327	-0.112	0.3	0.008	0.36	-0.311	0.247	-0.041	0.344	0.461	-0.21	-0.009
c2_cgp--KIM_WT1_TARGETS_8HR_DN	0.11	-0.077	-0.042	0.154	0.155	-0.17	-0.131	0.049	-0.094	0.027	-0.15	-0.123	-0.113	-0.091	-0.06	-0.181	0.075	-0.08	-0.011	-0.168	-0.111	0.081	-0.134	-0.039	0.141	0.177	0.132	-0.013	-0.046	-0.05	-0.017	-0.28	0.169	-0.032	-0.051	-0.074	-0.052	0.161	0.227	0.154	-0.017	0.034	-0.09	0.112	0.174	0.113	0.149	-0.183	0.024
c2_cgp--KIM_WT1_TARGETS_12HR_UP	0.203	-0.278	-0.215	0.154	-0.082	0.107	-0.3	0.205	0.217	-0.086	-0.318	-0.342	-0.343	-0.278	-0.163	-0.313	0.148	0.231	-0.291	0.029	-0.41	0.15	0.273	0.318	0.189	0.261	0.177	-0.328	-0.101	-0.401	0.225	-0.408	0.156	-0.392	0.176	0.237	0.082	0.285	-0.128	0.242	-0.039	0.261	-0.188	0.315	-0.052	0.316	0.298	-0.222	-0.131
c2_cgp--KIM_WT1_TARGETS_12HR_DN	0.108	-0.332	-0.205	0.184	0.106	-0.022	-0.308	0.144	0.083	0.054	-0.277	-0.107	-0.256	-0.281	-0.081	-0.281	-0.016	0.139	0.085	-0.091	-0.391	0.279	0.05	0.295	0.208	0.187	0.314	0.06	-0.12	-0.357	0.259	-0.34	0.296	-0.175	0.074	0.208	0.077	0.325	-0.093	0.19	-0.009	0.078	-0.296	0.275	-0.059	0.342	0.259	-0.244	-0.097
c2_cgp--ELVIDGE_HYPOXIA_UP	0.202	-0.363	-0.325	0.291	-0.168	0.049	-0.421	0.041	0.256	-0.048	-0.266	-0.296	-0.458	-0.402	-0.21	-0.367	0.048	0.289	0.144	0.178	-0.481	0.028	0.236	0.24	0.031	0.314	-0.002	-0.201	-0.18	-0.405	0.37	-0.424	-0.064	-0.31	0.183	0.237	0.29	0.362	0.271	0.26	-0.057	0.26	0.039	0.124	0.094	0.202	0.42	0.133	-0.059
c2_cgp--ELVIDGE_HYPOXIA_DN	0.471	-0.388	0.157	0.35	0.029	0.026	-0.058	-0.105	0.302	-0.265	-0.38	-0.2	0.18	-0.214	-0.161	-0.47	0.298	0.104	-0.347	0.343	-0.311	0.37	0.222	0.421	0.149	0.346	-0.172	-0.255	-0.128	-0.388	0.357	-0.425	0.157	-0.142	0.257	-0.015	0.337	0.255	0.31	0.168	0.343	0.439	-0.113	-0.194	0.096	0.208	-0.243	-0.461	-0.061
c2_cgp--ELVIDGE_HYPOXIA_BY_DMOG_UP	0.177	-0.356	-0.343	0.214	-0.216	0.159	-0.412	0.164	0.233	-0.114	-0.244	-0.288	-0.486	-0.3	-0.194	-0.414	0.035	0.247	0.107	0.097	-0.465	-0.02	0.229	0.258	0.092	0.256	-0.046	-0.19	-0.147	-0.374	0.357	-0.366	-0.096	-0.301	0.16	0.31	0.262	0.359	0.374	0.298	-0.06	0.251	0.054	0.147	0.243	0.178	0.373	0.195	-0.012
c2_cgp--ELVIDGE_HYPOXIA_BY_DMOG_DN	0.413	-0.283	-0.173	0.421	0.004	-0.001	-0.116	-0.045	0.359	-0.001	-0.433	-0.231	-0.107	-0.243	-0.085	-0.352	0.4	0.257	-0.284	0.364	-0.292	0.293	0.342	0.092	0.042	0.374	0.116	-0.22	-0.102	-0.326	0.305	-0.497	0.082	-0.255	0.264	-0.047	0.328	0.328	0.238	-0.031	0.371	0.439	-0.237	-0.199	0.102	0.32	-0.183	-0.492	-0.108
c2_cgp--ELVIDGE_HIF1A_TARGETS_UP	0.427	-0.282	0.119	0.344	0.046	-0.143	-0.111	-0.035	-0.018	-0.143	-0.396	-0.063	0.22	-0.164	-0.133	-0.496	0.051	-0.154	-0.323	0.052	-0.43	0.553	0.04	0.277	0.19	0.347	0.022	-0.123	-0.051	-0.293	0.213	-0.359	0.279	0.055	-0.094	-0.172	0.311	0.292	0.314	0.199	0.279	0.46	-0.029	-0.079	0.16	0.076	-0.186	-0.436	-0.032
c2_cgp--ELVIDGE_HIF1A_TARGETS_DN	0.254	-0.478	-0.362	0.275	-0.328	0.155	-0.452	-0.041	0.379	-0.261	-0.218	-0.338	-0.472	-0.373	-0.325	-0.426	0.134	0.356	0.156	0.32	-0.504	-0.062	0.303	0.224	-0.007	0.274	-0.113	-0.155	-0.278	-0.463	0.413	-0.482	-0.297	-0.337	0.334	0.316	0.382	0.331	0.4	0.307	-0.016	0.337	0.052	-0.119	0.173	0.102	0.365	0.272	-0.26
c2_cgp--ELVIDGE_HIF1A_AND_HIF2A_TARGETS_UP	0.609	-0.373	0.145	0.274	0.148	-0.075	-0.337	0.17	0.295	-0.12	-0.397	-0.128	0.401	-0.369	-0.217	-0.589	0.232	-0.026	-0.282	0.141	-0.48	0.608	0.138	0.307	0.337	0.379	-0.169	-0.129	-0.038	-0.386	0.334	-0.501	0.369	0.102	0.167	0.02	0.342	0.362	0.361	0.207	0.208	0.395	-0.142	-0.289	0.274	0.013	-0.2	-0.325	0.133
c2_cgp--ELVIDGE_HIF1A_AND_HIF2A_TARGETS_DN	0.159	-0.381	-0.387	0.212	-0.237	0.121	-0.429	-0.036	0.295	-0.188	-0.187	-0.343	-0.483	-0.364	-0.234	-0.384	0.024	0.298	0.2	0.207	-0.537	-0.074	0.236	0.245	0.043	0.282	-0.064	-0.124	-0.175	-0.417	0.38	-0.456	-0.148	-0.344	0.228	0.333	0.335	0.346	0.32	0.315	-0.112	0.301	0.072	-0.006	0.115	0.146	0.411	0.293	-0.147
c2_cgp--JAATINEN_HEMATOPOIETIC_STEM_CELL_UP	-0.276	-0.029	0.059	-0.139	0.154	-0.15	-0.037	-0.097	-0.245	0.049	-0.111	0.22	-0.018	0.018	0.094	0.132	-0.275	-0.224	-0.07	-0.309	-0.207	0.183	-0.256	-0.011	-0.103	-0.186	0.205	0.15	0.064	-0.016	-0.258	-0.031	0.275	0.234	-0.271	-0.218	-0.233	-0.124	-0.092	0.028	-0.257	-0.179	-0.023	0.247	-0.016	0.032	0.079	-0.007	0.157
c2_cgp--JAATINEN_HEMATOPOIETIC_STEM_CELL_DN	0.305	0.083	-0.073	0.183	-0.181	-0.343	-0.532	-0.193	0.024	0.161	-0.329	-0.5	-0.244	-0.299	-0.054	-0.305	0.168	0.277	-0.156	0.136	-0.488	-0.244	0.163	-0.056	0.184	0.196	0.282	-0.311	-0.417	-0.209	0.01	-0.355	0.154	-0.532	0.047	0.035	0.408	0.292	-0.204	0.342	0.514	0.405	-0.456	0.496	-0.228	0.057	0.433	-0.487	-0.039
c2_cgp--MOROSETTI_FACIOSCAPULOHUMERAL_MUSCULAR_DISTROPHY_UP	0.076	-0.312	-0.37	-0.042	0.249	-0.383	-0.444	-0.3	0.252	-0.061	-0.366	0.147	-0.578	-0.538	-0.087	0.126	-0.154	0.333	0.03	0.11	-0.564	-0.093	0.133	-0.157	-0.261	0.351	0.689	0.366	-0.192	-0.572	-0.15	-0.51	0.182	0.034	0.167	-0.301	0.068	0.098	-0.552	0.202	-0.173	0.015	-0.275	0.433	-0.483	0.648	0.637	-0.44	-0.126
c2_cgp--MOROSETTI_FACIOSCAPULOHUMERAL_MUSCULAR_DISTROPHY_DN	-0.3	-0.274	-0.058	0.086	0.204	-0.374	-0.292	0.181	0.467	-0.033	0.068	-0.543	-0.127	-0.365	0.001	-0.191	0.337	0.376	0.032	0.383	-0.414	-0.629	0.447	-0.576	-0.353	0.162	-0.015	0.091	0.005	-0.118	0.261	-0.39	0.128	-0.299	0.395	-0.595	0.137	0.095	-0.237	0.242	0.189	0.151	-0.208	-0.197	-0.279	0.001	0.403	-0.193	0.156
c2_cgp--GRAHAM_CML_QUIESCENT_VS_CML_DIVIDING_UP	0.096	0.105	0.358	-0.079	0.078	-0.395	-0.426	-0.452	-0.448	0.304	-0.162	-0.458	-0.423	0.043	-0.165	-0.451	-0.416	-0.292	0.283	-0.325	-0.589	0.379	-0.252	0.164	0.696	-0.342	0.2	-0.183	-0.273	-0.242	-0.106	-0.501	0.258	-0.525	-0.415	0.508	-0.085	0.275	0.198	0.428	0.235	0.005	-0.378	0.639	0.529	0.439	0.675	-0.242	0.509
c2_cgp--GRAHAM_CML_QUIESCENT_VS_CML_DIVIDING_DN	0.05	-0.314	0.512	0.288	-0.278	0.469	0.025	0.399	-0.068	0.594	-0.09	-0.193	0.31	0.246	-0.044	-0.227	0.288	0.345	0.415	-0.177	-0.068	0.238	-0.084	0.357	0.623	0.106	0.611	0.023	-0.435	-0.385	-0.146	-0.525	0.588	0.23	0.047	0.29	0.141	0.22	-0.16	0.059	0.213	-0.604	0.11	0.275	0.092	0.372	0.073	-0.4	0.116
c2_cgp--GRAHAM_CML_QUIESCENT_VS_NORMAL_QUIESCENT_UP	0.02	-0.272	0.447	0.257	0.234	0.208	0.04	0.032	0.199	0.16	0.004	-0.034	0.194	0.091	-0.018	-0.533	0.171	0.017	0.116	0.041	0.146	0.091	0.032	0.396	0.418	0.246	0.28	0	-0.194	-0.39	0.218	-0.361	0.371	0.143	0.116	0.068	0.132	0.225	0.307	0.291	-0.001	-0.335	0.042	-0.097	0.315	0.313	-0.072	-0.263	0.116
c2_cgp--GRAHAM_CML_QUIESCENT_VS_NORMAL_QUIESCENT_DN	-0.047	0.047	-0.103	0.007	-0.198	0.007	-0.337	-0.277	-0.04	0.174	-0.26	-0.17	-0.39	-0.18	-0.149	-0.099	-0.295	-0.072	0.081	-0.238	-0.506	0.093	-0.128	0.097	0.375	0.105	0.342	-0.009	-0.351	-0.18	0.019	-0.222	0.352	-0.285	-0.276	0.296	0.076	0.261	-0.206	0.289	0.154	0.045	-0.009	0.416	-0.217	0.326	0.448	-0.25	0.106
c2_cgp--GRAHAM_CML_QUIESCENT_VS_NORMAL_DIVIDING_UP	0.37	-0.095	0.192	-0.074	0.209	-0.305	-0.507	-0.33	-0.281	0.072	-0.203	-0.303	-0.429	-0.248	-0.203	-0.403	-0.245	0.04	0.281	-0.079	-0.593	0.132	-0.068	0.214	0.526	-0.187	0.222	-0.115	-0.306	-0.308	0.046	-0.35	0.027	-0.339	-0.236	0.359	0.264	0.165	0.058	0.433	0.256	0.242	-0.364	0.512	0.209	0.226	0.56	-0.333	0.377
c2_cgp--GRAHAM_CML_QUIESCENT_VS_NORMAL_DIVIDING_DN	-0.059	0.162	-0.037	0.27	-0.183	-0.463	-0.051	-0.533	-0.177	0.169	-0.426	-0.505	-0.083	-0.025	0.345	0.229	0.154	0.058	-0.243	0.053	-0.414	-0.022	-0.035	-0.29	0.497	0.438	-0.234	-0.614	-0.212	0.419	-0.235	-0.071	0.615	-0.51	-0.091	-0.115	0.225	0.379	0.06	0.605	0.786	0.306	-0.401	0.689	-0.243	-0.08	0.244	-0.213	-0.137
c2_cgp--GRAHAM_CML_DIVIDING_VS_NORMAL_DIVIDING_UP	0.207	0.009	0.341	0.342	-0.165	0.171	-0.311	0.484	0.085	0.082	0.336	-0.15	0.067	-0.224	-0.354	0.233	0.212	0.478	0.365	0.104	-0.342	0.222	0.354	0.314	0.365	0.16	0.459	0.031	-0.594	-0.223	-0.005	-0.444	0.385	-0.114	0.413	0.156	0.153	0.341	0.041	0.109	-0.265	-0.112	-0.295	0.339	0.104	0.294	0.51	-0.179	-0.082
c2_cgp--GRAHAM_CML_DIVIDING_VS_NORMAL_DIVIDING_DN	-0.014	0.457	-0.125	0.185	0.503	-0.418	-0.143	-0.326	-0.028	0.282	-0.094	-0.487	-0.479	0.169	0.643	0.224	-0.35	-0.218	-0.215	-0.141	-0.47	0.252	-0.201	-0.143	0.318	0.142	-0.034	-0.276	0.187	0.516	-0.213	0.039	0.693	-0.462	-0.264	-0.106	0.03	0.279	-0.315	0.402	0.355	0.394	-0.265	0.418	-0.166	-0.017	0.141	-0.425	0
c2_cgp--GRAHAM_CML_DIVIDING_VS_NORMAL_QUIESCENT_UP	-0.027	-0.286	0.518	0.298	0.347	0.458	0.4	0.265	0.05	0.299	-0.014	0.228	0.475	0.351	0.166	-0.562	0.218	-0.168	0.056	-0.211	0.4	0.488	-0.246	0.499	0.556	0.19	0.3	0.206	-0.057	-0.417	-0.057	-0.376	0.546	0.448	-0.041	0.128	-0.155	0.126	0.46	0.357	-0.057	-0.481	0.279	-0.328	0.438	0.398	-0.433	-0.318	0.029
c2_cgp--GRAHAM_CML_DIVIDING_VS_NORMAL_QUIESCENT_DN	-0.048	0.201	-0.245	-0.187	-0.146	-0.235	-0.484	-0.34	-0.241	0.281	-0.152	-0.373	-0.452	-0.276	0.069	0.07	-0.347	-0.109	0.25	-0.328	-0.552	0.164	-0.214	0	0.278	-0.192	0.441	-0.099	-0.308	-0.045	-0.223	-0.238	0.316	-0.364	-0.335	0.208	0.087	0.132	-0.288	0.308	0.262	0.241	-0.259	0.533	-0.076	0.316	0.45	-0.288	0.205
c2_cgp--GRAHAM_NORMAL_QUIESCENT_VS_NORMAL_DIVIDING_UP	0.207	0.248	-0.228	-0.162	0.006	-0.31	-0.463	-0.338	-0.35	0.192	-0.212	-0.425	-0.523	-0.18	0.198	-0.215	-0.373	-0.138	0.246	-0.319	-0.621	0.355	-0.263	0.142	0.384	-0.183	0.435	-0.205	-0.267	0.032	-0.209	-0.178	0.345	-0.421	-0.368	0.275	0.119	0.187	-0.281	0.224	0.221	0.249	-0.29	0.58	-0.019	0.33	0.47	-0.386	0.198
c2_cgp--GRAHAM_NORMAL_QUIESCENT_VS_NORMAL_DIVIDING_DN	-0.208	-0.248	0.578	0.287	0.53	0.505	0.523	0.269	0.086	0.381	0.052	0.319	0.619	0.53	0.352	-0.672	0.3	-0.291	-0.129	-0.235	0.551	0.561	-0.358	0.458	0.584	0.105	0.267	0.213	0.203	-0.355	-0.143	-0.374	0.645	0.536	-0.17	-0.034	-0.302	-0.028	0.554	0.388	0.032	-0.563	0.334	-0.357	0.49	0.359	-0.61	-0.336	0.014
c2_cgp--BIDUS_METASTASIS_UP	-0.263	-0.23	0.348	0.027	0.379	0.53	0.479	0.323	-0.22	0.171	-0.091	0.35	0.398	0.505	0.323	-0.597	-0.031	-0.473	-0.08	-0.541	0.465	0.501	-0.391	0.473	0.53	-0.171	0.183	0.295	0.149	-0.307	-0.294	-0.17	0.491	0.522	-0.376	0.091	-0.486	-0.075	0.557	0.416	-0.304	-0.543	0.371	0	0.576	0.359	-0.614	-0.047	0.105
c2_cgp--BIDUS_METASTASIS_DN	0.128	-0.089	-0.214	0.154	-0.13	-0.268	-0.416	-0.099	0.081	-0.219	-0.219	-0.336	-0.328	-0.245	0.031	0.098	0.174	0.18	-0.217	0.191	-0.529	-0.009	0.159	0.103	-0.072	0.227	0.119	-0.272	-0.174	-0.192	-0.096	-0.19	-0.078	-0.472	0.142	-0.012	0.206	0.063	-0.15	0.064	0.33	0.383	-0.271	0.349	-0.204	0.23	0.309	-0.305	-0.093
c2_cgp--WAMUNYOKOLI_OVARIAN_CANCER_LMP_UP	0.126	-0.33	-0.291	0.458	-0.225	0.127	-0.229	0.171	0.4	-0.06	0.181	-0.301	-0.291	-0.159	-0.25	-0.167	0.343	0.41	0.291	0.409	-0.238	0.101	0.444	-0.109	-0.281	0.373	-0.366	-0.363	-0.245	-0.297	0.536	-0.228	-0.081	-0.293	0.44	0.093	0.447	0.504	0.036	-0.027	0.023	0.256	-0.23	-0.369	0.179	-0.347	-0.075	-0.143	-0.24
c2_cgp--WAMUNYOKOLI_OVARIAN_CANCER_LMP_DN	-0.251	0.227	-0.304	-0.145	0.072	-0.212	-0.21	-0.02	-0.226	-0.069	-0.111	0.014	-0.356	-0.211	0.113	0.075	-0.274	-0.24	-0.173	-0.414	-0.368	0.023	-0.166	0.017	-0.086	-0.088	0.319	0.078	-0.044	0.139	-0.361	-0.094	0.333	-0.049	-0.324	-0.181	-0.27	-0.041	-0.125	0.295	-0.271	0.096	-0.156	0.445	-0.185	0.168	0.318	-0.085	0.105
c2_cgp--WAMUNYOKOLI_OVARIAN_CANCER_GRADES_1_2_UP	0.095	-0.208	-0.275	0.3	-0.242	0.284	-0.28	0.384	0.264	0.102	0.295	-0.227	-0.31	-0.126	-0.332	-0.245	0.19	0.283	0.394	0.093	-0.233	0.394	0.266	0.23	0.041	0.086	-0.181	-0.258	-0.345	-0.294	0.369	-0.279	0.116	-0.152	0.204	0.307	0.324	0.45	0.16	0.162	-0.217	0.011	-0.18	-0.149	0.262	-0.186	-0.081	-0.15	0.055
c2_cgp--WAMUNYOKOLI_OVARIAN_CANCER_GRADES_1_2_DN	-0.248	0.079	-0.201	-0.121	-0.011	-0.234	-0.308	-0.328	-0.144	0.18	-0.156	-0.151	-0.382	-0.275	-0.007	0.013	-0.223	-0.089	-0.203	-0.225	-0.472	-0.056	-0.04	0.016	-0.029	0.055	0.492	-0.062	-0.269	-0.173	-0.255	-0.172	0.246	-0.201	-0.317	-0.022	0.005	-0.082	-0.204	0.201	-0.027	0.264	-0.101	0.444	-0.209	0.276	0.462	-0.206	0.082
c2_cgp--MAYBURD_RESPONSE_TO_L663536_UP	0.449	-0.182	-0.076	0.227	-0.335	-0.233	-0.514	0.091	-0.115	-0.056	-0.343	-0.633	-0.588	-0.247	-0.432	-0.452	-0.083	0.248	-0.066	0.018	-0.472	0.424	0.247	0.52	0.325	0.042	0.389	-0.328	-0.391	-0.315	0.15	-0.542	0.149	-0.569	0.036	0.1	0.466	0.051	0.353	0.117	0.19	0.397	-0.55	0.05	0.286	0.152	0.454	-0.115	-0.063
c2_cgp--MAYBURD_RESPONSE_TO_L663536_DN	-0.161	0.07	0.005	-0.131	0.237	0.242	-0.083	0.326	-0.225	0.028	-0.321	0.005	-0.239	-0.243	0.218	-0.478	-0.153	-0.243	0.042	-0.383	-0.239	0.356	-0.344	0.346	0.199	-0.259	0.134	-0.049	0.186	-0.192	-0.02	-0.033	0.4	0.287	-0.272	-0.206	-0.019	0.119	0.48	0.036	-0.27	-0.234	0.034	0.139	0.502	0.161	-0.406	-0.007	0.202
c2_cgp--WATANABE_ULCERATIVE_COLITIS_WITH_CANCER_UP	-0.382	-0.23	-0.465	0.286	-0.242	-0.48	-0.109	0.045	0.004	0.11	-0.017	0.126	-0.286	-0.513	-0.093	0.423	-0.043	0.198	0.459	0.063	-0.468	0.212	0.248	-0.332	-0.554	0.154	0.416	0.264	-0.142	-0.416	0.046	-0.275	0.217	-0.052	0.152	-0.511	-0.037	0.346	-0.544	-0.128	-0.406	-0.083	-0.132	0.355	-0.298	-0.064	0.335	-0.286	-0.15
c2_cgp--WATANABE_ULCERATIVE_COLITIS_WITH_CANCER_DN	0.102	0.497	-0.101	-0.058	0.51	-0.509	-0.625	-0.338	-0.483	0.571	-0.296	-0.569	-0.236	0.221	0.6	-0.31	-0.455	-0.293	-0.541	-0.443	-0.588	-0.32	-0.545	0.131	0.409	0.013	0.578	-0.516	-0.293	0.451	-0.379	0.096	0.202	-0.601	-0.534	0.184	-0.009	0.223	-0.403	0.525	0.735	0.514	-0.545	0.774	-0.166	-0.105	0.241	-0.462	-0.167
c2_cgp--RODRIGUES_THYROID_CARCINOMA_POORLY_DIFFERENTIATED_UP	-0.116	-0.014	0.249	-0.117	0.43	0.428	0.246	0.376	-0.389	0.093	-0.2	0.265	0.226	0.379	0.273	-0.585	-0.255	-0.462	-0.199	-0.513	0.23	0.573	-0.474	0.501	0.495	-0.23	0.046	0.22	0.26	-0.131	-0.367	-0.063	0.481	0.474	-0.446	0.236	-0.431	-0.138	0.514	0.315	-0.295	-0.353	0.337	-0.06	0.508	0.432	-0.463	0.056	0.184
c2_cgp--RODRIGUES_THYROID_CARCINOMA_POORLY_DIFFERENTIATED_DN	-0.281	-0.006	-0.289	-0.034	0.04	-0.224	-0.203	0.073	-0.072	-0.016	-0.105	-0.167	-0.316	-0.167	0.18	0.083	-0.046	-0.017	-0.048	-0.21	-0.259	-0.109	-0.045	-0.069	-0.218	0.024	0.127	-0.195	0.071	-0.05	-0.056	-0.112	0.162	-0.194	-0.148	-0.175	0.019	0.058	-0.106	0.109	-0.083	0.047	-0.104	0.333	0.008	0.034	0.223	0.151	-0.001
c2_cgp--RODRIGUES_THYROID_CARCINOMA_ANAPLASTIC_UP	0.013	0.032	-0.001	-0.241	0.241	0.377	-0.088	0.349	-0.334	0.18	-0.121	0.072	-0.052	0.123	0.128	-0.467	-0.266	-0.321	0.031	-0.456	-0.035	0.495	-0.38	0.448	0.51	-0.288	0.209	0.127	0.007	-0.095	-0.258	-0.121	0.418	0.288	-0.344	0.307	-0.327	-0.073	0.377	0.259	-0.272	-0.262	0.143	0.14	0.393	0.377	-0.305	-0.09	0.262
c2_cgp--RODRIGUES_THYROID_CARCINOMA_ANAPLASTIC_DN	-0.209	-0.115	-0.253	-0.097	0.112	-0.188	-0.096	-0.062	-0.085	-0.081	-0.067	0.008	-0.256	-0.091	0.153	0.112	-0.099	-0.124	-0.172	-0.215	-0.254	-0.013	-0.075	-0.051	-0.209	-0.013	0.196	-0.053	0.131	-0.062	-0.148	-0.118	0.18	-0.074	-0.221	-0.264	-0.089	-0.021	-0.19	0.095	-0.14	0.017	-0.025	0.298	-0.041	0.002	0.189	0.092	-0.012
c2_cgp--RODRIGUES_THYROID_CARCINOMA_UP	0.272	-0.555	0	0.044	0.425	-0.483	-0.009	-0.222	-0.452	-0.64	-0.181	-0.247	-0.153	0.166	0.199	-0.376	-0.138	-0.549	-0.514	-0.384	-0.325	0.528	-0.609	-0.18	-0.556	0.22	-0.543	-0.325	0.474	-0.094	-0.123	-0.248	0.175	0.091	-0.508	-0.455	-0.283	0.328	0.794	-0.152	0.27	0.398	0.021	0.273	0.619	-0.57	-0.209	0.364	0.403
c2_cgp--RODRIGUES_THYROID_CARCINOMA_DN	0.023	-0.04	-0.385	-0.128	0.051	0.098	-0.333	0.301	-0.15	0.079	0.039	-0.13	-0.428	-0.237	0.016	-0.071	-0.236	-0.052	0.215	-0.335	-0.403	0.34	-0.155	0.234	0.194	-0.099	0.333	0.04	-0.075	-0.063	-0.009	-0.099	0.294	0.01	-0.176	0.253	-0.186	0.218	0.019	0.325	-0.253	0.163	-0.197	0.29	0.229	0.25	0.282	-0.176	0.265
c2_cgp--GOZGIT_ESR1_TARGETS_UP	0.1	-0.166	-0.093	0.272	-0.189	0.03	-0.242	-0.057	0.102	0.13	-0.155	-0.235	-0.13	-0.266	-0.168	-0.101	0.052	0.178	0.052	0.122	-0.314	-0.07	0.117	0.013	0.054	0.25	0.233	-0.21	-0.189	-0.338	0.2	-0.344	0.008	-0.359	0.102	0.106	0.249	0.252	-0.062	-0.069	0.061	0.222	-0.25	0.198	-0.107	0.127	0.2	-0.177	-0.21
c2_cgp--HAHTOLA_SEZARY_SYNDROM_UP	0.184	0.015	0.273	-0.082	0.15	-0.119	-0.349	-0.092	-0.094	0.249	-0.274	-0.166	0.007	0.042	0.109	-0.348	-0.009	0.07	0.17	-0.188	-0.295	0.002	-0.048	0.253	0.383	-0.113	0.33	-0.032	-0.158	-0.166	-0.237	-0.086	0.194	-0.301	-0.138	0.195	0.21	-0.02	-0.145	0.334	0.256	0.184	-0.233	0.352	-0.069	0.276	0.285	-0.308	0.144
c2_cgp--HAHTOLA_SEZARY_SYNDROM_DN	0.268	0.13	-0.271	-0.274	-0.027	-0.228	-0.379	-0.488	-0.279	0.363	-0.249	-0.414	-0.278	0.139	0.236	-0.191	-0.014	-0.113	-0.331	0.033	-0.505	-0.215	-0.199	-0.136	0.264	-0.163	0.186	-0.265	-0.264	0.073	-0.179	0.097	0.098	-0.44	-0.201	0.04	0.373	0.205	-0.149	0.402	0.522	0.221	-0.392	0.544	-0.239	-0.201	0.287	-0.338	0.101
c2_cgp--HAHTOLA_MYCOSIS_FUNGOIDES_SKIN_UP	-0.005	0.02	-0.232	0.257	0.162	-0.419	-0.232	-0.353	-0.069	-0.165	-0.324	-0.283	-0.448	-0.32	0.244	0.125	0.129	0.025	-0.398	-0.102	-0.572	0.024	-0.097	-0.251	-0.269	0.2	0.313	-0.229	-0.04	-0.093	-0.209	-0.341	0.265	-0.285	-0.076	-0.271	-0.004	0.179	-0.21	0.013	0.13	0.34	-0.234	0.387	-0.132	0.301	0.415	-0.252	-0.097
c2_cgp--HAHTOLA_MYCOSIS_FUNGOIDES_SKIN_DN	0.267	-0.56	-0.325	0.479	-0.316	0.363	-0.524	0.666	0.543	0.41	0.158	-0.569	-0.275	-0.113	-0.017	-0.545	0.573	0.468	0.276	0.511	-0.069	0.449	0.538	-0.309	0.137	0.325	-0.052	-0.642	-0.449	-0.499	0.618	-0.406	-0.007	-0.53	0.521	0.138	0.495	0.533	0.333	0.06	0.04	0.157	-0.468	-0.605	0.605	-0.09	-0.337	-0.537	-0.577
c2_cgp--HAHTOLA_MYCOSIS_FUNGOIDES_CD4_UP	0.491	-0.258	0.366	-0.057	-0.033	-0.365	-0.579	-0.105	-0.209	0.053	-0.239	-0.517	-0.334	-0.369	-0.399	-0.535	0.156	0.218	0.207	-0.017	-0.557	0.276	0.262	0	0.386	0.037	0.284	-0.327	-0.358	-0.49	0.218	-0.516	0.047	-0.596	0.152	0.42	0.495	0.475	-0.038	0.426	0.545	0.544	-0.367	0.529	0.105	0.098	0.672	-0.324	0.269
c2_cgp--HAHTOLA_MYCOSIS_FUNGOIDES_CD4_DN	-0.222	0.192	-0.157	-0.329	-0.027	0.166	-0.204	-0.13	-0.342	0.071	0.066	-0.164	-0.138	0.037	0.092	-0.132	-0.358	-0.265	0.023	-0.275	-0.006	0.164	-0.324	0.335	0.381	-0.399	0.038	-0.124	-0.109	0.229	-0.347	-0.247	0.25	-0.001	-0.329	0.379	-0.135	-0.196	0.083	0.09	0.095	-0.008	0.026	0.482	0.197	0.326	-0.107	-0.154	0.19
c2_cgp--HAHTOLA_MYCOSIS_FUNGOIDES_UP	0.463	0.009	-0.062	0.414	-0.097	-0.337	-0.537	-0.182	0.015	-0.231	-0.252	-0.525	-0.243	-0.242	-0.206	-0.562	-0.231	0.186	0.088	-0.069	-0.683	0.123	0.131	-0.18	0.372	0.369	-0.14	-0.392	-0.287	-0.377	0.325	-0.347	0.116	-0.507	-0.241	0.206	0.418	0.528	0.197	0.597	0.589	0.552	-0.59	0.474	0.445	0.01	0.389	-0.29	0.241
c2_cgp--HAHTOLA_MYCOSIS_FUNGOIDES_DN	0.011	0.209	-0.496	-0.332	0.296	-0.696	-0.597	-0.669	-0.217	0.097	-0.561	-0.508	-0.404	0.024	0.196	0.33	0.459	0.322	-0.432	0.298	-0.658	-0.451	0.099	-0.681	-0.229	0.17	0.147	-0.31	-0.089	0.231	-0.307	-0.169	0.1	-0.606	0.106	-0.303	-0.069	0.037	-0.452	0.329	0.858	0.441	-0.498	0.71	-0.525	-0.042	0.46	-0.377	-0.516
c2_cgp--PROVENZANI_METASTASIS_UP	0.244	-0.343	0.072	0.376	0.026	-0.223	-0.222	0.009	0.205	-0.115	-0.341	-0.253	-0.055	-0.164	0.059	-0.27	0.228	-0.007	-0.23	-0.037	-0.215	0.073	0.1	-0.137	-0.051	0.273	0.022	-0.199	-0.163	-0.34	0.209	-0.37	0.227	-0.222	0.051	-0.21	0.227	0.339	0.057	0.24	0.207	0.249	-0.157	0.164	0.13	0.044	0.18	-0.263	-0.056
c2_cgp--PROVENZANI_METASTASIS_DN	0.341	-0.418	-0.292	0.384	-0.312	-0.029	-0.486	0.21	0.467	0.13	-0.33	-0.46	-0.408	-0.496	-0.43	-0.449	0.362	0.467	-0.019	0.457	-0.45	0.185	0.425	0.215	-0.091	0.402	0.152	-0.321	-0.414	-0.479	0.426	-0.52	-0.038	-0.44	0.477	0.089	0.464	0.412	-0.075	0.297	0.179	0.335	-0.369	-0.324	-0.029	0.069	0.41	-0.149	-0.237
c2_cgp--PACHER_TARGETS_OF_IGF1_AND_IGF2_UP	0.432	-0.331	-0.384	0.233	-0.009	0.172	-0.425	0.381	-0.095	-0.298	-0.119	-0.122	-0.418	-0.116	-0.144	-0.383	0.054	0.104	-0.257	0.054	-0.441	0.444	0.049	0.016	0.1	0.052	-0.291	0.071	0.044	-0.359	0.257	-0.301	-0.112	0.075	0.14	0.02	0.219	0.239	0.509	0.053	-0.045	0.315	-0.196	-0.061	0.37	-0.008	-0.004	0.261	0.113
c2_cgp--LIU_CDX2_TARGETS_UP	0.276	-0.22	-0.138	0.309	-0.139	-0.171	-0.3	-0.296	0.29	0.225	0.035	-0.267	-0.309	-0.406	-0.227	0.283	0.227	0.318	0.237	0.327	-0.301	0.134	0.36	-0.013	-0.186	0.382	0.295	0.074	-0.17	-0.328	0.35	-0.364	-0.221	-0.252	0.339	0.082	0.416	0.367	-0.175	0.131	-0.034	0.131	-0.405	0.02	-0.323	0.215	0.193	-0.414	-0.213
c2_cgp--COLDREN_GEFITINIB_RESISTANCE_UP	0.413	-0.174	-0.032	-0.04	0.128	0.195	-0.301	-0.169	-0.263	0.11	-0.476	0.315	-0.127	0.207	-0.058	-0.499	-0.126	-0.341	-0.497	-0.354	-0.31	0.373	-0.182	0.298	0.299	0.09	0.151	0.2	-0.147	-0.287	-0.284	-0.282	0.338	0.28	-0.244	0.274	-0.215	-0.215	0.003	0.426	-0.167	0.206	0.147	-0.096	0.058	0.353	0.204	-0.067	-0.122
c2_cgp--COLDREN_GEFITINIB_RESISTANCE_DN	-0.168	-0.34	-0.397	0.326	-0.464	0.393	-0.366	0.468	0.559	0.241	0.493	-0.447	-0.359	-0.332	-0.39	0.125	0.404	0.585	0.589	0.444	-0.036	-0.276	0.539	-0.152	-0.181	0.247	-0.341	-0.427	-0.44	-0.339	0.527	-0.29	-0.19	-0.459	0.556	0.388	0.534	0.555	-0.168	-0.305	-0.278	-0.156	-0.383	-0.215	0.146	-0.303	-0.122	-0.202	-0.342
c2_cgp--KOKKINAKIS_METHIONINE_DEPRIVATION_48HR_UP	0.185	-0.229	-0.174	0.148	0.055	-0.068	-0.357	0.218	0.114	0.141	-0.141	-0.281	-0.409	-0.267	-0.121	-0.299	0.148	0.24	0.186	-0.021	-0.419	0.271	0.053	0.148	0.232	0.118	0.22	-0.178	-0.218	-0.297	0.157	-0.371	0.264	-0.183	0.173	0.14	0.237	0.351	-0.089	0.288	-0.09	0.008	-0.204	0.352	0.101	0.253	0.302	-0.295	0.135
c2_cgp--KOKKINAKIS_METHIONINE_DEPRIVATION_48HR_DN	0.221	-0.078	-0.158	0.266	0.23	-0.117	0.323	-0.016	-0.067	-0.146	0.094	0.299	0.038	0.016	-0.134	-0.054	0.149	0.003	-0.308	0.069	-0.274	0.21	0.012	0.135	-0.011	0.303	0.029	-0.027	0.125	-0.161	0.071	-0.018	0.153	0.292	0.142	-0.078	-0.066	0.156	0.161	0.126	0.058	0.157	0.147	-0.047	-0.057	0.05	0.055	-0.121	-0.015
c2_cgp--KOKKINAKIS_METHIONINE_DEPRIVATION_96HR_UP	0.186	-0.254	-0.309	0.119	0.129	-0.258	-0.316	0.093	-0.009	0.179	-0.119	-0.216	-0.464	-0.291	-0.112	-0.134	0.024	0.231	0.114	0.037	-0.485	0.244	0.056	0.009	0.03	0.199	0.361	-0.119	-0.157	-0.34	0.055	-0.378	0.179	-0.129	0.163	0.027	0.237	0.319	-0.325	0.182	-0.21	0.086	-0.221	0.423	-0.168	0.302	0.417	-0.293	0.024
c2_cgp--KOKKINAKIS_METHIONINE_DEPRIVATION_96HR_DN	0.193	0.007	0.037	0.263	0.097	0.199	-0.045	0.294	0.114	-0.123	0.107	-0.023	0.077	0.098	-0.109	-0.419	0.323	0.034	0.018	-0.005	-0.138	0.244	-0.013	0.375	0.294	0.087	-0.159	-0.188	-0.036	-0.087	0.238	-0.084	0.3	0.114	0.18	0.177	-0.037	0.255	0.484	0.266	0.186	-0.068	0.045	-0.06	0.444	0.026	-0.16	-0.098	0.258
c2_cgp--PASTURAL_RIZ1_TARGETS_UP	-0.288	-0.163	-0.294	-0.308	-0.053	-0.466	-0.527	-0.122	-0.029	-0.49	-0.379	-0.372	-0.271	-0.043	-0.022	-0.033	-0.173	-0.011	0.207	-0.078	-0.745	-0.273	-0.296	0.167	0.221	0.031	0.168	-0.036	-0.236	0.121	0.013	0.25	-0.177	-0.538	-0.154	-0.249	0.099	0.06	-0.154	0.601	0.324	0.455	0.252	0.04	-0.186	-0.044	0.551	0.215	0.348
c2_cgp--CHOW_RASSF1_TARGETS_DN	0.451	-0.534	0.239	0.275	0.003	-0.089	-0.299	-0.078	0.276	-0.152	-0.415	-0.502	0.093	-0.215	0.24	-0.405	0.377	0.067	-0.433	0.319	-0.336	0.192	0.253	0.055	0.123	0.439	-0.143	-0.464	0.046	-0.591	0.24	-0.213	-0.11	-0.465	0.243	-0.184	-0.009	0.248	0.09	0.111	0.301	0.433	-0.409	-0.195	0.088	0.046	0.22	-0.014	0.073
c2_cgp--ENK_UV_RESPONSE_EPIDERMIS_UP	0.346	-0.4	-0.109	0.332	-0.251	0.21	-0.304	0.139	0.429	0.02	0.096	-0.371	-0.145	-0.365	-0.272	-0.356	0.31	0.398	0.359	0.36	-0.26	0.011	0.388	0	0.117	0.31	-0.079	-0.332	-0.341	-0.447	0.485	-0.381	-0.118	-0.367	0.429	0.377	0.457	0.422	-0.026	0.115	0.137	0.268	-0.219	-0.268	0.118	-0.165	0.125	-0.281	-0.195
c2_cgp--ENK_UV_RESPONSE_EPIDERMIS_DN	0.178	-0.328	-0.327	0.315	-0.23	0.079	-0.418	0.208	0.401	0.02	0.191	-0.363	-0.397	-0.37	-0.239	-0.316	0.29	0.434	0.338	0.334	-0.356	-0.016	0.393	-0.047	-0.053	0.293	-0.109	-0.342	-0.302	-0.346	0.487	-0.348	-0.042	-0.376	0.377	0.14	0.464	0.481	-0.104	0.044	-0.046	0.041	-0.307	0.02	0.144	-0.047	0.194	-0.184	-0.15
c2_cgp--ENK_UV_RESPONSE_KERATINOCYTE_UP	0.486	-0.456	-0.122	0.468	-0.245	0.01	-0.377	0.064	0.351	-0.133	-0.021	-0.385	-0.31	-0.426	-0.315	-0.343	0.33	0.442	0.091	0.506	-0.372	0.039	0.397	-0.021	-0.009	0.48	-0.282	-0.406	-0.362	-0.44	0.544	-0.428	-0.221	-0.422	0.441	0.175	0.507	0.446	0.014	0.079	0.22	0.331	-0.297	-0.237	0.091	-0.106	0.294	-0.245	-0.119
c2_cgp--ENK_UV_RESPONSE_KERATINOCYTE_DN	-0.062	-0.195	-0.186	0.041	0.364	0.135	-0.255	0.108	-0.103	-0.135	-0.186	-0.058	-0.227	-0.064	0.171	-0.418	-0.119	-0.071	-0.033	-0.223	-0.327	0.331	-0.104	0.156	0.178	-0.006	0.016	-0.126	0.178	-0.191	0.07	-0.161	0.41	0.076	-0.179	0.103	-0.07	0.189	0.173	0.261	-0.152	0.04	-0.064	0.188	0.226	0.222	-0.022	0.137	0.004
c2_cgp--LANDIS_BREAST_CANCER_PROGRESSION_UP	0.136	-0.394	-0.351	0.16	-0.593	0.191	-0.45	0.389	0.444	0.194	-0.001	-0.581	-0.37	-0.438	-0.591	-0.339	0.368	0.429	0.432	0.404	-0.176	-0.083	0.548	0.121	0.125	-0.035	-0.187	-0.56	-0.588	-0.352	0.515	-0.349	0.026	-0.498	0.474	0.387	0.462	0.416	-0.032	0.212	-0.087	0.396	-0.103	-0.105	0.221	-0.015	0.025	-0.101	-0.256
c2_cgp--LANDIS_BREAST_CANCER_PROGRESSION_DN	0.327	-0.496	-0.208	0.316	0.131	-0.421	-0.562	-0.138	0.374	-0.077	-0.484	-0.246	-0.412	-0.589	-0.096	0.181	0.258	0.374	-0.26	0.215	-0.59	0.172	0.332	-0.077	-0.337	0.471	0.529	0.024	-0.238	-0.56	0.082	-0.52	-0.065	-0.39	0.33	-0.332	0.367	0.117	-0.388	0.259	0.067	0.392	-0.404	0.375	-0.401	0.467	0.622	-0.559	-0.044
c2_cgp--GESERICK_TERT_TARGETS_DN	0.227	-0.477	-0.314	0.097	0.285	0.171	-0.754	0.093	0.05	0.375	-0.143	-0.396	-0.66	-0.668	-0.315	-0.484	-0.102	0.365	0.312	0.42	-0.625	0.355	0.37	0.393	0.56	0.138	0.2	-0.137	-0.442	-0.576	0.537	-0.657	-0.023	-0.452	0.317	0.466	0.35	0.348	-0.475	0.478	-0.008	-0.236	-0.244	0.633	-0.308	0.497	0.727	-0.466	0.065
c2_cgp--LAU_APOPTOSIS_CDKN2A_UP	0.294	-0.293	0.008	0.14	0.415	-0.019	-0.204	-0.005	-0.067	-0.116	-0.004	-0.15	-0.304	0.09	0.254	-0.41	-0.321	-0.243	0.005	-0.123	-0.412	0.466	-0.284	0.262	0.363	-0.039	0.121	-0.087	0.073	-0.326	0.076	-0.146	0.245	-0.024	-0.178	0.314	0.004	0.133	0.409	0.279	0.073	-0.155	0.099	0.315	0.102	0.029	-0.027	-0.049	0.127
c2_cgp--DELYS_THYROID_CANCER_UP	0.358	-0.314	-0.271	0.325	-0.286	-0.008	-0.449	0.23	0.349	0.093	-0.19	-0.402	-0.36	-0.41	-0.304	-0.309	0.273	0.397	-0.087	0.286	-0.45	0.153	0.391	0.151	0.057	0.379	0.123	-0.338	-0.364	-0.449	0.332	-0.369	-0.017	-0.42	0.355	0.266	0.399	0.4	-0.185	0.283	0.179	0.398	-0.294	0.054	-0.16	0.224	0.415	-0.366	-0.178
c2_cgp--DELYS_THYROID_CANCER_DN	-0.194	-0.213	-0.195	0.099	-0.009	-0.125	-0.325	-0.216	-0.002	0.056	-0.268	-0.044	-0.256	-0.252	-0.076	0.086	-0.004	0.085	-0.194	-0.038	-0.421	-0.142	0.06	-0.146	-0.091	0.191	0.332	0.008	-0.116	-0.22	0.069	-0.303	0.067	-0.151	-0.125	-0.189	0.174	0.113	-0.274	0.102	-0.025	0.119	-0.081	0.275	-0.246	0.191	0.342	-0.086	0.177
c2_cgp--CHIARADONNA_NEOPLASTIC_TRANSFORMATION_KRAS_CDC25_UP	0.413	-0.42	-0.335	0.198	-0.223	0.164	-0.406	0.127	0.36	0.175	-0.355	-0.352	-0.446	-0.459	-0.292	-0.465	0.238	0.418	-0.074	0.322	-0.591	0.169	0.363	0.483	0.254	0.438	0.224	-0.262	-0.38	-0.564	0.317	-0.556	0.185	-0.262	0.383	0.273	0.427	0.387	0.021	0.361	0.091	0.293	-0.292	-0.057	-0.236	0.369	0.454	-0.384	-0.155
c2_cgp--CHIARADONNA_NEOPLASTIC_TRANSFORMATION_KRAS_CDC25_DN	-0.067	-0.249	-0.396	0.022	0.191	-0.178	-0.376	-0.303	0.002	0.282	-0.286	-0.31	-0.548	-0.486	0.002	0.261	-0.205	0.178	0.249	0.077	-0.602	0.068	0.159	-0.101	-0.005	0.133	0.49	-0.17	-0.305	-0.282	-0.086	-0.413	0.018	-0.371	0.012	-0.188	0.337	0.026	-0.53	0.346	-0.005	0.306	-0.162	0.38	-0.357	0.496	0.549	-0.404	0.13
c2_cgp--CHIARADONNA_NEOPLASTIC_TRANSFORMATION_KRAS_UP	0.129	-0.236	-0.022	0.184	0.183	0.191	-0.191	0.076	0.069	0.288	-0.177	-0.074	-0.141	-0.088	0.106	-0.387	0.059	0.009	-0.002	-0.151	-0.162	0.377	-0.036	0.329	0.327	0.204	0.361	-0.093	-0.178	-0.442	0.162	-0.337	0.326	0.121	0.005	0.214	0.147	0.301	0.114	0.318	-0.069	-0.173	-0.177	0.07	0.114	0.315	0.097	-0.214	-0.046
c2_cgp--CHIARADONNA_NEOPLASTIC_TRANSFORMATION_KRAS_DN	0.289	-0.536	-0.316	0.461	-0.093	-0.25	-0.378	-0.164	0.274	-0.168	-0.347	-0.332	-0.421	-0.472	-0.238	-0.193	0.252	0.4	-0.163	0.332	-0.474	0.092	0.324	-0.013	-0.174	0.481	0.29	-0.265	-0.18	-0.544	0.378	-0.475	-0.13	-0.423	0.317	-0.11	0.428	0.355	-0.255	0.215	0.106	0.396	-0.191	0.071	-0.237	0.138	0.456	-0.154	-0.109
c2_cgp--CHIARADONNA_NEOPLASTIC_TRANSFORMATION_CDC25_UP	0.162	-0.276	-0.338	0.093	0.233	-0.02	-0.367	-0.324	0.035	0.351	-0.371	0.012	-0.452	-0.489	0.022	0.067	-0.254	0.146	0.139	-0.132	-0.508	0.127	0.027	0.015	0.101	0.093	0.564	0.177	-0.255	-0.47	0.006	-0.516	0.221	-0.044	-0.091	0.009	0.278	0.134	-0.318	0.317	-0.208	0.114	-0.291	0.396	-0.24	0.475	0.48	-0.373	0.127
c2_cgp--CHIARADONNA_NEOPLASTIC_TRANSFORMATION_CDC25_DN	0.414	-0.56	-0.353	0.479	-0.171	-0.255	-0.382	-0.058	0.422	-0.255	-0.313	-0.361	-0.402	-0.458	-0.302	-0.277	0.353	0.456	-0.246	0.463	-0.507	0.128	0.431	0.12	-0.183	0.499	-0.015	-0.309	-0.254	-0.556	0.49	-0.498	-0.201	-0.406	0.425	-0.018	0.473	0.363	-0.081	0.136	0.241	0.443	-0.302	-0.083	-0.159	0.218	0.4	-0.172	-0.215
c2_cgp--CASTELLANO_NRAS_TARGETS_UP	0.189	-0.326	0.001	0.182	-0.106	-0.174	-0.314	-0.187	0.417	-0.205	0.043	-0.403	-0.141	-0.32	0.004	-0.296	0.286	0.426	-0.13	0.387	-0.399	-0.065	0.32	-0.053	-0.098	0.299	0.016	-0.289	-0.32	-0.316	0.298	-0.302	-0.056	-0.409	0.322	-0.136	0.393	0.31	-0.191	0.1	0.221	0.38	-0.208	0.131	-0.142	0.002	0.345	-0.309	-0.182
c2_cgp--CASTELLANO_NRAS_TARGETS_DN	0.535	-0.332	-0.509	0.31	-0.384	-0.138	-0.098	-0.59	-0.182	-0.131	-0.502	0.133	-0.502	-0.337	-0.406	-0.128	-0.392	-0.284	-0.435	-0.146	-0.612	0.329	-0.314	0.143	0.158	0.329	0.351	0.252	-0.264	-0.386	0.041	-0.501	0.114	0.113	-0.232	0.224	0.409	0.185	-0.321	0.269	0.329	0.465	-0.033	0.112	-0.449	0.071	0.606	-0.404	0.476
c2_cgp--CHEBOTAEV_GR_TARGETS_UP	0.109	0.006	-0.152	0.07	0.148	-0.065	-0.147	0.002	-0.033	0.138	-0.303	-0.154	-0.297	-0.206	0.14	0.053	-0.045	-0.058	-0.322	-0.057	-0.363	0.017	-0.071	-0.082	-0.054	0.358	0.217	-0.167	0.076	-0.095	-0.095	-0.384	0.261	-0.113	-0.159	-0.133	0.056	0.189	-0.206	0.252	-0.094	0.077	-0.15	0.354	-0.174	0.266	0.09	-0.184	-0.116
c2_cgp--CHEBOTAEV_GR_TARGETS_DN	-0.104	-0.184	-0.271	0.044	0.011	-0.184	-0.303	-0.013	0.091	-0.016	-0.143	-0.132	-0.297	-0.328	0.067	0.069	-0.207	0.006	-0.167	-0.201	-0.386	0.119	-0.046	-0.129	-0.044	0.125	0.292	0.093	-0.042	-0.314	0.018	-0.265	0.029	-0.155	-0.106	-0.138	-0.025	0.138	-0.085	0.223	-0.143	0.185	-0.176	0.212	-0.107	0.162	0.323	-0.196	0.094
c2_cgp--BERENJENO_ROCK_SIGNALING_NOT_VIA_RHOA_UP	0.275	-0.574	-0.475	0.404	-0.04	-0.036	-0.287	-0.44	0.446	0.309	-0.125	-0.434	-0.416	-0.622	-0.45	-0.09	0.344	0.57	-0.072	0.545	-0.643	-0.378	0.459	-0.077	-0.12	0.358	0.058	-0.441	-0.388	-0.706	0.479	-0.533	-0.519	-0.382	0.441	0.035	0.608	0.37	-0.098	-0.004	0.374	0.496	-0.419	-0.12	-0.229	0.033	0.484	-0.293	-0.007
c2_cgp--BERENJENO_ROCK_SIGNALING_NOT_VIA_RHOA_DN	0.293	0.033	-0.489	0.197	0.569	-0.147	-0.587	-0.154	0.052	0.164	-0.355	-0.253	-0.6	-0.564	0.255	-0.27	-0.23	0.125	-0.073	-0.067	-0.645	0.516	-0.065	0.141	0.128	0.165	0.486	0.052	0.231	-0.247	0.094	-0.212	0.485	-0.103	-0.006	-0.002	0.196	0.315	-0.293	0.316	-0.225	0.286	-0.421	0.36	-0.175	0.541	0.567	0.104	-0.246
c2_cgp--BERENJENO_TRANSFORMED_BY_RHOA_REVERSIBLY_DN	0.298	-0.186	-0.143	0.332	0.164	-0.23	-0.422	-0.147	0.244	0.277	-0.419	-0.373	-0.335	-0.547	-0.089	0.159	-0.269	0.095	0.25	0.035	-0.517	0.306	0.034	0.112	0.212	0.265	0.485	0.298	-0.258	-0.49	0.182	-0.531	0.295	-0.254	0.051	0.078	0.259	0.069	-0.343	0.382	-0.066	0.049	-0.295	0.569	-0.344	0.533	0.676	-0.208	-0.116
c2_cgp--LINDGREN_BLADDER_CANCER_CLUSTER_1_UP	-0.275	0.15	-0.343	-0.035	0.133	-0.145	-0.298	0.314	-0.002	-0.132	-0.037	-0.239	-0.246	-0.031	0.056	-0.423	0.158	-0.133	-0.133	-0.185	-0.053	-0.061	-0.017	-0.055	-0.132	-0.096	-0.108	-0.296	-0.031	0.037	-0.027	0.127	0.279	-0.322	0.023	-0.184	-0.083	0.07	0.179	0.294	-0.009	0.192	-0.29	-0.008	0.294	-0.206	-0.073	0.058	-0.145
c2_cgp--LINDGREN_BLADDER_CANCER_CLUSTER_1_DN	0.206	-0.325	0.235	0.348	0.139	0.107	-0.009	-0.038	0.181	0.031	-0.178	-0.269	0.067	-0.101	0.051	-0.419	0.193	0.093	-0.231	0.043	-0.035	0.275	0.028	0.244	0.234	0.332	0.149	-0.228	-0.205	-0.426	0.186	-0.415	0.254	-0.122	0.043	0	0.208	0.225	0.207	0.326	0.217	0.015	0.124	0.002	0.225	0.273	-0.198	-0.365	-0.13
c2_cgp--LINDGREN_BLADDER_CANCER_CLUSTER_2A_DN	-0.108	0.263	-0.162	-0.196	0.097	-0.325	-0.383	0.126	-0.211	-0.104	-0.379	-0.401	-0.385	-0.232	0.237	-0.289	0.01	-0.043	-0.349	-0.281	-0.408	-0.14	-0.202	0.104	-0.018	-0.14	0.271	-0.28	-0.145	0.188	-0.324	-0.068	0.443	-0.384	-0.22	-0.117	-0.121	0	-0.202	0.327	0.239	0.202	-0.375	0.597	-0.23	0.114	0.359	-0.11	0.084
c2_cgp--LINDGREN_BLADDER_CANCER_CLUSTER_3_UP	-0.091	-0.157	0.313	0.29	0.355	0.362	0.279	0.292	0.009	0.084	-0.205	-0.014	0.338	0.274	0.296	-0.571	0.276	-0.252	-0.278	-0.242	0.37	0.411	-0.232	0.365	0.346	0.19	-0.001	-0.218	0.145	-0.231	-0.09	-0.308	0.567	0.191	-0.069	-0.038	-0.252	0.094	0.43	0.408	0.112	-0.324	0.233	-0.113	0.474	0.254	-0.494	-0.192	0.045
c2_cgp--LINDGREN_BLADDER_CANCER_CLUSTER_3_DN	0.077	-0.073	-0.384	0.3	-0.082	0.036	-0.238	0.053	0.223	0.017	0.08	-0.085	-0.372	-0.101	-0.089	-0.091	0.118	0.275	0.197	0.141	-0.246	0.122	0.262	0.013	0.003	0.183	0.043	-0.158	-0.046	-0.076	0.293	-0.14	-0.064	-0.15	0.22	0.16	0.235	0.328	-0.059	-0.006	-0.121	-0.01	-0.173	-0.121	-0.124	0.079	0.084	-0.054	-0.275
c2_cgp--KOINUMA_COLON_CANCER_MSI_UP	0.242	0.018	0.156	0.104	0.247	-0.191	-0.45	0.177	-0.197	0.368	-0.193	-0.199	0.196	0.211	0.387	-0.568	-0.267	-0.183	0.171	-0.371	-0.157	0.547	-0.237	0.223	0.124	0.067	0.35	-0.318	0.025	-0.028	-0.134	0.24	0.387	-0.19	-0.405	-0.155	0.186	0.251	0.198	0.63	-0.173	-0.155	-0.175	0.393	0.119	0.293	-0.084	-0.062	0.132
c2_cgp--CREIGHTON_AKT1_SIGNALING_VIA_MTOR_UP	0.393	-0.477	-0.155	0.442	-0.219	0.162	-0.294	0.5	0.594	-0.32	-0.032	-0.407	-0.364	-0.442	-0.325	-0.159	0.462	0.59	-0.233	0.644	-0.304	0.052	0.596	0.418	-0.156	0.52	-0.229	-0.557	-0.398	-0.409	0.666	0.174	0.244	-0.542	0.581	-0.068	0.519	0.384	0.415	0.092	-0.128	0.299	-0.139	-0.442	0.207	-0.129	-0.353	0.089	-0.05
c2_cgp--CREIGHTON_AKT1_SIGNALING_VIA_MTOR_DN	0.711	-0.38	0.007	0.482	-0.122	0.233	-0.028	0.061	0.27	-0.088	-0.128	-0.351	-0.516	-0.586	-0.221	-0.24	0.343	0.563	-0.169	0.725	-0.192	0.333	0.376	0.507	0.184	0.412	-0.631	-0.422	-0.539	-0.355	0.482	-0.581	-0.04	-0.309	0.408	0.246	0.375	0.155	0.692	0.496	0.024	0.521	-0.232	-0.574	-0.265	0.03	0.116	-0.066	0.254
c2_cgp--NADERI_BREAST_CANCER_PROGNOSIS_UP	-0.006	-0.523	0.415	0.354	-0.087	0.526	0.438	0.187	0.33	0.371	0.111	0.349	0.392	0.2	-0.376	-0.511	0.311	-0.036	-0.05	0.064	0.519	0.37	-0.035	0.387	0.526	0.221	-0.017	0.287	-0.33	-0.566	0.292	-0.503	0.199	0.555	0.215	0.149	0.056	0.254	0.432	0.284	0.055	-0.399	0.348	-0.567	0.459	0.269	-0.606	-0.368	-0.05
c2_cgp--NADERI_BREAST_CANCER_PROGNOSIS_DN	-0.172	-0.437	-0.509	0.15	0.311	-0.589	-0.356	-0.476	-0.213	-0.034	-0.501	-0.347	-0.519	-0.555	0.378	0.315	-0.119	0.114	-0.27	-0.085	-0.587	-0.26	-0.173	-0.738	-0.574	0.334	0.615	-0.14	0.06	-0.413	0.026	-0.319	-0.259	-0.456	-0.375	-0.659	0.162	0.072	-0.451	0.144	0.428	0.383	0.014	0.591	-0.054	0.402	0.567	-0.293	0.432
c2_cgp--MARKEY_RB1_CHRONIC_LOF_UP	0.028	-0.414	-0.19	0.32	0.18	-0.039	-0.12	-0.069	0.186	0.116	-0.083	-0.028	-0.16	-0.096	-0.001	-0.324	0.271	0.232	-0.083	0.091	-0.177	0.315	0.129	0.096	-0.018	0.243	0.306	-0.122	-0.041	-0.435	0.229	-0.317	0.148	0.134	0.176	-0.213	0.169	0.274	0.086	0.321	-0.125	-0.162	-0.085	0.037	0.152	0.337	-0.019	-0.338	-0.085
c2_cgp--MARKEY_RB1_CHRONIC_LOF_DN	0.425	-0.182	0.086	0.253	-0.26	-0.373	-0.435	-0.344	0.186	0.037	-0.397	-0.536	-0.273	-0.394	-0.208	-0.185	0.162	0.352	-0.096	0.195	-0.593	-0.225	0.234	-0.068	-0.123	0.281	0.338	-0.19	-0.394	-0.344	0.172	-0.363	0.059	-0.518	0.165	-0.016	0.441	0.255	-0.312	0.199	0.392	0.415	-0.511	0.283	-0.355	0.086	0.553	-0.458	0.094
c2_cgp--MARKEY_RB1_ACUTE_LOF_UP	-0.16	-0.287	0.334	0.177	0.354	0.329	0.41	0.065	0.035	0.335	-0.027	0.186	0.24	0.234	0.256	-0.496	0.029	-0.255	-0.174	-0.226	0.309	0.409	-0.3	0.417	0.419	0.09	0.357	0.095	0.113	-0.384	-0.153	-0.334	0.439	0.363	-0.112	-0.111	-0.218	-0.159	0.332	0.464	-0.051	-0.414	0.25	-0.178	0.385	0.369	-0.412	-0.228	-0.184
c2_cgp--MARKEY_RB1_ACUTE_LOF_DN	0.378	0.012	-0.007	0.141	-0.207	-0.357	-0.583	-0.155	0.12	0.048	-0.442	-0.562	-0.307	-0.364	0.016	-0.455	0.222	0.319	-0.298	0.157	-0.579	-0.193	0.212	0.2	0.301	0.233	0.23	-0.412	-0.42	-0.238	-0.059	-0.307	0.188	-0.578	0.09	0.209	0.423	0.259	-0.216	0.36	0.531	0.511	-0.339	0.407	-0.398	0.121	0.483	-0.479	-0.07
c2_cgp--CHIN_BREAST_CANCER_COPY_NUMBER_UP	0.167	-0.391	-0.183	0.346	0.144	-0.1	-0.145	0.221	0.245	-0.062	-0.01	-0.186	-0.213	0.25	-0.185	-0.389	0.349	0.031	0.154	0.303	-0.119	0.265	0.3	-0.167	0.009	0.232	0.215	-0.182	-0.19	-0.349	0.515	-0.077	0.532	0.174	0.229	-0.03	0.323	0.472	0.347	0.567	-0.293	-0.243	0.087	0.156	0.267	-0.24	-0.218	-0.085	-0.109
c2_cgp--GRAESSMANN_APOPTOSIS_BY_SERUM_DEPRIVATION_UP	0.096	-0.051	-0.102	0.058	0.007	-0.139	-0.372	-0.097	0.161	0.137	-0.214	-0.257	-0.226	-0.212	-0.047	-0.136	-0.01	0.133	-0.03	0.095	-0.33	-0.037	0.109	0.011	0.106	0.11	0.276	-0.133	-0.241	-0.182	0.086	-0.168	0.141	-0.256	0.041	-0.033	0.195	0.162	-0.271	0.218	0.172	0.155	-0.1	0.238	-0.191	0.188	0.186	-0.237	-0.11
c2_cgp--GRAESSMANN_APOPTOSIS_BY_SERUM_DEPRIVATION_DN	0.187	-0.341	-0.052	0.259	-0.138	0.129	-0.293	-0.081	0.312	0.141	-0.267	-0.232	-0.085	-0.431	-0.231	-0.281	0.152	0.313	-0.015	0.336	-0.26	0.063	0.199	0.24	0.082	0.224	0.127	-0.102	-0.214	-0.393	0.298	-0.392	-0.215	-0.207	0.273	0.253	0.29	0.211	0.052	0.025	0.066	0.239	-0.167	-0.219	-0.041	0.23	0.107	-0.201	-0.187
c2_cgp--VANHARANTA_UTERINE_FIBROID_UP	0.224	-0.333	-0.099	0.178	0.035	-0.39	-0.32	-0.012	0.119	-0.069	-0.426	0.02	-0.189	-0.277	0.059	-0.12	-0.108	0.109	-0.408	-0.045	-0.498	0.232	-0.002	-0.012	-0.202	0.327	0.406	-0.034	0.107	-0.447	-0.146	-0.288	0.198	-0.016	-0.029	-0.3	-0.168	0.208	-0.069	0.271	-0.325	-0.044	-0.128	0.208	-0.197	0.336	0.505	-0.429	-0.232
c2_cgp--VANHARANTA_UTERINE_FIBROID_DN	-0.017	-0.289	-0.371	0.225	-0.042	-0.265	-0.526	-0.187	0.004	0.114	-0.277	-0.296	-0.527	-0.364	-0.391	-0.174	-0.02	0.256	0.008	0.117	-0.48	0.052	0.084	-0.007	0.01	0.293	0.368	-0.113	-0.353	-0.298	0.252	-0.393	0.193	-0.299	0.058	-0.008	0.342	0.248	-0.263	0.268	0.117	0.223	-0.321	0.453	-0.282	0.303	0.405	-0.369	0.288
c2_cgp--VANHARANTA_UTERINE_FIBROID_WITH_7Q_DELETION_UP	-0.258	-0.312	-0.236	-0.136	-0.33	-0.244	-0.135	0.25	-0.03	-0.195	-0.328	0.335	-0.173	0.162	-0.333	-0.019	0.053	0.101	0.053	-0.124	-0.289	-0.029	0.055	0.238	-0.255	-0.15	-0.016	0.363	-0.568	-0.361	-0.111	-0.422	0.002	0.15	0.087	-0.376	0.031	-0.233	-0.131	0.268	-0.386	-0.206	0.069	0.384	-0.079	0.168	0.209	0.292	-0.276
c2_cgp--VANHARANTA_UTERINE_FIBROID_WITH_7Q_DELETION_DN	0.107	0.201	-0.314	0.017	0.141	-0.198	0.025	0.061	-0.118	-0.193	-0.146	-0.142	-0.165	0.121	0.128	-0.266	-0.138	-0.357	-0.604	-0.378	-0.432	-0.045	-0.01	0.28	0.086	0.247	0.183	-0.394	0.407	0	-0.224	-0.154	0.666	-0.181	-0.328	-0.15	-0.187	0.046	0.273	-0.304	-0.33	0.232	0.034	0.609	0.235	0.259	0.154	0.058	0.248
c2_cgp--LANDIS_ERBB2_BREAST_TUMORS_65_UP	-0.163	-0.051	-0.599	-0.17	-0.277	0.645	-0.565	0.351	-0.065	0.072	-0.366	-0.133	-0.702	-0.147	-0.348	-0.509	0.224	0.235	0.031	-0.258	-0.618	-0.064	0.025	0.785	0.646	-0.222	0.103	-0.032	-0.672	-0.232	-0.163	-0.009	0.072	-0.21	0.092	0.583	0.098	0.156	0.202	0.498	-0.364	0.119	-0.118	-0.019	0.275	0.31	0.287	-0.039	0.016
c2_cgp--LANDIS_ERBB2_BREAST_TUMORS_65_DN	0.263	-0.474	-0.325	0.341	0.063	-0.309	-0.49	-0.106	0.353	-0.082	-0.337	-0.327	-0.389	-0.532	-0.131	0.024	0.204	0.257	-0.037	0.077	-0.511	0.206	0.19	-0.077	-0.349	0.346	0.474	-0.097	-0.257	-0.656	0.225	-0.566	-0.212	-0.269	0.099	-0.264	0.388	0.271	-0.326	0.158	-0.082	0.217	-0.235	0.297	-0.34	0.532	0.493	-0.434	-0.161
c2_cgp--LANDIS_ERBB2_BREAST_PRENEOPLASTIC_UP	0.118	-0.516	-0.221	0.035	-0.354	0.331	-0.574	0.366	0.325	0.264	-0.225	-0.521	-0.495	-0.607	-0.28	-0.57	0.09	0.192	-0.049	-0.044	-0.311	0.381	0.332	0.469	0.382	0.11	0.065	-0.267	-0.283	-0.535	0.459	-0.44	0.049	-0.41	0.14	0.402	0.184	0.438	0.265	0.291	-0.266	0.222	-0.038	0.074	0.188	0.41	0.132	0.167	-0.203
c2_cgp--LANDIS_ERBB2_BREAST_PRENEOPLASTIC_DN	0.063	-0.387	-0.135	0.075	0.32	-0.176	-0.299	-0.237	0.332	-0.35	-0.237	0.001	-0.19	-0.243	-0.055	-0.126	0.199	0.16	-0.279	0.176	-0.499	-0.128	0.223	0.13	-0.133	0.138	0.27	0.032	-0.07	-0.37	0.079	-0.55	-0.038	0.126	0.197	-0.152	0.199	0.004	0.03	0.081	0.106	0.348	0.063	0.258	-0.36	0.319	0.361	-0.291	0.231
c2_cgp--CONCANNON_APOPTOSIS_BY_EPOXOMICIN_UP	0.301	-0.357	-0.126	0.235	0.025	-0.003	-0.388	0.09	0.137	-0.212	-0.224	-0.272	-0.427	-0.377	-0.212	-0.314	0.049	0.31	-0.044	0.12	-0.514	0.149	0.211	0.194	0.119	0.213	-0.021	-0.158	-0.162	-0.387	0.307	-0.289	0.093	-0.269	0.184	0.181	0.308	0.293	0.088	0.211	0.121	0.353	-0.272	0.264	-0.033	0.078	0.404	-0.192	0.228
c2_cgp--CONCANNON_APOPTOSIS_BY_EPOXOMICIN_DN	-0.046	-0.269	-0.119	0.249	0.028	0.156	-0.078	-0.059	0.244	0.097	-0.269	0.018	-0.108	-0.164	-0.09	-0.422	0.157	0.108	-0.08	0.01	-0.104	0.246	0.145	0.163	0.226	0.228	0.197	-0.005	-0.249	-0.339	0.19	-0.374	0.286	0.182	0.096	-0.058	0.058	0.227	0.1	0.368	0.067	-0.047	0.014	-0.028	0.032	0.194	-0.037	-0.254	-0.026
c2_cgp--ODONNELL_METASTASIS_UP	0.022	-0.122	-0.19	0.156	0.203	-0.188	-0.186	0.004	-0.175	0.093	-0.297	0.1	-0.087	0.025	0.13	0.114	-0.029	0.044	-0.199	0.107	-0.112	0.025	0.076	0.033	0.07	0.164	0.296	-0.038	0.157	-0.179	0	-0.27	-0.007	0.003	0.001	-0.031	0.023	0.03	-0.297	-0.157	-0.21	0.07	-0.218	0.018	-0.243	0.048	0.221	0.068	-0.195
c2_cgp--ODONNELL_METASTASIS_DN	-0.256	-0.231	-0.198	0.42	-0.386	0.111	-0.087	0.189	0.578	-0.132	0.303	-0.282	-0.296	-0.281	-0.25	-0.07	0.299	0.487	0.311	0.468	0.025	-0.306	0.443	0.072	-0.124	0.296	-0.22	-0.451	-0.363	-0.097	0.625	-0.336	0.184	-0.307	0.43	0.014	0.37	0.423	-0.135	0.439	0.236	-0.135	-0.034	-0.18	0.183	-0.298	-0.179	0.249	-0.444
c2_cgp--GRAESSMANN_RESPONSE_TO_MC_AND_SERUM_DEPRIVATION_UP	0.039	0.097	-0.211	-0.015	-0.069	-0.291	-0.459	-0.093	0.106	0.074	-0.264	-0.333	-0.325	-0.173	0.025	-0.126	0.038	0.154	-0.182	0.014	-0.405	-0.206	0.052	-0.138	0.108	0.066	0.328	-0.206	-0.318	-0.043	-0.034	-0.063	0.235	-0.381	-0.058	-0.135	0.155	0.149	-0.299	0.227	0.272	0.164	-0.12	0.4	-0.27	0.106	0.271	-0.238	-0.104
c2_cgp--GRAESSMANN_RESPONSE_TO_MC_AND_SERUM_DEPRIVATION_DN	0.272	-0.172	-0.147	0.192	-0.241	0.295	-0.347	0.079	0.334	0.216	-0.081	-0.246	-0.18	-0.448	-0.203	-0.102	-0.02	0.319	0.213	0.396	-0.149	0.183	0.242	0.297	0.21	0.137	0.238	-0.138	-0.191	-0.345	0.26	-0.261	-0.184	-0.294	0.367	0.371	0.337	0.114	-0.06	0.063	-0.07	0.242	-0.11	-0.122	-0.137	0.225	0.05	-0.352	-0.225
c2_cgp--GRAESSMANN_RESPONSE_TO_MC_AND_DOXORUBICIN_UP	0.216	-0.4	-0.124	0.282	-0.292	-0.069	-0.29	-0.074	0.301	-0.02	-0.153	-0.268	-0.195	-0.276	-0.327	-0.329	0.263	0.361	-0.06	0.408	-0.257	-0.088	0.323	0.084	-0.114	0.348	-0.005	-0.26	-0.334	-0.418	0.358	-0.354	-0.121	-0.295	0.362	0.042	0.391	0.248	-0.084	0.125	0.234	0.3	-0.113	-0.126	-0.113	-0.028	0.211	-0.231	-0.227
c2_cgp--GRAESSMANN_RESPONSE_TO_MC_AND_DOXORUBICIN_DN	-0.028	-0.181	0.098	0.095	0.229	0.069	0.133	0.097	-0.111	0.062	-0.169	0.155	0.106	0.131	0.169	-0.273	0.02	-0.182	-0.146	-0.155	0.022	0.286	-0.101	0.219	0.141	0.048	0.149	0.005	0.063	-0.193	-0.051	-0.062	0.132	0.227	-0.115	-0.012	-0.118	-0.013	0.076	0.112	-0.096	-0.123	0.11	0.069	0.175	0.172	-0.215	-0.097	0.089
c2_cgp--GAUSSMANN_MLL_AF4_FUSION_TARGETS_A_UP	-0.19	-0.034	0.008	-0.031	0.143	-0.024	-0.151	0.169	-0.011	0.025	-0.138	-0.151	-0.173	-0.178	0.011	-0.047	-0.25	-0.112	-0.098	-0.226	-0.202	0.115	-0.071	0.141	0.093	0.013	0.253	-0.006	0.035	-0.112	-0.044	-0.297	0.331	-0.184	-0.181	-0.042	-0.123	0.121	-0.134	0.195	-0.227	-0.096	-0.188	0.36	0.001	0.18	0.196	-0.122	0.086
c2_cgp--GAUSSMANN_MLL_AF4_FUSION_TARGETS_A_DN	0.203	-0.316	-0.309	0.269	0.11	-0.094	-0.302	-0.086	0.291	-0.047	-0.129	-0.24	-0.309	-0.364	0.019	0.036	-0.023	0.127	-0.228	0.215	-0.504	0.139	0.132	-0.043	-0.105	0.301	0.029	-0.093	0.059	-0.303	0.185	-0.29	-0.035	-0.25	0.023	-0.25	0.107	0.229	-0.012	0.171	-0.017	0.273	0.014	0.074	-0.134	0.058	0.22	-0.035	0.016
c2_cgp--GAUSSMANN_MLL_AF4_FUSION_TARGETS_B_UP	0.125	-0.289	-0.162	0.164	-0.165	-0.409	-0.112	0.079	-0.122	0.012	-0.128	-0.099	-0.149	-0.224	0.003	0.028	-0.31	-0.164	-0.399	-0.306	-0.368	0.076	-0.299	-0.221	0.038	0.164	0.327	0.108	-0.151	-0.332	-0.102	-0.282	0.033	-0.061	-0.271	-0.209	0.038	0.059	-0.061	0.293	0.385	0.332	-0.029	0.265	-0.008	0.288	0.517	0.238	-0.036
c2_cgp--GAUSSMANN_MLL_AF4_FUSION_TARGETS_C_UP	0.086	-0.205	-0.292	0.109	0.13	-0.239	-0.329	-0.153	-0.089	0.192	-0.279	0.089	-0.367	-0.196	0.124	-0.133	-0.066	0.02	-0.236	-0.037	-0.341	0.097	-0.112	0.109	-0.047	0.151	0.441	0.03	0.021	-0.275	0.041	-0.26	-0.123	-0.047	0.027	-0.047	0.041	0.204	-0.363	0.203	-0.135	0.109	-0.132	0.271	-0.238	0.318	0.241	-0.317	-0.167
c2_cgp--GAUSSMANN_MLL_AF4_FUSION_TARGETS_C_DN	0.28	0.114	-0.392	0.01	0.084	0.255	-0.273	0.351	-0.075	-0.212	0.074	0.388	-0.44	-0.469	-0.219	0.069	-0.134	0.224	-0.196	-0.036	-0.538	0.457	-0.314	0.067	-0.099	-0.123	0.093	0.377	-0.254	-0.275	0.057	-0.139	0.289	0.198	0.112	-0.194	-0.032	-0.012	-0.197	-0.04	0.2	0.281	-0.461	0.192	-0.46	0.384	0.223	-0.298	0.422
c2_cgp--GAUSSMANN_MLL_AF4_FUSION_TARGETS_D_UP	-0.026	-0.059	-0.069	-0.002	-0.234	0.096	-0.414	-0.015	-0.106	-0.209	-0.27	0.163	-0.237	-0.193	-0.114	-0.082	0.129	0.124	-0.305	0.096	-0.234	-0.277	0.087	0.236	-0.004	0.095	-0.078	0.034	-0.227	-0.099	-0.053	-0.18	0.304	-0.166	-0.057	0.037	0.057	0.037	-0.216	0.106	0.02	-0.016	-0.223	0.176	-0.177	0.291	0.292	-0.169	0.282
c2_cgp--GAUSSMANN_MLL_AF4_FUSION_TARGETS_E_UP	-0.008	-0.33	-0.234	0.21	-0.007	-0.197	-0.375	-0.09	0.135	0.113	-0.25	-0.066	-0.331	-0.409	-0.059	0.001	0.043	0.262	0.01	0.063	-0.496	-0.038	0.133	0.061	-0.128	0.28	0.341	0.078	-0.06	-0.378	0.168	-0.317	-0.074	-0.163	0.045	-0.112	0.236	0.285	-0.192	0.233	-0.084	0.214	-0.113	0.338	-0.301	0.307	0.432	-0.296	0.008
c2_cgp--GAUSSMANN_MLL_AF4_FUSION_TARGETS_E_DN	-0.099	-0.181	-0.302	0.238	0.119	-0.113	-0.287	0.094	0.078	-0.284	-0.132	0.198	-0.233	0.063	0.159	-0.296	-0.084	0.091	-0.107	-0.005	-0.435	-0.045	0.213	0.158	-0.072	0.08	-0.098	0.096	0.007	-0.201	-0.195	-0.208	-0.004	0.232	-0.02	-0.119	0.003	-0.171	-0.156	0.278	0.105	0.125	-0.45	0.23	-0.095	0.279	0.313	0.05	0.071
c2_cgp--GAUSSMANN_MLL_AF4_FUSION_TARGETS_F_UP	-0.008	-0.31	-0.266	0.16	-0.106	-0.099	-0.433	-0.145	0.186	0.117	-0.211	-0.155	-0.362	-0.41	-0.127	0.086	0.067	0.204	-0.037	0.122	-0.409	-0.06	0.247	-0.116	-0.181	0.249	0.336	-0.065	-0.273	-0.41	0.167	-0.361	-0.122	-0.232	0.122	-0.098	0.317	0.261	-0.365	-0.012	0.014	0.082	-0.132	0.213	-0.12	0.228	0.36	-0.377	-0.026
c2_cgp--GAUSSMANN_MLL_AF4_FUSION_TARGETS_F_DN	0.111	-0.371	-0.35	0.251	-0.267	0	-0.331	-0.091	0.222	0.165	0.221	-0.238	-0.329	-0.01	-0.224	-0.071	0.156	0.08	0.075	-0.118	-0.493	-0.287	0.121	0.193	0.072	0.283	0.251	0.034	-0.289	-0.447	0.114	-0.436	-0.048	-0.27	0.144	0.237	0.191	0.381	-0.113	-0.017	-0.023	0.117	-0.226	0.089	-0.036	0.051	0.273	0.127	0.125
c2_cgp--GAUSSMANN_MLL_AF4_FUSION_TARGETS_G_UP	-0.128	-0.215	-0.145	0.152	-0.077	-0.049	-0.133	-0.02	0.104	0.047	-0.126	-0.028	-0.253	-0.234	-0.127	0.127	0.128	0.187	-0.065	0.102	-0.279	-0.118	0.168	-0.016	-0.094	0.201	0.117	0.007	-0.052	-0.219	0.114	-0.215	-0.058	-0.115	0.113	-0.008	0.09	0.203	-0.161	-0.055	0.006	0.084	-0.205	0.154	0	0.121	0.133	-0.2	-0.049
c2_cgp--GAUSSMANN_MLL_AF4_FUSION_TARGETS_G_DN	0.51	-0.281	-0.28	0.089	-0.259	0.315	-0.388	0.28	0.142	0.128	-0.241	-0.322	-0.195	-0.399	-0.233	-0.339	0.092	0.151	-0.199	-0.023	-0.045	0.273	0.085	0.192	0.266	0.088	0.047	-0.223	-0.298	-0.348	0.104	-0.44	0.39	-0.022	0.085	0.273	0.189	0.21	0.183	0.261	0.072	0.154	-0.25	-0.068	0.181	-0.03	-0.039	-0.395	-0.031
c2_cgp--BERENJENO_TRANSFORMED_BY_RHOA_FOREVER_UP	-0.093	-0.388	-0.355	0.088	0.369	-0.258	-0.213	-0.402	-0.011	0.177	-0.437	-0.211	-0.492	-0.697	0.295	0.367	-0.322	0.023	-0.241	-0.151	-0.636	-0.273	-0.121	-0.151	-0.393	0.302	0.626	0.133	0.096	-0.447	-0.197	-0.274	-0.223	0.033	-0.016	-0.301	0.243	0.024	-0.484	0.212	0.378	0.399	0.011	0.319	-0.488	0.519	0.527	-0.339	0.158
c2_cgp--BERENJENO_TRANSFORMED_BY_RHOA_FOREVER_DN	-0.045	-0.254	-0.078	0.047	0.27	0.217	-0.35	0.027	0.023	-0.104	0.106	-0.327	-0.456	-0.14	-0.169	-0.132	-0.202	0.025	0.326	-0.198	-0.378	0.339	0.196	0.157	0.244	0.029	0.257	-0.073	-0.005	-0.436	0.306	-0.391	0.37	-0.05	-0.064	0.393	0.148	0.323	-0.092	0.308	-0.49	-0.07	0.154	0.378	0.233	0.262	0.265	-0.317	0.135
c2_cgp--CAIRO_PML_TARGETS_BOUND_BY_MYC_UP	0.495	-0.455	0.557	0.367	0.563	0.263	-0.135	-0.22	-0.137	-0.175	-0.787	0.234	0.589	-0.008	0.149	-0.637	0.106	-0.272	-0.331	-0.025	-0.08	0.521	-0.259	0.464	0.503	0.198	0.078	0.345	0.414	-0.594	-0.116	-0.44	0.497	0.42	0.008	0.031	0.035	-0.061	0.311	0.284	0.344	-0.358	0.063	0.112	-0.09	0.019	-0.187	-0.138	0.151
c2_cgp--CAIRO_PML_TARGETS_BOUND_BY_MYC_DN	0.138	-0.197	-0.265	0.23	0.318	-0.137	-0.375	-0.232	0.291	-0.285	0.395	-0.294	-0.464	0.145	-0.136	-0.267	0.325	0.662	0.243	0.549	-0.503	0.026	0.344	0.293	0.084	0.405	-0.095	-0.284	0.183	-0.466	0.47	0.045	-0.049	-0.276	0.494	0.053	0.177	0.545	0.125	0.464	-0.321	-0.081	-0.347	0.316	-0.119	-0.357	0.478	0.147	-0.068
c2_cgp--OUELLET_OVARIAN_CANCER_INVASIVE_VS_LMP_UP	0.208	-0.272	0.334	0.074	-0.122	0.275	-0.115	0.126	0.067	-0.042	0.007	-0.38	0.089	0.037	-0.081	-0.512	0.203	0.214	0.161	0.011	-0.196	0.279	-0.028	0.248	0.345	-0.014	-0.202	-0.27	-0.335	-0.272	-0.017	-0.075	0.325	-0.318	0.068	0.126	0.139	0.002	0.146	0.35	0.222	-0.111	0.041	-0.214	0.185	0.249	-0.067	-0.259	0.066
c2_cgp--LANDIS_ERBB2_BREAST_TUMORS_324_UP	0.117	-0.324	-0.338	0.225	-0.319	0.284	-0.371	0.317	0.31	0.113	0.052	-0.322	-0.364	-0.337	-0.33	-0.371	0.271	0.271	0.118	0.197	-0.311	0.266	0.324	0.333	0.197	0.076	-0.1	-0.249	-0.445	-0.39	0.398	-0.402	0.214	-0.167	0.266	0.305	0.316	0.382	0.105	0.29	-0.26	0.13	-0.09	-0.067	0.269	0.065	0.123	-0.107	-0.211
c2_cgp--LANDIS_ERBB2_BREAST_TUMORS_324_DN	0.262	-0.431	-0.243	0.354	0.013	-0.312	-0.459	-0.238	0.361	0.012	-0.408	-0.271	-0.385	-0.516	-0.201	0.134	0.239	0.36	-0.129	0.291	-0.557	0.069	0.332	-0.048	-0.275	0.424	0.462	-0.043	-0.316	-0.531	0.199	-0.547	-0.064	-0.363	0.27	-0.151	0.408	0.211	-0.297	0.15	0.011	0.341	-0.286	0.334	-0.394	0.417	0.531	-0.496	-0.082
c2_cgp--BARRIER_CANCER_RELAPSE_NORMAL_SAMPLE_UP	0.078	-0.094	0.155	-0.101	-0.005	-0.229	-0.273	0.153	-0.275	0.136	-0.107	-0.48	0	-0.017	0.186	0.256	0.225	0.154	0.006	-0.252	-0.38	0.475	-0.09	0.157	0.158	-0.434	0.212	-0.23	-0.138	0.006	-0.321	-0.427	-0.005	-0.424	-0.215	0.092	0.006	-0.223	-0.003	0.096	0.31	0.174	-0.327	0.535	-0.095	0.236	0.262	-0.082	0.097
c2_cgp--BARRIER_CANCER_RELAPSE_NORMAL_SAMPLE_DN	0.643	-0.422	0.167	0.436	-0.095	-0.36	-0.292	-0.486	-0.096	-0.325	-0.465	-0.276	-0.358	-0.484	0.201	-0.458	-0.484	0.421	-0.046	0.573	-0.431	0.013	-0.019	0.334	0.016	0.283	-0.194	-0.318	0.431	-0.28	0.501	-0.325	-0.3	-0.276	0.317	0.034	0.441	0.297	0.23	-0.243	0.169	0.121	-0.335	0.137	-0.264	-0.466	0.317	-0.189	0.176
c2_cgp--BARIS_THYROID_CANCER_DN	0.294	-0.22	-0.342	0.459	-0.282	-0.281	-0.53	0.128	0.33	0.17	-0.018	-0.411	-0.256	-0.416	-0.104	-0.262	0.288	0.462	0.203	0.42	-0.428	0.131	0.456	-0.119	-0.161	0.526	0.019	-0.24	-0.343	-0.333	0.431	-0.272	0.096	-0.334	0.507	-0.062	0.528	0.493	-0.137	0.301	0.01	0.104	-0.205	0.122	-0.285	0.159	0.202	-0.424	-0.366
c2_cgp--BERENJENO_TRANSFORMED_BY_RHOA_UP	0.083	-0.286	0.285	0.267	0.305	0.267	-0.023	0.144	0.106	0.22	-0.226	-0.019	0.18	-0.01	0.037	-0.533	0.019	-0.159	0.033	-0.195	0.063	0.455	-0.109	0.376	0.411	0.173	0.284	0.063	-0.089	-0.426	0.126	-0.392	0.459	0.139	-0.064	0.174	-0.04	0.178	0.293	0.43	-0.038	-0.273	0.091	-0.005	0.309	0.346	-0.135	-0.259	-0.031
c2_cgp--BERENJENO_TRANSFORMED_BY_RHOA_DN	0.209	-0.393	-0.349	0.282	0.074	-0.301	-0.306	-0.183	0.205	-0.236	-0.381	-0.181	-0.383	-0.446	0.033	-0.1	0.12	0.253	-0.356	0.183	-0.504	0.081	0.264	-0.081	-0.307	0.366	0.215	-0.234	-0.021	-0.396	0.143	-0.395	0.054	-0.28	0.219	-0.325	0.214	0.262	-0.144	0.226	0.029	0.356	-0.196	0.153	-0.133	0.205	0.387	-0.201	-0.139
c2_cgp--TAKADA_GASTRIC_CANCER_COPY_NUMBER_DN	0.078	0.294	-0.297	-0.099	0.401	-0.288	0.337	-0.038	-0.354	-0.403	-0.246	0.05	-0.305	0.329	0.388	-0.044	-0.314	-0.38	-0.439	-0.415	-0.271	0.37	-0.448	-0.146	-0.288	0.198	0.068	-0.034	0.303	0.299	-0.128	0.214	0.469	-0.063	-0.336	-0.434	-0.37	0.048	-0.127	0.426	-0.068	-0.202	-0.141	0.09	0.027	0.006	0.424	0.212	0.457
c2_cgp--WANG_BARRETTS_ESOPHAGUS_AND_ESOPHAGUS_CANCER_UP	0.419	-0.367	-0.118	0.238	-0.059	-0.085	-0.509	-0.186	0.381	0.242	-0.327	-0.197	-0.332	-0.435	0.04	-0.108	0.308	0.314	-0.226	0.536	-0.429	0.166	0.351	0.138	0.265	0.212	0.374	-0.088	-0.425	-0.494	0.162	-0.49	0.018	-0.245	0.331	0.243	0.366	0.295	-0.082	0.31	0.258	0.524	-0.274	0.106	-0.286	0.223	0.536	-0.213	0.258
c2_cgp--WANG_BARRETTS_ESOPHAGUS_AND_ESOPHAGUS_CANCER_DN	0.409	-0.59	-0.48	0.62	-0.413	0.383	-0.388	0.509	0.67	0.2	0.481	-0.511	-0.322	-0.5	-0.329	-0.206	0.629	0.721	0.436	0.735	0.084	-0.463	0.711	-0.481	-0.431	0.587	-0.448	-0.626	-0.478	-0.561	0.724	-0.31	-0.436	-0.577	0.726	0.397	0.722	0.689	-0.264	-0.273	-0.147	0.262	-0.392	-0.588	0.561	-0.501	-0.257	-0.262	-0.623
c2_cgp--KERLEY_RESPONSE_TO_CISPLATIN_UP	0.229	-0.364	-0.346	0.31	0.213	-0.277	-0.495	-0.224	0.238	0.005	-0.198	-0.368	-0.468	-0.448	-0.115	-0.232	-0.047	0.181	0.065	0.308	-0.557	0.084	0.282	0.127	-0.01	0.415	0.29	-0.215	-0.188	-0.439	0.416	-0.433	-0.106	-0.437	0.24	0.193	0.359	0.453	-0.25	0.268	0.261	0.525	0.036	0.299	-0.347	0.123	0.516	-0.353	-0.237
c2_cgp--MISSIAGLIA_REGULATED_BY_METHYLATION_UP	0.434	-0.335	-0.102	0.334	-0.201	-0.078	-0.541	0.125	0.339	-0.111	-0.269	-0.486	-0.344	-0.335	-0.281	-0.516	0.276	0.358	-0.14	0.422	-0.526	0.105	0.415	0.068	0.296	0.356	-0.137	-0.465	-0.354	-0.349	0.414	-0.341	0.069	-0.549	0.358	0.238	0.379	0.439	-0.008	0.414	0.3	0.397	-0.339	0.136	0.046	0.028	0.387	-0.253	-0.088
c2_cgp--MISSIAGLIA_REGULATED_BY_METHYLATION_DN	-0.18	-0.257	0.428	0.324	0.4	0.456	0.51	-0.035	-0.019	0.312	0.147	0.308	0.417	0.438	0.197	-0.542	-0.092	-0.382	-0.13	-0.3	0.529	0.527	-0.337	0.381	0.497	0.134	0.294	0.203	-0.027	-0.39	-0.123	-0.246	0.56	0.528	-0.224	-0.033	-0.34	-0.134	0.577	0.484	-0.065	-0.569	0.416	-0.195	0.513	0.378	-0.588	-0.383	-0.182
c2_cgp--TANG_SENESCENCE_TP53_TARGETS_UP	0.044	-0.281	-0.359	0.09	0.286	-0.254	-0.38	-0.44	0.192	0.196	-0.384	-0.073	-0.44	-0.5	-0.199	-0.268	-0.111	0.09	-0.006	0.068	-0.614	0.185	0.136	-0.068	-0.051	0.119	0.366	0.192	-0.016	-0.356	0.126	-0.534	0.078	-0.296	0.098	-0.201	0.315	0.104	-0.098	0.273	-0.113	0.173	-0.116	0.019	-0.213	0.069	0.441	-0.138	-0.317
c2_cgp--TANG_SENESCENCE_TP53_TARGETS_DN	-0.098	-0.285	0.575	0.141	0.399	0.551	0.372	0.292	-0.072	0.297	-0.097	0.255	0.459	0.425	0.206	-0.628	0.069	-0.317	0.103	-0.362	0.514	0.457	-0.4	0.553	0.675	-0.084	0.354	0.139	-0.175	-0.417	-0.178	-0.441	0.538	0.474	-0.207	0.236	-0.252	-0.052	0.466	0.469	-0.21	-0.585	0.506	-0.124	0.504	0.511	-0.607	-0.473	-0.032
c2_cgp--WANG_BARRETTS_ESOPHAGUS_UP	0.328	-0.446	-0.348	0.401	-0.231	0.015	-0.48	0.095	0.416	0.298	-0.196	-0.393	-0.521	-0.547	-0.297	-0.204	0.353	0.474	-0.09	0.522	-0.484	-0.256	0.454	0.078	0.054	0.486	0.052	-0.281	-0.324	-0.477	0.43	-0.446	-0.179	-0.504	0.426	0.199	0.475	0.414	-0.063	0.101	0.331	0.402	-0.232	-0.087	-0.078	0.315	0.268	-0.319	-0.115
c2_cgp--WANG_BARRETTS_ESOPHAGUS_DN	0.196	-0.583	-0.729	0.6	-0.509	0.439	-0.398	0.564	0.724	0.259	0.673	-0.66	-0.479	-0.386	-0.536	-0.381	0.624	0.797	0.58	0.771	-0.021	-0.23	0.779	-0.512	-0.496	0.569	-0.32	-0.68	-0.509	-0.619	0.824	-0.264	-0.4	-0.684	0.791	0.338	0.787	0.753	-0.527	-0.367	-0.288	0.165	-0.542	-0.457	0.44	-0.491	0.059	-0.235	-0.529
c2_cgp--WANG_ESOPHAGUS_CANCER_VS_NORMAL_UP	0.425	-0.245	-0.053	0.309	0.034	-0.235	-0.494	-0.304	0.113	0.128	-0.42	-0.427	-0.356	-0.342	-0.105	-0.361	0.054	0.268	-0.279	0.259	-0.512	0.035	0.031	0.172	0.294	0.333	0.245	-0.286	-0.357	-0.289	0.179	-0.322	0.101	-0.428	0.159	0.15	0.291	0.279	-0.159	0.354	0.321	0.32	-0.275	0.345	-0.295	0.245	0.48	-0.379	-0.053
c2_cgp--WANG_ESOPHAGUS_CANCER_VS_NORMAL_DN	0.152	-0.436	-0.187	0.282	-0.027	0.233	-0.406	0.245	0.396	-0.084	0.021	-0.492	-0.297	-0.49	-0.206	-0.425	0.357	0.435	0.172	0.328	-0.29	-0.162	0.464	0.192	0.081	0.349	-0.131	-0.496	-0.057	-0.572	0.538	-0.456	-0.114	-0.509	0.456	0.278	0.506	0.425	-0.119	0.261	0.285	0.408	-0.184	-0.043	0.103	-0.086	0.281	-0.158	-0.166
c2_cgp--WANG_ESOPHAGUS_CANCER_PROGRESSION_UP	0.649	-0.558	0.445	0.1	0.142	-0.176	-0.687	-0.408	-0.108	-0.08	-0.586	-0.41	0.017	-0.306	-0.216	-0.572	-0.145	0.128	-0.251	0.13	-0.684	0.747	-0.376	0.547	0.455	0.351	-0.215	-0.198	-0.433	-0.715	0.079	-0.558	-0.102	-0.313	0.134	0.488	0.357	0.167	-0.316	0.421	0.245	0.293	0.12	0.314	-0.284	0.439	0.832	-0.4	0.523
c2_cgp--SILIGAN_TARGETS_OF_EWS_FLI1_FUSION_UP	0.253	-0.326	-0.363	0.098	0.533	-0.379	0.043	-0.399	-0.535	-0.367	-0.282	-0.313	-0.575	-0.107	0.317	-0.25	-0.568	-0.228	-0.514	-0.48	-0.505	0.572	-0.307	0.057	-0.064	0.187	-0.569	-0.551	0.582	0.15	-0.085	-0.234	0.341	-0.049	-0.534	-0.196	-0.072	0.38	0.545	0.23	0.408	0.682	0.12	-0.071	0.43	0.1	0.602	0.355	0.344
c2_cgp--ROYLANCE_BREAST_CANCER_16Q_COPY_NUMBER_UP	0.337	-0.294	-0.062	0.452	-0.085	0.157	-0.339	0.185	0.468	-0.278	-0.042	0.202	-0.169	-0.105	-0.106	-0.454	0.458	0.417	-0.28	0.431	0.258	0.155	0.487	0.257	0.251	0.167	-0.438	0.015	-0.149	-0.379	0.381	-0.386	-0.17	0.228	0.444	0.252	0.411	0.236	0.121	-0.175	0.15	0.088	-0.099	-0.339	0.116	-0.276	-0.128	-0.179	-0.276
c2_cgp--ROYLANCE_BREAST_CANCER_16Q_COPY_NUMBER_DN	0.335	-0.17	-0.296	0.433	0.123	0.11	-0.278	0.512	0.359	-0.277	-0.108	-0.022	-0.241	-0.208	0.173	-0.504	0.371	0.271	0.095	0	0.169	0.194	0.375	-0.27	-0.116	0.231	-0.38	-0.085	0.233	-0.244	0.441	-0.214	0.107	0.022	0.24	-0.19	0.364	0.314	0.048	-0.026	0.27	-0.059	-0.151	-0.338	-0.071	-0.348	-0.202	-0.069	-0.478
c2_cgp--JOHANSSON_GLIOMAGENESIS_BY_PDGFB_UP	0.154	-0.179	-0.014	0.309	0.108	0.343	-0.191	0.14	0.146	0.322	-0.39	-0.19	-0.191	0.109	-0.026	-0.601	0.384	0.095	-0.338	0.009	-0.265	0.362	0.108	0.5	0.468	0.376	0.403	-0.245	-0.181	-0.475	0.168	-0.355	0.634	0.004	0.18	0.021	0.034	0.242	0.38	0.505	0.022	0.016	0.092	-0.007	0.13	0.449	0.128	-0.236	0.086
c2_cgp--JOHANSSON_GLIOMAGENESIS_BY_PDGFB_DN	0.324	-0.223	-0.088	0.412	-0.453	-0.059	-0.359	-0.324	0.407	0.032	-0.147	0.005	-0.072	-0.464	-0.45	-0.341	0.113	0.436	-0.134	0.428	0.229	0.088	0.513	0.087	0.09	0.413	-0.107	-0.275	-0.425	-0.202	0.484	-0.315	-0.204	-0.311	0.382	-0.021	0.193	0.486	0.4	0.224	-0.159	0.294	-0.41	-0.348	0.177	0.384	-0.06	-0.261	-0.292
c2_cgp--MCBRYAN_PUBERTAL_BREAST_3_4WK_UP	0.151	-0.25	-0.275	0.348	-0.148	0.023	-0.27	0.085	0.34	0.187	-0.049	-0.319	-0.319	-0.282	-0.174	0.035	0.323	0.369	0.071	0.275	-0.344	0.056	0.322	-0.071	-0.129	0.323	0.031	-0.288	-0.228	-0.295	0.328	-0.273	0.063	-0.3	0.336	0.057	0.343	0.347	-0.108	0.087	-0.078	0.145	-0.191	-0.02	-0.013	0.006	0.185	-0.15	-0.193
c2_cgp--MCBRYAN_PUBERTAL_BREAST_3_4WK_DN	-0.115	-0.142	-0.087	-0.041	0.052	-0.208	-0.227	-0.375	0.058	-0.081	-0.171	-0.38	-0.146	0.062	0.1	-0.068	0.101	0.014	-0.296	0.198	-0.421	-0.21	-0.026	-0.204	0.165	0.082	0.005	-0.187	-0.182	-0.146	-0.116	-0.166	0.002	-0.435	-0.017	0.017	0.001	-0.018	-0.118	0.031	0.282	0.166	-0.147	0.439	-0.02	-0.259	0.276	-0.123	-0.007
c2_cgp--MCBRYAN_PUBERTAL_BREAST_4_5WK_UP	0.116	-0.326	-0.306	0.336	-0.205	0.04	-0.332	0.115	0.403	0.23	0.02	-0.342	-0.379	-0.366	-0.207	0.044	0.236	0.402	0.216	0.34	-0.355	0.035	0.397	-0.106	-0.143	0.346	-0.005	-0.28	-0.267	-0.382	0.375	-0.317	-0.008	-0.304	0.357	0.09	0.39	0.384	-0.177	0.076	-0.163	0.141	-0.227	-0.031	-0.019	0.003	0.297	-0.333	-0.239
c2_cgp--MCBRYAN_PUBERTAL_BREAST_4_5WK_DN	0.238	-0.301	-0.322	0.25	0.269	-0.141	-0.126	-0.286	0.028	-0.092	-0.398	-0.033	-0.256	-0.302	-0.102	-0.262	0.134	0.099	-0.357	0.123	-0.377	0.118	0.166	0.066	-0.073	0.344	0.173	-0.046	0.037	-0.389	0.117	-0.415	0.08	-0.175	0.035	-0.094	0.24	0.136	-0.033	-0.008	-0.016	0.149	-0.141	0.036	-0.004	0.214	0.285	0.08	-0.07
c2_cgp--MCBRYAN_PUBERTAL_BREAST_5_6WK_UP	-0.143	-0.236	-0.327	0.02	-0.011	0.098	-0.261	0.147	0.188	0.03	-0.075	-0.209	-0.375	-0.321	-0.163	-0.076	0.182	0.278	0.11	0.071	-0.328	-0.118	0.249	0.07	0.079	0.152	0.071	-0.092	-0.185	-0.295	0.205	-0.362	0.027	-0.085	0.131	0.123	0.235	0.243	-0.105	0.225	-0.216	0.139	-0.056	0.12	-0.051	-0.047	0.079	0.015	-0.103
c2_cgp--MCBRYAN_PUBERTAL_BREAST_5_6WK_DN	-0.065	-0.2	-0.28	0.06	0.398	-0.4	-0.276	-0.274	-0.101	-0.06	-0.398	-0.34	-0.334	-0.266	0.292	-0.144	-0.176	-0.099	-0.443	-0.019	-0.439	0.115	-0.038	-0.027	-0.183	0.161	0.088	-0.145	0.312	-0.188	-0.24	-0.122	0.313	-0.254	-0.117	-0.152	0.018	-0.229	-0.199	-0.221	-0.168	0.235	-0.002	0.307	-0.128	0.16	0.234	-0.012	0.046
c2_cgp--MCBRYAN_PUBERTAL_BREAST_6_7WK_UP	0.041	-0.164	-0.341	0.2	0.291	-0.272	-0.372	-0.249	0.002	0.035	-0.46	-0.392	-0.364	-0.249	0.086	-0.225	0.114	0.042	-0.357	0.072	-0.492	-0.082	0.125	0.119	-0.031	0.289	0.158	-0.312	-0.065	-0.191	-0.019	-0.279	0.247	-0.42	-0.031	-0.051	0.143	0.131	-0.172	0.064	0.043	0.363	-0.209	0.353	-0.12	0.156	0.276	-0.108	0.019
c2_cgp--MCBRYAN_PUBERTAL_BREAST_6_7WK_DN	0.081	-0.124	-0.274	0.267	-0.018	0.311	-0.254	-0.017	0.328	0.299	0.015	-0.106	-0.354	-0.328	-0.22	-0.194	0.121	0.255	0.234	0.129	-0.268	0.143	0.302	0.018	0.27	0.318	0.335	-0.108	-0.19	-0.356	0.196	-0.326	0.154	-0.186	0.228	0.236	0.272	0.252	-0.145	0.307	-0.179	-0.066	-0.181	0.059	0.012	0.281	0.307	-0.298	-0.184
c2_cgp--VETTER_TARGETS_OF_PRKCA_AND_ETS1_UP	0.147	-0.342	0.015	0.094	-0.064	-0.128	-0.456	0.016	-0.331	0.296	-0.545	-0.429	-0.31	-0.294	-0.136	0.329	-0.417	-0.351	0.16	-0.391	-0.592	0.271	-0.472	0.183	0.263	0.195	0.404	-0.31	-0.17	-0.266	-0.012	-0.397	0.11	-0.238	-0.542	0.179	-0.072	0.17	0.193	-0.253	0.182	0.279	-0.209	0.093	-0.067	0.37	0.526	-0.227	0.207
c2_cgp--VETTER_TARGETS_OF_PRKCA_AND_ETS1_DN	0.295	-0.373	0.367	0.495	-0.146	0.134	-0.4	0.376	0.136	-0.265	-0.451	-0.517	-0.041	-0.54	-0.589	-0.578	0.52	0.443	-0.35	0.432	-0.455	0.472	0.373	0.517	0.329	0.411	0.009	-0.154	-0.348	-0.527	0.466	-0.552	0.084	-0.453	0.468	0.364	0.065	0.373	0.592	0.573	0.004	0.474	-0.381	-0.099	0.384	-0.133	0.327	-0.532	0
c2_cgp--DUNNE_TARGETS_OF_AML1_MTG8_FUSION_UP	0.439	-0.022	-0.002	0.19	-0.288	-0.474	-0.537	-0.235	0.029	0.133	-0.335	-0.503	-0.266	-0.379	-0.052	-0.028	0.281	0.405	-0.001	0.251	-0.541	-0.296	0.101	-0.19	0.114	0.259	0.229	-0.376	-0.419	-0.302	0.061	-0.336	0.076	-0.647	0.155	0.201	0.476	0.256	-0.323	0.227	0.602	0.547	-0.52	0.501	-0.281	0.113	0.545	-0.442	-0.189
c2_cgp--DUNNE_TARGETS_OF_AML1_MTG8_FUSION_DN	-0.147	-0.248	-0.101	0.044	0.26	-0.132	-0.698	-0.349	0.118	0.187	-0.432	-0.336	-0.652	-0.606	-0.122	-0.011	-0.29	0.061	-0.311	-0.186	-0.655	-0.051	-0.054	0.305	0.113	0.27	0.503	0.389	-0.371	-0.376	-0.198	-0.581	0.178	-0.353	-0.088	0.063	0.285	0.296	-0.169	0.223	-0.094	0.1	-0.052	0.253	-0.068	0.602	0.591	-0.068	0.052
c2_cgp--LUI_THYROID_CANCER_PAX8_PPARG_UP	0.176	-0.029	-0.347	-0.114	0.255	0.002	-0.127	-0.106	-0.366	0.09	-0.03	-0.034	-0.394	-0.18	0.054	-0.131	-0.21	-0.159	-0.107	-0.171	-0.409	0.338	-0.36	0.115	0.012	-0.061	0.211	-0.042	0.03	-0.088	-0.169	-0.09	0.027	0.208	-0.197	0.127	-0.1	-0.023	-0.005	0.277	-0.386	0.09	0.199	0.031	-0.251	0.408	0.198	0.148	-0.058
c2_cgp--LUI_THYROID_CANCER_PAX8_PPARG_DN	0.5	-0.445	0.061	0.428	-0.522	-0.42	-0.443	-0.442	0.468	-0.682	-0.659	-0.679	-0.081	-0.445	-0.143	-0.596	0.251	0.449	-0.586	0.538	-0.682	-0.413	0.565	0.123	-0.494	0.493	-0.49	-0.639	-0.379	-0.22	0.272	-0.129	0.073	-0.695	0.449	-0.309	0.399	0.256	-0.297	0.418	0.719	0.757	0.265	-0.132	-0.482	-0.249	0.606	-0.084	0.036
c2_cgp--HAMAI_APOPTOSIS_VIA_TRAIL_UP	-0.4	0.11	-0.024	-0.38	0.287	0.201	0.113	0.338	-0.437	-0.019	0.028	0.173	-0.03	0.316	0.265	-0.271	-0.305	-0.408	-0.105	-0.512	0.036	0.268	-0.44	0.259	0.23	-0.405	0.126	0.032	0.193	0.09	-0.454	-0.091	0.399	0.26	-0.467	-0.031	-0.448	-0.306	0.325	0.035	-0.34	-0.287	0.18	0.379	0.409	0.241	-0.296	0.209	0.196
c2_cgp--HAMAI_APOPTOSIS_VIA_TRAIL_DN	0.499	-0.435	0.073	0.472	-0.268	-0.285	-0.269	-0.206	0.353	-0.132	-0.423	-0.252	-0.005	-0.42	-0.33	-0.412	0.256	0.386	-0.247	0.482	-0.354	0.065	0.338	-0.017	-0.237	0.467	-0.147	-0.301	-0.297	-0.428	0.461	-0.414	0.037	-0.318	0.433	-0.188	0.528	0.38	0.043	0.107	0.339	0.435	-0.066	-0.35	-0.203	0.034	0.298	-0.325	-0.191
c2_cgp--OUELLET_CULTURED_OVARIAN_CANCER_INVASIVE_VS_LMP_UP	-0.069	-0.399	0.112	0.196	-0.097	0.157	-0.178	0.216	0.155	0.151	-0.336	-0.299	-0.105	0.08	-0.331	-0.29	0.278	0.207	-0.227	0.2	0.026	0.249	0.166	0.249	0.043	0.234	-0.096	-0.127	-0.292	-0.421	0.147	-0.352	0.225	-0.014	0.21	0.162	-0.003	0.218	0.31	0.298	0.051	0.177	0.182	-0.235	0.017	0.164	-0.157	-0.216	-0.077
c2_cgp--OUELLET_CULTURED_OVARIAN_CANCER_INVASIVE_VS_LMP_DN	0.343	-0.027	-0.409	0.257	-0.184	-0.056	-0.199	-0.099	0.174	-0.013	0.096	0.155	-0.285	-0.236	-0.333	-0.064	-0.062	0.184	0.337	0.12	-0.266	0.139	0.335	-0.002	0.075	0.327	0.159	0.119	-0.332	-0.147	0.166	-0.273	0.198	-0.189	0.123	0.048	0.295	0.177	-0.039	0.036	0.127	0.129	-0.062	0.007	-0.091	-0.196	0.424	-0.142	0.028
c2_cgp--HUMMERICH_BENIGN_SKIN_TUMOR_UP	0.528	-0.649	0.146	0.511	-0.404	0.357	-0.038	0.466	0.582	-0.209	0.462	-0.558	0.062	-0.245	-0.609	-0.378	0.568	0.583	0.615	0.641	0.198	0.323	0.737	-0.316	-0.007	0.319	-0.395	-0.454	-0.539	-0.568	0.74	-0.447	-0.074	-0.679	0.726	0.283	0.609	0.69	-0.097	-0.123	0.165	0.387	-0.677	-0.451	0.525	-0.454	0.219	-0.504	-0.254
c2_cgp--HUMMERICH_BENIGN_SKIN_TUMOR_DN	0.252	-0.287	0.357	-0.011	-0.22	-0.213	0.028	-0.344	0.182	-0.162	-0.083	0.123	0.014	-0.246	-0.18	0.473	0.258	0.29	-0.115	0.29	0.003	-0.317	0.441	0.31	-0.117	0.242	0.132	0.765	-0.293	-0.499	0.165	-0.475	-0.357	0.31	0.074	0.091	0.054	-0.102	-0.212	-0.209	0.309	0.249	0.332	-0.172	-0.176	0.258	0.458	-0.077	0.069
c2_cgp--MCBRYAN_PUBERTAL_TGFB1_TARGETS_UP	0.235	-0.339	-0.377	0.404	0.071	-0.102	-0.333	-0.127	0.251	0.066	-0.384	-0.305	-0.446	-0.501	-0.01	-0.149	0.086	0.271	-0.124	0.102	-0.54	0.124	0.251	-0.014	-0.033	0.482	0.319	-0.15	-0.172	-0.42	0.283	-0.447	0.259	-0.296	0.192	0.035	0.291	0.416	-0.111	0.197	-0.11	0.339	-0.278	0.161	-0.106	0.299	0.429	-0.26	-0.034
c2_cgp--MCBRYAN_PUBERTAL_TGFB1_TARGETS_DN	0.101	-0.369	-0.264	0.167	-0.186	-0.245	-0.469	-0.154	0.283	0.116	-0.139	-0.409	-0.483	-0.299	-0.2	-0.106	0.21	0.351	0.068	0.293	-0.493	-0.007	0.326	0.017	0.006	0.249	0.193	-0.194	-0.314	-0.461	0.231	-0.35	-0.046	-0.348	0.283	-0.041	0.384	0.231	-0.221	0.412	0.103	0.312	-0.319	0.199	-0.142	0.191	0.395	-0.144	0.022
c2_cgp--HUMMERICH_MALIGNANT_SKIN_TUMOR_UP	0.544	-0.545	-0.363	0.633	-0.224	-0.058	-0.49	0.114	0.657	0.367	-0.093	-0.47	-0.451	-0.446	-0.492	-0.385	0.55	0.601	0.161	0.559	-0.462	0.243	0.592	-0.369	-0.004	0.645	0.345	-0.477	-0.511	-0.681	0.696	-0.527	-0.115	-0.603	0.596	0.367	0.601	0.626	-0.108	0.3	0.241	0.429	-0.58	-0.606	0.308	-0.122	0.578	-0.633	-0.21
c2_cgp--HUMMERICH_MALIGNANT_SKIN_TUMOR_DN	0.293	-0.329	0.261	0.03	-0.27	-0.315	0.089	-0.268	0.097	-0.26	-0.179	-0.079	0.193	-0.295	-0.241	0.332	0.365	0.288	-0.267	0.466	-0.166	-0.297	0.451	-0.115	-0.297	0.1	-0.042	0.707	-0.366	-0.399	0.201	-0.425	-0.077	0.012	0.165	-0.22	0.141	-0.134	-0.003	-0.253	0.386	0.321	-0.003	-0.31	-0.109	0.097	0.367	0.013	-0.02
c2_cgp--LUCAS_HNF4A_TARGETS_UP	0.168	-0.376	-0.137	0.092	-0.237	0.042	-0.198	0.202	0.149	-0.131	-0.169	-0.229	-0.181	-0.156	-0.242	-0.209	0.311	0.333	-0.208	0.194	-0.154	0.255	0.408	0.028	-0.197	0.097	0.158	-0.26	-0.32	-0.405	0.311	-0.401	-0.157	-0.331	0.276	-0.011	0.232	0.041	0.218	0.22	-0.03	0.332	-0.265	0.07	0.121	0.1	0.115	-0.141	-0.19
c2_cgp--LUCAS_HNF4A_TARGETS_DN	-0.41	0.033	-0.508	0.048	0.093	0.073	-0.085	0.393	0.202	0.548	-0.066	0.102	-0.287	-0.3	-0.226	0.03	0.181	0.224	-0.237	-0.288	0.139	0.319	0.334	0.67	0.456	-0.078	0.674	0.212	0.115	-0.373	-0.273	-0.389	0.361	-0.164	-0.003	0.462	-0.252	0.215	-0.263	0.172	-0.684	-0.184	-0.309	0.488	-0.392	0.581	0.175	-0.474	0
c2_cgp--ZIRN_TRETINOIN_RESPONSE_WT1_UP	0.042	-0.291	-0.412	-0.002	0.096	-0.153	-0.3	-0.369	-0.186	0.277	-0.114	-0.138	-0.549	-0.196	-0.164	0.087	-0.232	-0.229	-0.454	-0.245	-0.664	-0.255	-0.233	0.202	-0.006	0.458	0.498	-0.016	-0.206	-0.54	-0.074	-0.479	0.205	-0.004	-0.268	0.216	-0.029	0.037	-0.195	0.137	0.151	0.419	0.037	0.51	-0.358	0.349	0.525	-0.495	0.321
c2_cgp--ZIRN_TRETINOIN_RESPONSE_UP	0.076	-0.402	-0.338	0.215	0.386	-0.33	-0.465	-0.405	0.054	0.013	0.133	-0.102	-0.538	-0.222	-0.124	0.372	-0.298	0.101	0.072	-0.176	-0.581	-0.261	0.089	0.095	0.047	0.287	0.405	0.098	-0.096	-0.491	0.171	-0.381	-0.127	-0.445	-0.047	-0.133	0.441	0.286	-0.49	0.116	0.092	0.238	-0.335	0.436	-0.403	0.181	0.368	-0.305	0.155
c2_cgp--STREICHER_LSM1_TARGETS_UP	-0.101	-0.27	-0.22	0.286	-0.079	-0.146	-0.154	-0.089	0.043	0.113	-0.195	-0.3	-0.228	-0.143	-0.097	-0.213	0.057	0.063	-0.031	0.05	-0.308	0.145	0.017	0.002	0.036	0.224	0.078	-0.322	-0.222	-0.344	0.307	-0.216	0.174	0	0.003	-0.097	0.078	0.371	0.213	0.281	-0.074	0.077	0.013	0.039	0.185	0.194	-0.098	-0.231	-0.287
c2_cgp--STREICHER_LSM1_TARGETS_DN	0.303	-0.28	-0.061	0.244	-0.359	0.048	-0.47	-0.226	0.084	0.475	-0.456	-0.57	-0.182	-0.386	-0.273	-0.274	-0.296	0.096	0.168	0.055	-0.352	0.418	0.007	0.336	0.415	0.151	0.595	0.037	-0.496	-0.451	0.192	-0.557	0.153	-0.466	0.175	0.427	0.404	0.386	-0.033	0.475	-0.046	0.048	-0.037	0.222	-0.109	0.316	0.326	-0.314	-0.037
c2_cgp--KAN_RESPONSE_TO_ARSENIC_TRIOXIDE	0.164	-0.269	-0.073	0.076	0.153	0.197	-0.229	0.179	-0.127	0.011	-0.266	-0.08	-0.345	-0.316	-0.234	-0.364	-0.089	0.025	-0.186	-0.173	-0.454	0.241	-0.063	0.343	0.263	0.129	0.268	0.227	-0.117	-0.331	0.122	-0.427	0.247	0.122	-0.004	0.204	-0.035	0.21	0.143	0.332	-0.09	0.066	-0.108	0.269	0.029	0.248	0.312	-0.24	0.206
c2_cgp--LANG_MYB_FAMILY_TARGETS	0.703	-0.094	0.022	0.097	-0.301	0.049	-0.53	0.253	-0.216	0.186	-0.543	-0.549	0.084	-0.255	-0.36	-0.728	0.422	0.24	-0.471	-0.232	-0.584	0.522	-0.239	0.564	0.46	0.085	0.075	-0.506	-0.508	-0.39	0.126	-0.518	0.486	-0.659	0.113	0.279	0.403	0.274	0.113	0.358	0.649	0.643	-0.424	0.168	-0.414	0.558	0.413	-0.633	-0.314
c2_cgp--MCBRYAN_TERMINAL_END_BUD_UP	0.01	-0.369	-0.577	0.479	-0.117	0.232	-0.35	-0.221	0.69	0.677	0.08	-0.479	-0.509	-0.466	-0.42	0.152	0.347	0.474	0.403	0.413	-0.55	-0.086	0.351	-0.184	0.011	0.322	0.392	-0.245	-0.372	-0.571	0.463	-0.479	-0.12	-0.278	0.467	0.16	0.564	0.439	-0.214	0.024	-0.15	0.022	-0.195	-0.064	-0.018	0.191	0.316	-0.336	-0.431
c2_cgp--NUNODA_RESPONSE_TO_DASATINIB_IMATINIB_UP	-0.014	0.076	0.217	0.327	0.494	-0.029	0.131	-0.146	-0.186	-0.259	-0.114	0.315	0.042	0.099	0.391	-0.581	-0.028	-0.493	-0.043	-0.386	-0.129	0.367	-0.254	0.269	0.233	0.167	0.005	0.154	0.135	-0.129	0.14	0.007	0.589	0.455	-0.263	-0.301	-0.253	0.103	0.457	0.385	0.372	-0.44	0.384	0.244	0.325	-0.312	-0.245	0.285	0.249
c2_cgp--NUNODA_RESPONSE_TO_DASATINIB_IMATINIB_DN	0.56	0.207	-0.281	-0.055	-0.051	-0.225	-0.533	-0.07	0.032	0.17	0.086	-0.493	-0.344	0.106	-0.323	-0.507	-0.248	0.128	0.247	-0.043	-0.655	0.115	-0.213	0.189	0.7	0.17	0.028	-0.456	-0.354	-0.203	0.35	0.022	0.04	-0.53	-0.116	0.373	0.17	0.46	0.401	0.286	0.545	0.345	-0.401	0.599	0.479	-0.318	-0.077	-0.609	-0.202
c2_cgp--DARWICHE_SKIN_TUMOR_PROMOTER_UP	0.293	-0.367	-0.108	0.403	-0.278	0.021	-0.437	0.017	0.436	0.261	-0.353	-0.318	-0.115	-0.342	-0.389	-0.385	0.292	0.481	-0.082	0.49	-0.255	-0.196	0.454	-0.161	-0.07	0.41	0.206	-0.207	-0.388	-0.498	0.375	-0.415	-0.016	-0.412	0.448	0.015	0.523	0.338	-0.321	0.199	0.183	0.194	-0.337	-0.269	-0.247	-0.012	0.144	-0.359	-0.21
c2_cgp--DARWICHE_SKIN_TUMOR_PROMOTER_DN	0.056	-0.175	-0.335	0.187	-0.106	-0.099	-0.068	0.029	0.305	-0.183	0.086	-0.192	-0.312	0.001	-0.161	-0.063	0.131	0.278	-0.051	0.332	-0.161	-0.099	0.284	-0.089	-0.124	0.268	-0.201	-0.074	-0.015	-0.197	0.255	-0.225	-0.115	-0.186	0.271	0.058	0.191	0.286	0.033	-0.104	0.088	0.149	-0.045	-0.119	0.248	-0.357	-0.052	-0.078	-0.149
c2_cgp--DARWICHE_PAPILLOMA_RISK_LOW_UP	0.272	-0.327	-0.196	0.373	-0.387	0.059	-0.296	0.257	0.474	0.18	-0.109	-0.381	-0.187	-0.287	-0.465	-0.221	0.394	0.468	0.081	0.482	-0.09	-0.141	0.448	-0.214	-0.057	0.414	0.117	-0.136	-0.463	-0.431	0.395	-0.41	-0.106	-0.387	0.463	0.186	0.463	0.443	-0.2	0.057	0.216	0.111	-0.195	-0.28	0.108	-0.087	-0.038	-0.373	-0.195
c2_cgp--DARWICHE_PAPILLOMA_RISK_LOW_DN	0.127	-0.145	-0.308	0.232	0.06	-0.128	-0.194	-0.231	0.252	-0.143	-0.14	-0.117	-0.246	-0.055	0.008	-0.202	-0.014	0.284	-0.251	0.301	-0.286	-0.113	0.291	-0.028	-0.174	0.309	-0.171	-0.146	0.168	-0.2	0.219	-0.212	-0.024	-0.187	0.219	-0.123	0.246	0.151	-0.039	-0.001	0.092	0.228	-0.197	-0.055	-0.085	-0.323	0.116	0.031	-0.151
c2_cgp--DARWICHE_PAPILLOMA_RISK_HIGH_UP	0.349	-0.415	-0.149	0.414	-0.411	0.124	-0.428	0.278	0.48	0.316	-0.179	-0.418	-0.157	-0.358	-0.52	-0.315	0.357	0.494	0.069	0.478	-0.083	-0.125	0.454	-0.198	0.023	0.42	0.178	-0.255	-0.535	-0.51	0.426	-0.477	-0.099	-0.488	0.477	0.242	0.518	0.449	-0.297	0	0.147	0.18	-0.325	-0.292	0.001	-0.042	0.074	-0.364	-0.29
c2_cgp--DARWICHE_PAPILLOMA_RISK_HIGH_DN	0.023	-0.097	-0.318	0.19	0.07	-0.154	-0.06	-0.268	0.237	-0.236	-0.047	-0.051	-0.268	0.007	0.008	-0.109	0.087	0.24	-0.211	0.289	-0.288	-0.154	0.283	-0.056	-0.208	0.274	-0.21	-0.026	0.142	-0.132	0.197	-0.137	-0.035	-0.075	0.174	-0.13	0.162	0.163	0.06	0.021	0.092	0.137	-0.03	-0.028	0.029	-0.329	0.004	-0.031	-0.088
c2_cgp--DARWICHE_SQUAMOUS_CELL_CARCINOMA_UP	0.395	-0.37	-0.21	0.414	-0.335	0.018	-0.46	0.169	0.426	0.224	-0.271	-0.407	-0.308	-0.338	-0.421	-0.334	0.249	0.491	-0.027	0.459	-0.28	-0.016	0.423	-0.179	-0.049	0.414	0.179	-0.254	-0.422	-0.461	0.424	-0.437	-0.028	-0.481	0.439	0.158	0.494	0.436	-0.189	0.158	0.17	0.248	-0.328	-0.155	-0.03	-0.054	0.267	-0.329	-0.183
c2_cgp--DARWICHE_SQUAMOUS_CELL_CARCINOMA_DN	-0.012	-0.168	-0.265	0.192	-0.071	-0.102	-0.025	-0.114	0.34	-0.121	0.019	-0.105	-0.148	-0.032	-0.173	-0.086	0.187	0.293	-0.106	0.322	-0.114	-0.236	0.379	-0.07	-0.15	0.293	-0.178	-0.102	-0.048	-0.22	0.21	-0.191	-0.124	-0.099	0.282	-0.034	0.223	0.224	-0.071	-0.064	0.077	0.079	-0.07	-0.142	0.066	-0.325	-0.136	-0.091	-0.171
c2_cgp--MAHADEVAN_IMATINIB_RESISTANCE_UP	0.099	-0.348	-0.495	0.235	-0.192	0.1	-0.352	0.391	0.34	0.33	-0.123	-0.454	-0.509	-0.551	-0.276	0.148	0.341	0.324	0.136	0.088	-0.544	0.07	0.346	-0.053	-0.153	0.183	0.193	-0.084	-0.386	-0.421	0.105	-0.473	0.109	-0.402	0.199	-0.129	0.278	0.248	-0.324	0.414	0.06	0.366	-0.121	0.254	-0.195	0.172	0.519	-0.286	0.079
c2_cgp--MAHADEVAN_IMATINIB_RESISTANCE_DN	-0.198	-0.037	-0.379	0.032	-0.033	-0.469	-0.482	-0.404	-0.02	-0.206	-0.198	-0.25	-0.521	0.03	0.069	-0.035	0.053	0.264	-0.186	-0.08	-0.639	-0.335	-0.029	-0.343	-0.359	0.235	0.27	0.181	-0.118	-0.148	-0.183	-0.265	0.288	0.119	-0.165	-0.457	0.144	-0.094	-0.17	0.308	0.163	0.246	-0.234	0.689	-0.206	0.255	0.259	-0.439	0.206
c2_cgp--TOMIDA_METASTASIS_UP	0.541	-0.316	-0.381	0.28	-0.398	0.406	-0.435	0.069	0.022	0.171	0.125	-0.076	-0.488	-0.151	-0.32	-0.074	0.109	-0.103	0.687	0.293	-0.465	0.385	0.175	0.297	0.493	0.271	-0.598	-0.042	-0.458	-0.204	0.47	-0.378	-0.258	-0.123	0.123	0.435	0.174	0.495	0.437	0.176	0.07	0.121	-0.119	-0.544	0.438	-0.357	0.527	-0.292	0.226
c2_cgp--TOMIDA_METASTASIS_DN	0.333	-0.25	0.217	0.454	-0.323	0.18	-0.601	0.446	0.238	-0.178	-0.586	-0.571	-0.354	-0.455	-0.299	-0.58	0.445	0.309	-0.584	0.303	-0.256	-0.107	0.38	0.403	0.251	0.484	-0.554	-0.445	-0.346	-0.041	0.364	-0.407	0.56	-0.513	0.371	0.415	0.153	0.468	0.731	0.345	0.331	0.168	-0.225	-0.123	0.482	-0.449	0.363	0.027	-0.094
c2_cgp--SAENZ_DETOX_PATHWAY_AND_CARCINOGENESIS_DN	0.123	-0.026	-0.119	0.341	0.416	0.58	-0.061	0.082	0.205	0.253	0.399	-0.367	-0.244	-0.226	-0.06	0.306	0.14	0.524	0.519	0.349	0.091	0.127	0.31	0.046	0.222	0.183	0.07	-0.251	0.033	-0.14	0.294	0.096	-0.293	-0.35	0.526	0.414	0.314	0.436	0.206	-0.196	0.122	-0.128	0.092	-0.43	0.313	-0.113	-0.138	-0.278	-0.21
c2_cgp--OZANNE_AP1_TARGETS_UP	0.16	-0.323	-0.497	0.506	-0.231	-0.005	-0.209	0.11	0.258	-0.249	-0.207	-0.687	-0.52	0.207	-0.239	-0.372	0.233	0.179	-0.015	-0.06	-0.596	-0.002	0.246	0.216	0.08	0.557	-0.013	-0.104	-0.266	-0.273	0.277	-0.229	-0.173	-0.405	0.237	0.173	0.267	0.412	0.263	0.443	-0.204	0.037	-0.303	0.171	0.194	-0.037	0.229	0.023	-0.3
c2_cgp--HWANG_PROSTATE_CANCER_MARKERS	-0.139	-0.33	0.069	0.476	-0.002	0.198	-0.417	0.499	0.469	0.096	-0.159	-0.35	-0.312	-0.605	-0.138	-0.225	0.542	0.564	0.212	0.54	-0.237	-0.437	0.568	0.015	-0.115	0.423	-0.157	-0.426	-0.196	-0.368	0.616	-0.4	-0.198	-0.317	0.553	0.154	0.41	0.521	0.011	0.192	-0.179	0.244	-0.143	-0.058	-0.059	-0.102	0.242	-0.127	0.006
c2_cgp--HU_ANGIOGENESIS_UP	0.274	-0.293	-0.255	0.261	0.155	-0.08	-0.467	0.063	0.02	0	-0.201	-0.208	-0.429	-0.469	-0.224	-0.284	0.06	0.154	-0.029	0.314	-0.158	0.204	0.276	0.111	0.09	0.359	-0.072	-0.267	0.103	-0.349	0.23	-0.085	-0.09	-0.186	0.182	0.172	0.222	0.312	0.105	0.328	-0.144	0.307	0.158	0.191	0.084	0.428	0.257	-0.123	-0.154
c2_cgp--BEGUM_TARGETS_OF_PAX3_FOXO1_FUSION_UP	-0.139	-0.135	-0.428	-0.108	0.216	-0.32	-0.376	-0.157	-0.218	0.178	-0.061	-0.135	-0.551	-0.446	0.12	0.295	-0.359	-0.169	0.142	-0.338	-0.556	0.232	-0.298	-0.148	-0.17	-0.169	0.467	0.149	0.033	-0.082	-0.167	-0.317	0.239	-0.135	-0.336	-0.271	0.017	0.083	-0.349	0.121	-0.289	0.033	-0.346	0.49	-0.259	0.474	0.386	-0.138	0.444
c2_cgp--BEGUM_TARGETS_OF_PAX3_FOXO1_FUSION_DN	0.271	-0.324	-0.314	0.246	-0.203	-0.07	-0.552	0.186	0.477	0.025	-0.33	-0.378	-0.379	-0.564	-0.387	-0.095	0.277	0.49	0.144	0.456	-0.507	0.105	0.446	0.186	-0.098	0.475	0.305	-0.189	-0.38	-0.509	0.474	-0.541	0.037	-0.394	0.51	0.205	0.432	0.37	-0.278	0.354	-0.003	0.301	-0.286	0.024	-0.357	0.287	0.596	-0.462	-0.255
c2_cgp--DARWICHE_PAPILLOMA_PROGRESSION_RISK	-0.124	-0.013	0.078	0.085	-0.046	-0.153	0.042	0.06	0.212	-0.166	0.113	-0.145	0.125	-0.027	0.064	0.057	0.177	0.203	0.112	0.125	0.014	-0.228	0.146	-0.234	-0.352	0.071	-0.273	-0.106	0.032	-0.126	0.152	0.074	-0.053	-0.194	0.081	-0.213	0.164	0.178	0.205	0.158	-0.039	0.141	0.11	0.069	0.176	-0.135	-0.119	0.029	-0.11
c2_cgp--OLSSON_E2F3_TARGETS_UP	0.412	-0.386	-0.293	0.295	-0.591	0.409	-0.413	0.225	0.268	0.555	0.173	-0.376	-0.411	-0.397	-0.588	0.095	0.326	0.451	0.505	0.389	0.187	-0.053	0.36	-0.013	0.313	0.231	0.262	-0.403	-0.543	-0.477	0.389	-0.531	-0.38	-0.596	0.327	0.47	0.514	0.403	-0.252	-0.089	-0.254	0.2	-0.418	-0.43	0.017	0.039	0.263	-0.37	-0.066
c2_cgp--OLSSON_E2F3_TARGETS_DN	0.291	-0.415	0.096	0.49	-0.056	0.298	-0.105	0.22	0.153	0.003	-0.16	-0.215	0.102	-0.225	-0.205	-0.49	0.293	0.086	0.034	0.017	-0.077	0.313	-0.01	0.288	0.38	0.35	0.197	-0.225	-0.244	-0.563	0.32	-0.507	0.456	-0.112	0.222	0.251	0.181	0.381	0.447	0.355	-0.122	-0.258	-0.109	0.123	0.374	0.363	0.007	-0.227	-0.158
c2_cgp--MARKS_HDAC_TARGETS_UP	0.066	-0.207	0.185	0.1	-0.068	-0.265	0.022	-0.077	-0.088	0.201	0.137	-0.421	-0.069	0.216	-0.113	0.045	-0.26	-0.184	0.112	-0.317	-0.38	-0.124	-0.348	0.219	0.132	0.196	0.4	0.152	-0.444	-0.285	-0.236	-0.543	0.047	-0.293	-0.293	0.022	0.046	0.122	-0.03	0.343	0.462	-0.26	-0.205	0.468	-0.236	0.095	0.212	-0.339	0.191
c2_cgp--MARKS_HDAC_TARGETS_DN	-0.142	0.402	0.243	-0.08	0.592	-0.105	-0.021	-0.024	-0.477	0.321	0.237	-0.254	-0.063	0.446	0.287	-0.554	-0.173	-0.335	0.119	-0.239	-0.102	0.505	-0.303	0.46	0.667	-0.241	0.41	-0.299	0.106	-0.002	-0.137	-0.206	0.515	0.06	-0.309	0.443	-0.039	0.27	0.582	0.568	-0.045	-0.397	0.056	0.483	0.493	-0.088	0.088	0.124	0.422
c2_cgp--CHOI_ATL_STAGE_PREDICTOR	0.373	-0.016	-0.291	0.46	0.201	-0.367	0.046	-0.421	0.003	-0.67	-0.476	-0.348	-0.117	0.051	0.276	-0.594	-0.055	0.275	-0.475	-0.004	-0.538	0.073	-0.261	0.134	-0.402	0.242	-0.541	-0.468	0.104	-0.162	0.34	-0.172	0.476	-0.34	0.084	-0.314	0.303	0.394	0.311	0.241	0.307	0.262	-0.514	0.041	0.143	-0.003	0.371	-0.18	-0.229
c2_cgp--WONG_ENDMETRIUM_CANCER_UP	0.371	-0.386	-0.223	0.503	-0.467	0.208	-0.342	0.407	0.485	0.353	0.035	-0.397	-0.141	-0.404	-0.479	-0.104	0.38	0.528	0.315	0.467	0.172	0.017	0.492	-0.065	0.143	0.459	-0.084	-0.206	-0.381	-0.312	0.565	-0.246	0.019	-0.445	0.525	0.405	0.263	0.498	0.183	0.08	-0.401	-0.151	-0.115	-0.45	0.318	-0.226	0.219	0.103	-0.015
c2_cgp--WONG_ENDMETRIUM_CANCER_DN	0.164	-0.322	-0.382	0.266	0.195	-0.433	-0.408	-0.357	0.098	0.194	-0.401	-0.073	-0.424	-0.48	-0.04	0.417	-0.044	0.172	-0.117	0.028	-0.509	-0.011	0.092	-0.374	-0.28	0.408	0.479	0.133	-0.075	-0.339	-0.002	-0.422	0.162	-0.238	-0.046	-0.352	0.252	0.161	-0.417	-0.081	-0.2	-0.017	-0.364	0.33	-0.417	0.471	0.462	-0.38	-0.073
c2_cgp--WONG_ENDOMETRIAL_CANCER_LATE	-0.427	0.309	-0.529	-0.391	0.23	-0.168	-0.694	-0.501	-0.215	0.554	-0.354	-0.441	-0.596	-0.182	0.264	0.141	-0.257	0.005	-0.151	-0.068	-0.612	-0.52	-0.029	0.421	0.609	0.001	0.185	-0.198	-0.491	0.422	-0.352	-0.157	0.203	-0.529	-0.218	0.471	-0.273	0.156	-0.12	0.713	0.807	0.539	-0.265	0.806	-0.414	-0.092	0.308	-0.515	0.258
c2_cgp--ABDULRAHMAN_KIDNEY_CANCER_VHL_DN	0.205	-0.143	-0.285	0.047	0.047	-0.525	0.212	-0.392	-0.007	-0.592	-0.127	-0.294	-0.482	0.017	-0.005	0.282	0.117	-0.288	0.048	-0.282	-0.288	0.08	-0.475	-0.355	-0.492	-0.046	0.244	0.023	0.077	-0.458	-0.195	-0.265	0.116	-0.025	-0.218	-0.628	0.13	-0.044	0.043	-0.289	0.64	0.485	0.198	0.154	-0.22	0.428	0.31	-0.031	0.316
[truncated: 7,481 more rows]
[truncated: 225 more columns]
