# Supplementary material for: Antigen presentation by clonally diverse CXCR5+ B cells to CD4 and CD8 T cells is associated with durable response to immune checkpoint inhibitors
Source: Front Immunol. 2023 Jun 26;14:1176994. doi: 10.3389/fimmu.2023.1176994 (PMC10330698; doi:10.3389/fimmu.2023.1176994)
Supplement: Supplementary Table 3 — Cell type fraction, DEGs and survival analysis of scRNA-seq data set of ICI-treated melanoma. (A) Differentially upregulated genes in each single cell cluster of CD45+ cells from ICI-treated tumors. (B) The fraction of immune cell populations in each PT/OT tumor sample of ICI-treated melanoma patients. (C) The association between the fraction each immune population (in PT or OT tumors) and OS after ICI therapy. (D) Differentially expressed genes in PT and OT tumors based on response (R) vs. no-response (NR) to ICI. (E) The association between TCR/BCR clonality or diversity in PT or OT tumors and OS after ICI therapy. [file Table_3.xlsx]

## Sheet: A
Supp. Table 3: Cell type fraction, DEGs and survival analysis of scRNA-Seq data set of ICI-treated melanoma
A) Differentially upregulated genes in each single cell cluster of CD45+ cells from ICI-treated tumors
gene	p_val	avg_log2FC	pct.1	pct.2	p_val_adj	cluster	diff
MS4A1	0	4.6154	0.931	0.044	0	B, CD19+ CXCR5+	0.887
CTA-250D10.23	0	1.09313	0.959	0.074	0	B, CD19+ CXCR5+	0.885
MIR378I	0	1.38516	0.951	0.068	0	B, CD19+ CXCR5+	0.883
CD79A	0	2.7822	0.927	0.1	0	B, CD19+ CXCR5+	0.827
BANK1	0	3.47608	0.858	0.042	0	B, CD19+ CXCR5+	0.816
FCRL1	0	3.02254	0.835	0.026	0	B, CD19+ CXCR5+	0.809
BCL11A	0	2.40639	0.951	0.153	0	B, CD19+ CXCR5+	0.798
CD22	0	2.75744	0.812	0.06	0	B, CD19+ CXCR5+	0.752
CD19	0	3.33334	0.79	0.039	0	B, CD19+ CXCR5+	0.751
IGHM	0	3.75246	0.839	0.102	0	B, CD19+ CXCR5+	0.737
ADAM28	0	2.72569	0.849	0.123	0	B, CD19+ CXCR5+	0.726
PAX5	0	2.16315	0.759	0.07	0	B, CD19+ CXCR5+	0.689
CD83	0	2.82648	0.872	0.242	0	B, CD19+ CXCR5+	0.63
IRF8	0	2.32728	0.91	0.286	0	B, CD19+ CXCR5+	0.624
IGHD	0	2.63422	0.647	0.029	0	B, CD19+ CXCR5+	0.618
LINC00926	0	2.26458	0.676	0.059	0	B, CD19+ CXCR5+	0.617
CD79B	0	2.86671	0.797	0.184	0	B, CD19+ CXCR5+	0.613
NAPSB	0	1.89788	0.687	0.104	0	B, CD19+ CXCR5+	0.583
FGD2	0	1.7611	0.845	0.273	0	B, CD19+ CXCR5+	0.572
CYBB	0	0.82553	0.72	0.149	0	B, CD19+ CXCR5+	0.571
FCER2	0	2.63179	0.606	0.04	0	B, CD19+ CXCR5+	0.566
KIAA0226L	0	1.49227	0.621	0.056	0	B, CD19+ CXCR5+	0.565
HLA-DQA1	0	1.98057	0.915	0.363	0	B, CD19+ CXCR5+	0.552
NCF1C	0	0.704774	0.678	0.131	0	B, CD19+ CXCR5+	0.547
WDFY4	0	2.12349	0.725	0.181	0	B, CD19+ CXCR5+	0.544
HLA-DQA2	0	0.744482	0.816	0.276	0	B, CD19+ CXCR5+	0.54
MEF2C	0	2.07628	0.668	0.131	0	B, CD19+ CXCR5+	0.537
RALGPS2	0	1.91956	0.581	0.044	0	B, CD19+ CXCR5+	0.537
HLA-DQB2	0	0.720865	0.818	0.29	0	B, CD19+ CXCR5+	0.528
NCF1B	0	0.532651	0.698	0.174	0	B, CD19+ CXCR5+	0.524
SWAP70	0	2.20145	0.63	0.108	0	B, CD19+ CXCR5+	0.522
BLK	0	1.43024	0.602	0.085	0	B, CD19+ CXCR5+	0.517
NCF1	0	1.05439	0.688	0.172	0	B, CD19+ CXCR5+	0.516
TCF4	0	1.91403	0.699	0.191	0	B, CD19+ CXCR5+	0.508
LY9	0	2.35284	0.801	0.295	0	B, CD19+ CXCR5+	0.506
CLEC17A	0	1.44862	0.529	0.027	0	B, CD19+ CXCR5+	0.502
FAM129C	0	1.56303	0.601	0.117	0	B, CD19+ CXCR5+	0.484
ARHGAP24	0	1.71253	0.535	0.054	0	B, CD19+ CXCR5+	0.481
STAP1	0	1.82488	0.521	0.042	0	B, CD19+ CXCR5+	0.479
BLNK	0	1.82932	0.555	0.082	0	B, CD19+ CXCR5+	0.473
AFF3	0	1.54158	0.623	0.152	0	B, CD19+ CXCR5+	0.471
CIITA	0	1.99697	0.776	0.306	0	B, CD19+ CXCR5+	0.47
CXCR5	0	0.629033	0.525	0.058	0	B, CD19+ CXCR5+	0.467
HLA-DRA	0	2.20178	0.996	0.532	0	B, CD19+ CXCR5+	0.464
HVCN1	0	1.08395	0.577	0.113	0	B, CD19+ CXCR5+	0.464
TCL1A	0	2.44185	0.498	0.036	0	B, CD19+ CXCR5+	0.462
PHACTR1	0	0.962222	0.612	0.15	0	B, CD19+ CXCR5+	0.462
SMIM14	0	2.00717	0.595	0.136	0	B, CD19+ CXCR5+	0.459
SELL	0	1.65872	0.755	0.304	0	B, CD19+ CXCR5+	0.451
HLA-DMB	0	1.61473	0.66	0.21	0	B, CD19+ CXCR5+	0.45
ALOX5	0	1.16731	0.62	0.17	0	B, CD19+ CXCR5+	0.45
CR2	0	2.55301	0.475	0.031	0	B, CD19+ CXCR5+	0.444
CD40	0	1.82508	0.542	0.1	0	B, CD19+ CXCR5+	0.442
HLA-DOA	0	1.76257	0.616	0.181	0	B, CD19+ CXCR5+	0.435
RP1-257A7.5	0	1.26422	0.538	0.103	0	B, CD19+ CXCR5+	0.435
SPIB	0	0.86952	0.5	0.065	0	B, CD19+ CXCR5+	0.435
FCRLA	0	2.24458	0.451	0.02	0	B, CD19+ CXCR5+	0.431
ADAM19	7.39923e-295	1.23989	0.847	0.419	4.0052e-290	B, CD19+ CXCR5+	0.428
HLA-DQB1	0	1.79792	0.977	0.551	0	B, CD19+ CXCR5+	0.426
EBF1	0	1.37204	0.466	0.043	0	B, CD19+ CXCR5+	0.423
POU2F2	1.98799e-295	0.880879	0.715	0.297	1.0761e-290	B, CD19+ CXCR5+	0.418
POU2AF1	0	1.22212	0.536	0.119	0	B, CD19+ CXCR5+	0.417
HLA-DOB	0	1.14746	0.441	0.03	0	B, CD19+ CXCR5+	0.411
SNX2	1.09555e-301	1.69849	0.659	0.25	5.93021e-297	B, CD19+ CXCR5+	0.409
VPREB3	0	1.27189	0.417	0.015	0	B, CD19+ CXCR5+	0.402
HLA-DMA	0	1.56591	0.818	0.417	0	B, CD19+ CXCR5+	0.401
PLCG2	4.87749e-307	1.44857	0.609	0.213	2.64018e-302	B, CD19+ CXCR5+	0.396
CD55	2.94623e-302	1.59425	0.883	0.487	1.5948e-297	B, CD19+ CXCR5+	0.396
HLA-DRB6	0	0.664596	0.953	0.561	0	B, CD19+ CXCR5+	0.392
RP11-624C23.1	0	0.626007	0.427	0.035	0	B, CD19+ CXCR5+	0.392
RAB30	3.84275e-283	1.39561	0.578	0.191	2.08008e-278	B, CD19+ CXCR5+	0.387
FAIM3	2.02515e-287	1.41277	0.852	0.471	1.09622e-282	B, CD19+ CXCR5+	0.381
CNR2	0	1.62218	0.435	0.059	0	B, CD19+ CXCR5+	0.376
BACH2	4.27778e-301	0.71821	0.518	0.144	2.31556e-296	B, CD19+ CXCR5+	0.374
ST6GAL1	8.42951e-272	1.6797	0.818	0.448	4.56289e-267	B, CD19+ CXCR5+	0.37
HLA-DRB5	2.0537e-280	0.844074	0.968	0.6	1.11167e-275	B, CD19+ CXCR5+	0.368
CD72	0	1.90627	0.487	0.12	0	B, CD19+ CXCR5+	0.367
SYK	5.09298e-293	1.70843	0.531	0.164	2.75683e-288	B, CD19+ CXCR5+	0.367
RABEP2	2.48949e-278	0.642392	0.524	0.158	1.34756e-273	B, CD19+ CXCR5+	0.366
HLA-DPA1	0	1.57105	0.979	0.616	0	B, CD19+ CXCR5+	0.363
PLAC8	5.06279e-205	1.02822	0.595	0.237	2.74049e-200	B, CD19+ CXCR5+	0.358
STX7	2.21943e-258	1.632	0.565	0.208	1.20138e-253	B, CD19+ CXCR5+	0.357
MICAL3	1.78105e-257	1.15621	0.612	0.256	9.6408e-253	B, CD19+ CXCR5+	0.356
CCR7	2.75194e-216	1.35935	0.567	0.212	1.48962e-211	B, CD19+ CXCR5+	0.355
LAT2	5.36087e-264	1.76933	0.544	0.193	2.90184e-259	B, CD19+ CXCR5+	0.351
COL19A1	0	1.43807	0.395	0.049	0	B, CD19+ CXCR5+	0.346
BTK	0	1.88991	0.441	0.097	0	B, CD19+ CXCR5+	0.344
TPD52	9.97683e-233	1.20888	0.522	0.181	5.40046e-228	B, CD19+ CXCR5+	0.341
FCRL2	0	1.60582	0.364	0.025	0	B, CD19+ CXCR5+	0.339
LYN	3.09909e-234	0.86151	0.483	0.149	1.67754e-229	B, CD19+ CXCR5+	0.334
PKIG	0	1.3131	0.386	0.054	0	B, CD19+ CXCR5+	0.332
PLEKHG1	0	1.23842	0.414	0.083	0	B, CD19+ CXCR5+	0.331
MGAT5	4.82189e-243	1.12846	0.478	0.149	2.61009e-238	B, CD19+ CXCR5+	0.329
FCHSD2	9.71116e-197	1.05147	0.558	0.23	5.25665e-192	B, CD19+ CXCR5+	0.328
PARP15	7.39361e-180	1.17557	0.633	0.305	4.00216e-175	B, CD19+ CXCR5+	0.328
GNG7	3.42871e-284	1.05333	0.45	0.123	1.85596e-279	B, CD19+ CXCR5+	0.327
HLA-DPB1	0	1.43177	0.986	0.66	0	B, CD19+ CXCR5+	0.326
HLA-DRB1	0	1.27358	0.984	0.661	0	B, CD19+ CXCR5+	0.323
SYNGR2	1.21778e-274	1.51008	0.844	0.523	6.59187e-270	B, CD19+ CXCR5+	0.321
FCRL5	0	1.88467	0.387	0.068	0	B, CD19+ CXCR5+	0.319
RASGRP3	6.52878e-249	1.52137	0.462	0.144	3.53403e-244	B, CD19+ CXCR5+	0.318
SEL1L3	1.54011e-170	1.14951	0.656	0.339	8.33659e-166	B, CD19+ CXCR5+	0.317
SNX29	2.7089e-195	1.33112	0.581	0.265	1.46633e-190	B, CD19+ CXCR5+	0.316
SIGLEC14	1.16435e-266	0.66955	0.395	0.092	6.30261e-262	B, CD19+ CXCR5+	0.303
PIK3C2B	6.27583e-191	1.11706	0.503	0.201	3.39711e-186	B, CD19+ CXCR5+	0.302
LTB	9.54303e-129	0.625296	0.593	0.296	5.16564e-124	B, CD19+ CXCR5+	0.297
CHD7	8.45782e-167	1.06542	0.513	0.218	4.57822e-162	B, CD19+ CXCR5+	0.295
TLR10	0	1.53313	0.327	0.033	0	B, CD19+ CXCR5+	0.294
KIAA0922	2.35377e-148	1.15236	0.635	0.345	1.2741e-143	B, CD19+ CXCR5+	0.29
COBLL1	1.27013e-261	1.29529	0.378	0.089	6.87523e-257	B, CD19+ CXCR5+	0.289
ZCCHC7	4.48511e-148	1.02091	0.551	0.262	2.42779e-143	B, CD19+ CXCR5+	0.289
AKAP2	2.52487e-259	0.396485	0.365	0.081	1.36671e-254	B, CD19+ CXCR5+	0.284
CTSH	6.72184e-152	1.2084	0.507	0.225	3.63853e-147	B, CD19+ CXCR5+	0.282
FAM65A	1.19807e-148	0.871157	0.516	0.237	6.48513e-144	B, CD19+ CXCR5+	0.279
CPNE5	6.33058e-244	0.77371	0.37	0.092	3.42674e-239	B, CD19+ CXCR5+	0.278
ITPR1	1.13182e-129	0.956332	0.643	0.367	6.12654e-125	B, CD19+ CXCR5+	0.276
KIAA0125	0	0.928932	0.303	0.028	0	B, CD19+ CXCR5+	0.275
CYB561A3	3.06793e-162	1.408	0.518	0.243	1.66067e-157	B, CD19+ CXCR5+	0.275
FAM65B	9.49809e-139	1.0782	0.742	0.468	5.14132e-134	B, CD19+ CXCR5+	0.274
DRAM2	4.94105e-142	1.16922	0.492	0.222	2.67459e-137	B, CD19+ CXCR5+	0.27
TMEM156	2.60981e-163	0.785087	0.395	0.13	1.41269e-158	B, CD19+ CXCR5+	0.265
PDLIM1	7.64191e-242	1.19746	0.336	0.073	4.13657e-237	B, CD19+ CXCR5+	0.263
STRBP	1.45662e-185	0.880236	0.37	0.11	7.88468e-181	B, CD19+ CXCR5+	0.26
RASGEF1B	2.44328e-142	1.31868	0.776	0.52	1.32255e-137	B, CD19+ CXCR5+	0.256
LY86	4.01479e-219	1.08174	0.336	0.081	2.1732e-214	B, CD19+ CXCR5+	0.255
SIPA1L3	2.94061e-131	0.727471	0.551	0.296	1.59175e-126	B, CD19+ CXCR5+	0.255
NCOA3	5.34169e-131	1.16678	0.705	0.45	2.89146e-126	B, CD19+ CXCR5+	0.255
TMEM154	1.55171e-129	1.27172	0.481	0.226	8.39938e-125	B, CD19+ CXCR5+	0.255
CD37	0	1.70279	0.972	0.721	0	B, CD19+ CXCR5+	0.251
SYPL1	3.14911e-132	1.37482	0.454	0.203	1.70461e-127	B, CD19+ CXCR5+	0.251
HDAC9	8.97034e-166	0.945698	0.372	0.122	4.85564e-161	B, CD19+ CXCR5+	0.25
ADRBK2	6.11888e-142	1.09948	0.416	0.167	3.31215e-137	B, CD19+ CXCR5+	0.249
CR1	1.35027e-291	0.723263	0.292	0.044	7.30904e-287	B, CD19+ CXCR5+	0.248
POLD4	3.20596e-122	0.446289	0.575	0.332	1.73539e-117	B, CD19+ CXCR5+	0.243
PXK	1.17113e-128	1.14719	0.419	0.177	6.33935e-124	B, CD19+ CXCR5+	0.242
ORAI2	3.02492e-121	1.27066	0.505	0.263	1.63739e-116	B, CD19+ CXCR5+	0.242
EAF2	5.5933e-197	1.03816	0.323	0.082	3.02765e-192	B, CD19+ CXCR5+	0.241
PIK3AP1	2.91738e-125	1.32994	0.447	0.206	1.57918e-120	B, CD19+ CXCR5+	0.241
IFNGR2	6.83514e-113	0.634368	0.421	0.181	3.69986e-108	B, CD19+ CXCR5+	0.24
RP11-693J15.5	1.49492e-294	0.554674	0.273	0.037	8.09202e-290	B, CD19+ CXCR5+	0.236
ATP8B1	1.59092e-127	0.631906	0.399	0.163	8.61162e-123	B, CD19+ CXCR5+	0.236
NFKBID	2.07426e-95	1.14311	0.534	0.298	1.1228e-90	B, CD19+ CXCR5+	0.236
PTK2	1.87455e-138	0.837989	0.383	0.148	1.01469e-133	B, CD19+ CXCR5+	0.235
ARHGAP17	7.61741e-104	0.771115	0.592	0.359	4.1233e-99	B, CD19+ CXCR5+	0.233
AP1B1	4.26892e-102	1.00436	0.575	0.342	2.31077e-97	B, CD19+ CXCR5+	0.233
PIKFYVE	3.42807e-97	0.979044	0.559	0.327	1.85562e-92	B, CD19+ CXCR5+	0.232
CDCA7L	1.1733e-168	1.06982	0.321	0.091	6.3511e-164	B, CD19+ CXCR5+	0.23
P2RX5	3.19723e-144	0.722572	0.347	0.117	1.73066e-139	B, CD19+ CXCR5+	0.23
GSAP	1.80547e-115	1.08589	0.395	0.168	9.773e-111	B, CD19+ CXCR5+	0.227
SNX22	3.79326e-188	0.670629	0.298	0.073	2.05329e-183	B, CD19+ CXCR5+	0.225
SLC44A2	1.25872e-75	0.749175	0.638	0.413	6.81346e-71	B, CD19+ CXCR5+	0.225
NUP88	3.39409e-87	0.850582	0.464	0.241	1.83722e-82	B, CD19+ CXCR5+	0.223
NGLY1	2.93967e-71	0.660472	0.579	0.358	1.59124e-66	B, CD19+ CXCR5+	0.221
BIRC3	1.51373e-105	0.850971	0.817	0.597	8.19383e-101	B, CD19+ CXCR5+	0.22
DNAJC10	2.09263e-93	1.14287	0.474	0.255	1.13274e-88	B, CD19+ CXCR5+	0.219
KMO	5.22256e-167	0.794173	0.295	0.078	2.82697e-162	B, CD19+ CXCR5+	0.217
CHMP7	3.59806e-81	0.899343	0.513	0.296	1.94763e-76	B, CD19+ CXCR5+	0.217
PPP3CA	8.62855e-77	0.756131	0.694	0.48	4.67064e-72	B, CD19+ CXCR5+	0.214
DOK3	1.01922e-122	1.04972	0.338	0.125	5.51702e-118	B, CD19+ CXCR5+	0.213
USP6NL	7.23872e-118	0.854053	0.363	0.151	3.91832e-113	B, CD19+ CXCR5+	0.212
AC096579.7	2.01123e-219	0.923528	0.252	0.041	1.08868e-214	B, CD19+ CXCR5+	0.211
DGKD	5.11929e-84	0.800387	0.441	0.233	2.77107e-79	B, CD19+ CXCR5+	0.208
RP11-16E23.4	7.15594e-96	1.04486	0.608	0.401	3.87351e-91	B, CD19+ CXCR5+	0.207
GPR18	6.69184e-122	1.13496	0.314	0.108	3.62229e-117	B, CD19+ CXCR5+	0.206
PARP14	1.59261e-102	1.04411	0.727	0.521	8.62079e-98	B, CD19+ CXCR5+	0.206
DAPP1	1.14887e-90	0.879636	0.377	0.172	6.21883e-86	B, CD19+ CXCR5+	0.205
DENND3	1.68026e-77	0.976596	0.55	0.346	9.09527e-73	B, CD19+ CXCR5+	0.204
HIP1R	5.28726e-78	0.859294	0.438	0.239	2.86199e-73	B, CD19+ CXCR5+	0.199
PLEKHF2	8.14716e-99	1.21178	0.346	0.148	4.41006e-94	B, CD19+ CXCR5+	0.198
SETBP1	1.12308e-97	0.845681	0.339	0.142	6.07926e-93	B, CD19+ CXCR5+	0.197
SDK2	9.92827e-94	0.656712	0.386	0.189	5.37417e-89	B, CD19+ CXCR5+	0.197
RCSD1	2.45833e-61	0.817266	0.563	0.366	1.33069e-56	B, CD19+ CXCR5+	0.197
TSPAN13	2.92366e-147	0.742229	0.263	0.067	1.58258e-142	B, CD19+ CXCR5+	0.196
DMXL1	7.4012e-75	0.82143	0.407	0.212	4.00627e-70	B, CD19+ CXCR5+	0.195
IL24	3.39414e-104	0.504112	0.302	0.108	1.83725e-99	B, CD19+ CXCR5+	0.194
KIAA1033	5.30944e-74	0.865028	0.419	0.226	2.874e-69	B, CD19+ CXCR5+	0.193
UVRAG	2.08378e-71	0.701347	0.406	0.213	1.12795e-66	B, CD19+ CXCR5+	0.193
DENND4A	1.46559e-67	0.710678	0.58	0.387	7.93324e-63	B, CD19+ CXCR5+	0.193
PRKCE	6.20922e-88	0.365223	0.365	0.173	3.36105e-83	B, CD19+ CXCR5+	0.192
TSPAN3	1.0274e-85	1.28893	0.439	0.248	5.56133e-81	B, CD19+ CXCR5+	0.191
PRDM2	1.10574e-100	1.01898	0.716	0.526	5.98539e-96	B, CD19+ CXCR5+	0.19
GNB5	1.62216e-71	0.666743	0.389	0.2	8.78074e-67	B, CD19+ CXCR5+	0.189
GGA2	2.76167e-65	0.878879	0.599	0.41	1.49489e-60	B, CD19+ CXCR5+	0.189
FARP2	8.65888e-73	0.741686	0.394	0.207	4.68705e-68	B, CD19+ CXCR5+	0.187
RP11-220I1.1	1.53464e-71	1.06275	0.397	0.21	8.307e-67	B, CD19+ CXCR5+	0.187
RPS4Y1	1.47625e-49	0.522022	0.567	0.38	7.99095e-45	B, CD19+ CXCR5+	0.187
IFT57	7.03263e-102	0.999945	0.297	0.111	3.80676e-97	B, CD19+ CXCR5+	0.186
GRASP	3.6693e-88	0.358036	0.327	0.141	1.98619e-83	B, CD19+ CXCR5+	0.186
SP110	8.46315e-82	0.732795	0.735	0.549	4.5811e-77	B, CD19+ CXCR5+	0.186
REL	4.48784e-56	0.557324	0.7	0.514	2.42927e-51	B, CD19+ CXCR5+	0.186
RHOH	2.31162e-102	0.846265	0.87	0.685	1.25128e-97	B, CD19+ CXCR5+	0.185
SPPL2B	8.12184e-64	0.612449	0.478	0.294	4.39635e-59	B, CD19+ CXCR5+	0.184
MAP3K1	3.20495e-63	0.650323	0.431	0.247	1.73484e-58	B, CD19+ CXCR5+	0.184
TRIO	1.48943e-71	0.665025	0.443	0.26	8.0623e-67	B, CD19+ CXCR5+	0.183
NR4A1	4.6897e-63	1.08798	0.586	0.403	2.53854e-58	B, CD19+ CXCR5+	0.183
PRKCB	1.10218e-61	0.771759	0.598	0.415	5.96611e-57	B, CD19+ CXCR5+	0.183
C9orf72	3.13339e-65	0.928534	0.422	0.24	1.6961e-60	B, CD19+ CXCR5+	0.182
RRAS2	4.92302e-116	0.685158	0.261	0.08	2.66483e-111	B, CD19+ CXCR5+	0.181
STAT6	1.53726e-73	0.74372	0.725	0.544	8.32117e-69	B, CD19+ CXCR5+	0.181
TMEM243	7.81898e-67	0.726906	0.443	0.262	4.23241e-62	B, CD19+ CXCR5+	0.181
CDK14	3.09194e-113	0.61295	0.26	0.081	1.67367e-108	B, CD19+ CXCR5+	0.179
RHBDF2	1.73644e-49	0.496035	0.585	0.406	9.39933e-45	B, CD19+ CXCR5+	0.179
SKIL	6.9036e-73	0.993589	0.696	0.518	3.73692e-68	B, CD19+ CXCR5+	0.178
QRSL1	7.58492e-94	0.950821	0.287	0.11	4.10571e-89	B, CD19+ CXCR5+	0.177
PTPRK	9.25377e-119	0.642601	0.251	0.075	5.00907e-114	B, CD19+ CXCR5+	0.176
MBD4	8.84673e-65	0.87257	0.401	0.225	4.78873e-60	B, CD19+ CXCR5+	0.176
ZNF107	5.22628e-59	0.621524	0.466	0.29	2.82899e-54	B, CD19+ CXCR5+	0.176
SCIMP	2.4959e-84	0.740807	0.308	0.133	1.35103e-79	B, CD19+ CXCR5+	0.175
SNX8	3.44605e-63	0.580896	0.416	0.241	1.86534e-58	B, CD19+ CXCR5+	0.175
MAP4K4	2.54444e-56	0.393837	0.414	0.239	1.3773e-51	B, CD19+ CXCR5+	0.175
FCGR2B	7.05407e-99	0.64205	0.26	0.088	3.81837e-94	B, CD19+ CXCR5+	0.172
HSH2D	3.25929e-59	0.726565	0.38	0.208	1.76425e-54	B, CD19+ CXCR5+	0.172
MIR600HG	1.54449e-79	0.501583	0.298	0.127	8.36032e-75	B, CD19+ CXCR5+	0.171
ZNF318	2.67549e-79	0.631046	0.301	0.131	1.44825e-74	B, CD19+ CXCR5+	0.17
PPAPDC1B	2.22247e-68	1.2444	0.38	0.211	1.20302e-63	B, CD19+ CXCR5+	0.169
KDM4B	3.40349e-64	0.555134	0.46	0.291	1.84231e-59	B, CD19+ CXCR5+	0.169
ICOSLG	1.31732e-74	0.502282	0.321	0.153	7.13064e-70	B, CD19+ CXCR5+	0.168
IL16	4.81126e-47	0.587701	0.686	0.518	2.60433e-42	B, CD19+ CXCR5+	0.168
RRM2B	3.01351e-81	0.634859	0.276	0.109	1.63121e-76	B, CD19+ CXCR5+	0.167
SYVN1	4.4317e-60	0.757471	0.435	0.268	2.39888e-55	B, CD19+ CXCR5+	0.167
IL4R	7.49325e-65	0.87965	0.48	0.314	4.0561e-60	B, CD19+ CXCR5+	0.166
CCDC50	1.39662e-58	0.738661	0.366	0.2	7.5599e-54	B, CD19+ CXCR5+	0.166
MFN1	8.41346e-51	0.419643	0.414	0.249	4.55421e-46	B, CD19+ CXCR5+	0.165
CD69	5.99595e-86	0.997144	0.757	0.593	3.24561e-81	B, CD19+ CXCR5+	0.164
VAV2	2.65253e-66	0.35609	0.344	0.18	1.43581e-61	B, CD19+ CXCR5+	0.164
DENND5B	4.56849e-77	0.533456	0.291	0.128	2.47293e-72	B, CD19+ CXCR5+	0.163
FOXP1	9.4641e-74	0.858931	0.735	0.572	5.12292e-69	B, CD19+ CXCR5+	0.163
SKAP2	3.55036e-56	0.837993	0.357	0.194	1.92181e-51	B, CD19+ CXCR5+	0.163
SP140	1.12829e-45	0.659043	0.581	0.418	6.10744e-41	B, CD19+ CXCR5+	0.163
SSH2	4.89576e-39	0.498309	0.615	0.453	2.65008e-34	B, CD19+ CXCR5+	0.162
GM2A	2.44668e-62	1.07244	0.34	0.179	1.32439e-57	B, CD19+ CXCR5+	0.161
OSER1	4.54858e-49	0.715589	0.394	0.234	2.46215e-44	B, CD19+ CXCR5+	0.16
OSBPL10	3.96594e-83	0.728218	0.251	0.095	2.14676e-78	B, CD19+ CXCR5+	0.156
INPP5D	7.14903e-71	0.779485	0.769	0.613	3.86977e-66	B, CD19+ CXCR5+	0.156
PRKD3	6.73091e-57	0.717647	0.338	0.182	3.64344e-52	B, CD19+ CXCR5+	0.156
FAM117B	2.94302e-61	0.727405	0.305	0.15	1.59306e-56	B, CD19+ CXCR5+	0.155
RERE	8.67974e-42	0.334031	0.504	0.349	4.69834e-37	B, CD19+ CXCR5+	0.155
UBE2E2	1.01287e-72	0.545176	0.259	0.105	5.48268e-68	B, CD19+ CXCR5+	0.154
TRAK1	5.35615e-50	0.695412	0.381	0.227	2.89928e-45	B, CD19+ CXCR5+	0.154
FMNL3	1.79551e-45	0.538708	0.559	0.406	9.71909e-41	B, CD19+ CXCR5+	0.153
CD52	3.71162e-62	0.422815	0.801	0.649	2.0091e-57	B, CD19+ CXCR5+	0.152
ATP2A3	7.19964e-47	0.686736	0.552	0.4	3.89716e-42	B, CD19+ CXCR5+	0.152
FADS3	2.32272e-70	0.610276	0.266	0.115	1.25729e-65	B, CD19+ CXCR5+	0.151
AMFR	4.07839e-59	0.442784	0.644	0.493	2.20763e-54	B, CD19+ CXCR5+	0.151
C1orf132	8.61699e-52	0.774062	0.325	0.174	4.66438e-47	B, CD19+ CXCR5+	0.151
S1PR1	3.01978e-44	0.526844	0.347	0.196	1.63461e-39	B, CD19+ CXCR5+	0.151
IQSEC1	5.92618e-37	0.418833	0.616	0.465	3.20784e-32	B, CD19+ CXCR5+	0.151
PLEKHA2	3.58794e-54	0.636304	0.612	0.462	1.94215e-49	B, CD19+ CXCR5+	0.15
LILRB1	7.37903e-51	0.520278	0.313	0.163	3.99427e-46	B, CD19+ CXCR5+	0.15
CAMK2D	5.53845e-42	0.701189	0.436	0.286	2.99796e-37	B, CD19+ CXCR5+	0.15
FCRL3	6.16546e-41	0.855704	0.393	0.243	3.33737e-36	B, CD19+ CXCR5+	0.15
SSBP2	1.32523e-59	0.708316	0.279	0.13	7.17344e-55	B, CD19+ CXCR5+	0.149
RASSF2	5.35185e-42	0.779142	0.407	0.259	2.89696e-37	B, CD19+ CXCR5+	0.148
KDM4C	1.21979e-39	0.632132	0.574	0.429	6.60272e-35	B, CD19+ CXCR5+	0.145
MDM4	9.42669e-90	0.874121	0.8	0.656	5.10266e-85	B, CD19+ CXCR5+	0.144
TFEB	1.71414e-62	0.479572	0.264	0.12	9.27863e-58	B, CD19+ CXCR5+	0.144
GABBR1	3.98125e-61	0.410593	0.262	0.118	2.15505e-56	B, CD19+ CXCR5+	0.144
MTSS1	2.05295e-45	0.628024	0.348	0.204	1.11126e-40	B, CD19+ CXCR5+	0.144
PDE4B	1.57322e-44	0.696953	0.639	0.495	8.51584e-40	B, CD19+ CXCR5+	0.144
SIDT2	2.85574e-41	0.700006	0.425	0.281	1.54581e-36	B, CD19+ CXCR5+	0.144
KIAA0430	2.62656e-41	0.801357	0.439	0.297	1.42176e-36	B, CD19+ CXCR5+	0.142
EIF2AK3	1.59108e-48	0.400774	0.294	0.153	8.61251e-44	B, CD19+ CXCR5+	0.141
CAMK1D	2.06031e-47	0.548112	0.315	0.175	1.11524e-42	B, CD19+ CXCR5+	0.14
SIDT1	1.63123e-37	0.715851	0.393	0.253	8.82986e-33	B, CD19+ CXCR5+	0.14
BTLA	4.49186e-49	0.724494	0.266	0.129	2.43145e-44	B, CD19+ CXCR5+	0.137
TRAF5	7.21567e-31	0.544134	0.537	0.4	3.90584e-26	B, CD19+ CXCR5+	0.137
SNED1	6.63215e-41	0.381608	0.382	0.246	3.58998e-36	B, CD19+ CXCR5+	0.136
LRMP	4.30198e-38	0.924666	0.489	0.353	2.32866e-33	B, CD19+ CXCR5+	0.136
SIK1	2.28972e-34	0.543278	0.586	0.451	1.23943e-29	B, CD19+ CXCR5+	0.135
ZDHHC21	1.3605e-44	0.55834	0.288	0.154	7.36437e-40	B, CD19+ CXCR5+	0.134
NEK6	9.47572e-39	0.869176	0.357	0.224	5.12921e-34	B, CD19+ CXCR5+	0.133
ANKRD13A	1.332e-43	0.646114	0.298	0.166	7.2101e-39	B, CD19+ CXCR5+	0.132
ALG13	1.84737e-36	0.683086	0.454	0.322	9.99979e-32	B, CD19+ CXCR5+	0.132
MANBA	8.63053e-35	0.399795	0.342	0.21	4.6717e-30	B, CD19+ CXCR5+	0.132
TBC1D5	4.6982e-29	0.45063	0.448	0.316	2.54313e-24	B, CD19+ CXCR5+	0.132
SGSM3	1.67497e-32	0.749124	0.444	0.313	9.06662e-28	B, CD19+ CXCR5+	0.131
CLCN6	3.87464e-43	0.508472	0.282	0.152	2.09734e-38	B, CD19+ CXCR5+	0.13
PPM1K	9.9426e-34	0.637239	0.414	0.284	5.38193e-29	B, CD19+ CXCR5+	0.13
SESN3	1.03605e-38	0.502051	0.286	0.158	5.60812e-34	B, CD19+ CXCR5+	0.128
PTPN6	1.80334e-34	0.623086	0.615	0.487	9.76146e-30	B, CD19+ CXCR5+	0.128
FAM214A	1.73437e-31	0.471541	0.373	0.245	9.38816e-27	B, CD19+ CXCR5+	0.128
SPINT2	9.75791e-40	0.578825	0.316	0.189	5.28196e-35	B, CD19+ CXCR5+	0.127
DIP2B	7.83e-33	0.690701	0.372	0.245	4.23838e-28	B, CD19+ CXCR5+	0.127
ZBTB10	1.94493e-39	0.408558	0.278	0.153	1.05279e-34	B, CD19+ CXCR5+	0.125
TCOF1	1.35554e-28	0.645671	0.464	0.339	7.33751e-24	B, CD19+ CXCR5+	0.125
ZNF141	3.91174e-39	0.613391	0.264	0.141	2.11742e-34	B, CD19+ CXCR5+	0.123
ADK	9.5268e-32	0.552899	0.348	0.225	5.15686e-27	B, CD19+ CXCR5+	0.123
EIF1AY	4.71224e-40	0.483538	0.25	0.129	2.55073e-35	B, CD19+ CXCR5+	0.121
KIAA0226	5.57558e-32	0.465007	0.589	0.468	3.01806e-27	B, CD19+ CXCR5+	0.121
TMEM131	1.23141e-29	0.442607	0.391	0.27	6.66562e-25	B, CD19+ CXCR5+	0.121
ARID1B	7.71673e-27	0.393079	0.611	0.49	4.17706e-22	B, CD19+ CXCR5+	0.121
SIPA1L1	7.35328e-23	0.360224	0.504	0.383	3.98033e-18	B, CD19+ CXCR5+	0.121
TPCN1	1.50782e-29	0.432724	0.389	0.269	8.16186e-25	B, CD19+ CXCR5+	0.12
FANCD2	2.5081e-27	0.411403	0.395	0.275	1.35763e-22	B, CD19+ CXCR5+	0.12
EEF1B2	2.00023e-105	0.721215	0.846	0.727	1.08272e-100	B, CD19+ CXCR5+	0.119
FAM49A	1.71384e-32	0.61014	0.291	0.172	9.27704e-28	B, CD19+ CXCR5+	0.119
SMC6	7.58149e-32	0.544006	0.292	0.173	4.10386e-27	B, CD19+ CXCR5+	0.119
TAF1D	3.57203e-35	0.552742	0.622	0.504	1.93354e-30	B, CD19+ CXCR5+	0.118
ZHX2	2.36579e-27	0.417157	0.348	0.23	1.2806e-22	B, CD19+ CXCR5+	0.118
TNFAIP8	3.58722e-30	0.682016	0.505	0.389	1.94176e-25	B, CD19+ CXCR5+	0.116
MKNK2	1.31588e-29	0.402666	0.574	0.458	7.12287e-25	B, CD19+ CXCR5+	0.116
TRIM38	2.45305e-26	0.55681	0.475	0.359	1.32784e-21	B, CD19+ CXCR5+	0.116
CELSR1	1.62955e-34	0.497188	0.485	0.372	8.82076e-30	B, CD19+ CXCR5+	0.113
DBNL	1.75852e-31	0.600542	0.626	0.513	9.51887e-27	B, CD19+ CXCR5+	0.113
RB1	4.36164e-27	0.573324	0.399	0.286	2.36095e-22	B, CD19+ CXCR5+	0.113
PTK2B	1.03322e-34	0.636835	0.696	0.585	5.5928e-30	B, CD19+ CXCR5+	0.111
PNPLA7	1.48213e-30	0.398217	0.318	0.208	8.02275e-26	B, CD19+ CXCR5+	0.11
METTL21A	8.46363e-33	0.536133	0.256	0.147	4.58136e-28	B, CD19+ CXCR5+	0.109
TAGAP	1.38747e-28	0.604126	0.627	0.518	7.51038e-24	B, CD19+ CXCR5+	0.109
MAST3	1.3048e-25	0.519376	0.494	0.385	7.06289e-21	B, CD19+ CXCR5+	0.109
TBC1D22A	4.6917e-25	0.559912	0.463	0.354	2.53962e-20	B, CD19+ CXCR5+	0.109
RAB3GAP1	1.16588e-22	0.457365	0.397	0.288	6.31091e-18	B, CD19+ CXCR5+	0.109
AGPAT5	2.60422e-27	0.438462	0.284	0.176	1.40966e-22	B, CD19+ CXCR5+	0.108
SLC17A9	2.58056e-29	0.656807	0.273	0.166	1.39686e-24	B, CD19+ CXCR5+	0.107
ID3	7.88551e-27	0.480452	0.299	0.192	4.26843e-22	B, CD19+ CXCR5+	0.107
RP11-325F22.2	2.37214e-24	0.482024	0.359	0.252	1.28404e-19	B, CD19+ CXCR5+	0.107
SMAP2	1.9956e-18	0.423381	0.552	0.445	1.08022e-13	B, CD19+ CXCR5+	0.107
TRIM22	3.47019e-24	0.459591	0.674	0.568	1.87841e-19	B, CD19+ CXCR5+	0.106
EIF2S3	3.56222e-47	0.534068	0.843	0.738	1.92823e-42	B, CD19+ CXCR5+	0.105
ZFAS1	1.21004e-37	0.454621	0.612	0.507	6.54997e-33	B, CD19+ CXCR5+	0.105
GRB2	7.20536e-34	0.60942	0.621	0.516	3.90026e-29	B, CD19+ CXCR5+	0.105
ZNF506	3.31954e-21	0.323398	0.365	0.26	1.79687e-16	B, CD19+ CXCR5+	0.105
RNF141	1.3739e-29	0.632908	0.252	0.148	7.43694e-25	B, CD19+ CXCR5+	0.104
ARRDC2	4.68493e-25	0.667857	0.311	0.207	2.53595e-20	B, CD19+ CXCR5+	0.104
ZNF814	1.78177e-26	0.410527	0.279	0.176	9.64473e-22	B, CD19+ CXCR5+	0.103
TTC3	5.5951e-24	0.594136	0.553	0.45	3.02863e-19	B, CD19+ CXCR5+	0.103
SP140L	1.82822e-23	0.452775	0.392	0.289	9.89617e-19	B, CD19+ CXCR5+	0.103
NCF4	2.47653e-22	0.355352	0.306	0.203	1.34055e-17	B, CD19+ CXCR5+	0.103
HIF1A	7.04644e-23	0.46636	0.626	0.524	3.81424e-18	B, CD19+ CXCR5+	0.102
CD47	4.61232e-34	0.492415	0.764	0.663	2.49665e-29	B, CD19+ CXCR5+	0.101
JMJD1C	9.85294e-29	0.581639	0.654	0.553	5.33339e-24	B, CD19+ CXCR5+	0.101
ATP2B1	1.92373e-20	0.527692	0.402	0.301	1.04132e-15	B, CD19+ CXCR5+	0.101
ABLIM1	1.07778e-17	0.379559	0.443	0.343	5.83403e-13	B, CD19+ CXCR5+	0.1
BACH1	3.92348e-21	0.564302	0.323	0.224	2.12378e-16	B, CD19+ CXCR5+	0.099
MAP3K8	2.68515e-17	0.375763	0.44	0.342	1.45347e-12	B, CD19+ CXCR5+	0.098
HERPUD1	1.76384e-48	0.743747	0.718	0.621	9.54764e-44	B, CD19+ CXCR5+	0.097
HS3ST1	4.235e-27	0.325048	0.252	0.155	2.29241e-22	B, CD19+ CXCR5+	0.097
WDR74	3.4432e-24	0.603996	0.315	0.218	1.8638e-19	B, CD19+ CXCR5+	0.097
RBM6	6.08808e-75	0.697334	0.83	0.734	3.29548e-70	B, CD19+ CXCR5+	0.096
ZFP36L1	5.54589e-42	0.328242	0.896	0.8	3.00199e-37	B, CD19+ CXCR5+	0.096
RNASET2	1.40867e-21	0.337189	0.491	0.395	7.62511e-17	B, CD19+ CXCR5+	0.096
RAB11FIP1	3.96869e-18	0.494794	0.458	0.363	2.14825e-13	B, CD19+ CXCR5+	0.095
SMARCB1	2.56525e-24	0.446627	0.415	0.321	1.38857e-19	B, CD19+ CXCR5+	0.094
MAPK8IP3	1.84573e-16	0.40835	0.458	0.364	9.99095e-12	B, CD19+ CXCR5+	0.094
RPS5	2.4122e-180	0.902273	0.943	0.851	1.30572e-175	B, CD19+ CXCR5+	0.092
RABEP1	1.29813e-20	0.530571	0.374	0.282	7.02677e-16	B, CD19+ CXCR5+	0.092
CXCR4	8.09515e-49	0.35398	0.955	0.864	4.3819e-44	B, CD19+ CXCR5+	0.091
TTN	4.27886e-19	0.442109	0.618	0.53	2.31615e-14	B, CD19+ CXCR5+	0.088
SLC5A6	2.81691e-18	0.421782	0.269	0.181	1.52479e-13	B, CD19+ CXCR5+	0.088
SNAP23	2.0799e-17	0.438018	0.417	0.329	1.12585e-12	B, CD19+ CXCR5+	0.088
KIAA2018	1.95835e-16	0.488653	0.355	0.267	1.06005e-11	B, CD19+ CXCR5+	0.088
LRRC16A	5.35867e-22	0.510449	0.252	0.165	2.90065e-17	B, CD19+ CXCR5+	0.087
MYO15B	2.43742e-21	0.473127	0.513	0.426	1.31937e-16	B, CD19+ CXCR5+	0.087
BOD1L1	2.67322e-14	0.370163	0.373	0.286	1.44701e-09	B, CD19+ CXCR5+	0.087
RPS23	3.93534e-166	0.617219	0.953	0.867	2.1302e-161	B, CD19+ CXCR5+	0.086
DDX3Y	8.86176e-14	0.435527	0.361	0.275	4.79687e-09	B, CD19+ CXCR5+	0.086
LAPTM5	6.09696e-195	0.937422	0.975	0.89	3.30029e-190	B, CD19+ CXCR5+	0.085
EIF1B	5.65585e-24	0.553025	0.534	0.449	3.06151e-19	B, CD19+ CXCR5+	0.085
SNHG8	5.30936e-19	0.414176	0.412	0.328	2.87396e-14	B, CD19+ CXCR5+	0.084
DDX21	2.8083e-17	0.556479	0.494	0.41	1.52013e-12	B, CD19+ CXCR5+	0.084
KLHL6	1.1953e-16	0.575796	0.386	0.302	6.47017e-12	B, CD19+ CXCR5+	0.084
GAS5	8.66354e-30	0.464481	0.721	0.638	4.68957e-25	B, CD19+ CXCR5+	0.083
ELMSAN1	1.12358e-26	0.651151	0.618	0.535	6.08194e-22	B, CD19+ CXCR5+	0.083
IFNGR1	2.69281e-11	0.354446	0.395	0.312	1.45762e-06	B, CD19+ CXCR5+	0.083
HSP90AB1	2.9895e-50	0.733785	0.843	0.761	1.61822e-45	B, CD19+ CXCR5+	0.082
ITSN2	1.06837e-19	0.567076	0.594	0.512	5.78308e-15	B, CD19+ CXCR5+	0.082
SREBF2	3.10425e-14	0.335599	0.414	0.332	1.68033e-09	B, CD19+ CXCR5+	0.082
TP53INP1	4.76313e-13	0.406536	0.416	0.334	2.57828e-08	B, CD19+ CXCR5+	0.082
SETX	9.68951e-20	0.663427	0.551	0.47	5.24493e-15	B, CD19+ CXCR5+	0.081
CEPT1	5.54143e-17	0.566504	0.318	0.237	2.99958e-12	B, CD19+ CXCR5+	0.081
MT-ND3	8.04865e-104	0.520881	0.939	0.859	4.35673e-99	B, CD19+ CXCR5+	0.08
SNHG1	5.78614e-16	0.423688	0.504	0.425	3.13204e-11	B, CD19+ CXCR5+	0.079
USP9Y	1.97258e-14	0.35234	0.293	0.215	1.06776e-09	B, CD19+ CXCR5+	0.078
DDX27	1.65754e-18	0.58175	0.548	0.471	8.97229e-14	B, CD19+ CXCR5+	0.077
SLC2A3	4.11082e-25	0.615361	0.755	0.678	2.22519e-20	B, CD19+ CXCR5+	0.077
CEP170	1.49659e-16	0.431273	0.264	0.187	8.10105e-12	B, CD19+ CXCR5+	0.077
MBNL3	5.63496e-16	0.435318	0.26	0.183	3.05021e-11	B, CD19+ CXCR5+	0.077
PHKB	6.34255e-14	0.425614	0.392	0.315	3.43322e-09	B, CD19+ CXCR5+	0.077
HEATR5B	4.09636e-14	0.453646	0.338	0.262	2.21736e-09	B, CD19+ CXCR5+	0.076
YPEL5	8.9325e-27	0.744569	0.703	0.628	4.83516e-22	B, CD19+ CXCR5+	0.075
ZCCHC11	8.86769e-14	0.372677	0.517	0.443	4.80008e-09	B, CD19+ CXCR5+	0.074
ARHGAP25	1.74463e-12	0.374756	0.493	0.419	9.44371e-08	B, CD19+ CXCR5+	0.074
NFX1	2.075e-11	0.41404	0.375	0.301	1.1232e-06	B, CD19+ CXCR5+	0.074
INPP5B	8.96986e-12	0.355567	0.413	0.34	4.85539e-07	B, CD19+ CXCR5+	0.073
HSPA4	9.82735e-12	0.483604	0.416	0.344	5.31954e-07	B, CD19+ CXCR5+	0.072
FOSB	2.25988e-17	0.341968	0.775	0.704	1.22328e-12	B, CD19+ CXCR5+	0.071
RPL35	4.81509e-48	0.364604	0.856	0.785	2.60641e-43	B, CD19+ CXCR5+	0.071
CTD-2647L4.4	1.35399e-13	0.323282	0.281	0.21	7.32913e-09	B, CD19+ CXCR5+	0.071
SECISBP2L	4.49951e-12	0.337354	0.332	0.261	2.43558e-07	B, CD19+ CXCR5+	0.071
EIF4G3	5.6591e-13	0.362704	0.481	0.412	3.06327e-08	B, CD19+ CXCR5+	0.069
LTA4H	4.27017e-13	0.546576	0.321	0.253	2.31144e-08	B, CD19+ CXCR5+	0.068
CHD9	1.04346e-11	0.514495	0.363	0.295	5.64825e-07	B, CD19+ CXCR5+	0.068
EIF1AD	2.0306e-11	0.342896	0.289	0.221	1.09916e-06	B, CD19+ CXCR5+	0.068
OFD1	1.72661e-10	0.36786	0.401	0.334	9.34616e-06	B, CD19+ CXCR5+	0.067
LSM7	8.98393e-15	0.374363	0.386	0.32	4.863e-10	B, CD19+ CXCR5+	0.066
PARP1	1.18698e-13	0.656775	0.463	0.397	6.42514e-09	B, CD19+ CXCR5+	0.066
SLC23A2	8.47047e-12	0.389592	0.285	0.219	4.58507e-07	B, CD19+ CXCR5+	0.066
RFX5	1.4187e-11	0.502083	0.296	0.23	7.67942e-07	B, CD19+ CXCR5+	0.066
TMEM123	5.77838e-11	0.459549	0.481	0.415	3.12783e-06	B, CD19+ CXCR5+	0.066
SEC62	2.20715e-18	0.374429	0.591	0.525	1.19473e-13	B, CD19+ CXCR5+	0.066
PPP1R15A	5.61379e-27	0.500103	0.794	0.729	3.03875e-22	B, CD19+ CXCR5+	0.065
ZNF516	7.11572e-12	0.387313	0.264	0.199	3.85174e-07	B, CD19+ CXCR5+	0.065
EZR	6.52963e-50	0.641616	0.918	0.854	3.53449e-45	B, CD19+ CXCR5+	0.064
SP100	5.37244e-24	0.43098	0.802	0.739	2.9081e-19	B, CD19+ CXCR5+	0.063
ZBED5	8.78875e-11	0.375581	0.254	0.191	4.75735e-06	B, CD19+ CXCR5+	0.063
RGS19	7.67301e-13	0.48124	0.363	0.301	4.1534e-08	B, CD19+ CXCR5+	0.062
DEF8	3.2005e-10	0.456901	0.26	0.198	1.73243e-05	B, CD19+ CXCR5+	0.062
RPS21	7.65913e-35	0.367883	0.749	0.688	4.14589e-30	B, CD19+ CXCR5+	0.061
CNPY3	1.63629e-13	0.458233	0.465	0.404	8.85724e-09	B, CD19+ CXCR5+	0.061
RPL29	8.66566e-76	0.467946	0.93	0.87	4.69072e-71	B, CD19+ CXCR5+	0.06
CD74	0	2.17562	1	0.941	0	B, CD19+ CXCR5+	0.059
MYCBP2	9.75249e-11	0.354367	0.557	0.499	5.27903e-06	B, CD19+ CXCR5+	0.058
BCL10	3.13697e-09	0.330537	0.348	0.29	0.000169804	B, CD19+ CXCR5+	0.058
BBX	4.0091e-09	0.332627	0.445	0.387	0.000217013	B, CD19+ CXCR5+	0.058
TSPYL1	2.55967e-23	0.414732	0.722	0.664	1.38555e-18	B, CD19+ CXCR5+	0.058
C5orf15	4.71679e-10	0.47491	0.323	0.266	2.5532e-05	B, CD19+ CXCR5+	0.057
RPL36	1.01345e-38	0.330934	0.848	0.792	5.48579e-34	B, CD19+ CXCR5+	0.056
EIF3E	5.07272e-20	0.442375	0.654	0.599	2.74586e-15	B, CD19+ CXCR5+	0.055
SH2B3	4.58745e-08	0.374216	0.262	0.207	0.00248319	B, CD19+ CXCR5+	0.055
HCG18	1.17342e-06	0.325455	0.423	0.368	0.0635171	B, CD19+ CXCR5+	0.055
PEAK1	9.27314e-09	0.416533	0.348	0.294	0.000501955	B, CD19+ CXCR5+	0.054
PWP1	7.11936e-08	0.338217	0.298	0.244	0.00385371	B, CD19+ CXCR5+	0.054
UTP6	1.03076e-07	0.446629	0.292	0.238	0.00557952	B, CD19+ CXCR5+	0.054
ANKRD44	2.84319e-18	0.337154	0.779	0.726	1.53902e-13	B, CD19+ CXCR5+	0.053
SRSF6	1.26847e-37	0.549466	0.871	0.819	6.86625e-33	B, CD19+ CXCR5+	0.052
MT-CO3	5.79373e-121	0.580857	0.976	0.924	3.13614e-116	B, CD19+ CXCR5+	0.052
ACP5	5.2078e-08	0.336642	0.325	0.274	0.00281898	B, CD19+ CXCR5+	0.051
SF1	5.69582e-20	0.459585	0.671	0.621	3.08315e-15	B, CD19+ CXCR5+	0.05
CHORDC1	4.34248e-08	0.628496	0.391	0.341	0.00235058	B, CD19+ CXCR5+	0.05
PARVG	3.141e-07	0.334575	0.584	0.534	0.0170022	B, CD19+ CXCR5+	0.05
SNX5	1.5576e-09	0.414494	0.473	0.424	8.43128e-05	B, CD19+ CXCR5+	0.049
RPS13	2.12795e-97	0.543423	0.951	0.902	1.15186e-92	B, CD19+ CXCR5+	0.049
EEF2	2.63385e-96	0.634346	0.965	0.916	1.42571e-91	B, CD19+ CXCR5+	0.049
IDI1	6.32314e-09	0.495829	0.439	0.391	0.000342272	B, CD19+ CXCR5+	0.048
BLOC1S2	2.38996e-08	0.416377	0.304	0.256	0.00129368	B, CD19+ CXCR5+	0.048
SLC35F5	2.54504e-07	0.373105	0.279	0.231	0.0137763	B, CD19+ CXCR5+	0.048
PCMTD1	4.19667e-07	0.351671	0.27	0.222	0.0227166	B, CD19+ CXCR5+	0.048
LUC7L	7.6347e-07	0.325511	0.401	0.353	0.0413266	B, CD19+ CXCR5+	0.048
RPL12	7.31719e-91	0.503888	0.963	0.915	3.96079e-86	B, CD19+ CXCR5+	0.048
HSPH1	5.11131e-07	0.56622	0.443	0.396	0.0276675	B, CD19+ CXCR5+	0.047
RPL10A	1.47671e-121	0.598576	0.968	0.921	7.99343e-117	B, CD19+ CXCR5+	0.047
GDI2	1.10031e-10	0.470514	0.586	0.539	5.95598e-06	B, CD19+ CXCR5+	0.047
RPL34	2.70876e-89	0.528688	0.936	0.89	1.46625e-84	B, CD19+ CXCR5+	0.046
C6orf48	1.73982e-11	0.355396	0.475	0.429	9.41767e-07	B, CD19+ CXCR5+	0.046
RPL32	3.00765e-132	0.606093	0.967	0.921	1.62804e-127	B, CD19+ CXCR5+	0.046
SYS1	5.34418e-07	0.384128	0.251	0.206	0.028928	B, CD19+ CXCR5+	0.045
KCNQ1OT1	1.62522e-06	0.4386	0.555	0.51	0.0879734	B, CD19+ CXCR5+	0.045
RPL31	1.94248e-62	0.434924	0.921	0.877	1.05146e-57	B, CD19+ CXCR5+	0.044
PNPLA8	1.03706e-05	0.345952	0.314	0.27	0.561359	B, CD19+ CXCR5+	0.044
RPL35A	5.19413e-67	0.440272	0.94	0.896	2.81159e-62	B, CD19+ CXCR5+	0.044
RPL18	7.68455e-67	0.504361	0.906	0.863	4.15965e-62	B, CD19+ CXCR5+	0.043
RPL27	2.16382e-48	0.381501	0.892	0.849	1.17127e-43	B, CD19+ CXCR5+	0.043
EIF4A2	1.22726e-30	0.483071	0.797	0.754	6.64319e-26	B, CD19+ CXCR5+	0.043
VPS35	4.72567e-06	0.459783	0.348	0.305	0.255801	B, CD19+ CXCR5+	0.043
NOTCH2	1.25864e-05	0.40136	0.483	0.44	0.6813	B, CD19+ CXCR5+	0.043
LNPEP	1.14554e-08	0.41094	0.546	0.504	0.00062008	B, CD19+ CXCR5+	0.042
RPL30	5.51562e-78	0.32285	0.952	0.91	2.98561e-73	B, CD19+ CXCR5+	0.042
BCAS4	1.64792e-22	0.777313	0.557	0.516	8.92019e-18	B, CD19+ CXCR5+	0.041
BCAS2	4.79766e-07	0.444382	0.343	0.302	0.0259697	B, CD19+ CXCR5+	0.041
TNRC6B	4.75007e-23	0.438754	0.807	0.767	2.57121e-18	B, CD19+ CXCR5+	0.04
MIS18BP1	5.43034e-06	0.337818	0.409	0.369	0.293944	B, CD19+ CXCR5+	0.04
LMBRD1	3.94384e-05	0.33501	0.306	0.266	1	B, CD19+ CXCR5+	0.04
RPL8	1.02257e-180	0.739005	0.981	0.942	5.53517e-176	B, CD19+ CXCR5+	0.039
CD53	2.59619e-24	0.453299	0.762	0.724	1.40532e-19	B, CD19+ CXCR5+	0.038
SLC25A32	1.42059e-05	0.375354	0.322	0.284	0.768963	B, CD19+ CXCR5+	0.038
RPS20	3.40943e-108	0.555417	0.942	0.904	1.84553e-103	B, CD19+ CXCR5+	0.038
PHF20	5.99347e-05	0.325546	0.399	0.362	1	B, CD19+ CXCR5+	0.037
PAN3	1.34869e-13	0.451754	0.694	0.657	7.30045e-09	B, CD19+ CXCR5+	0.037
RPS8	4.31208e-211	0.773455	0.988	0.952	2.33413e-206	B, CD19+ CXCR5+	0.036
SNHG15	2.32864e-05	0.428474	0.294	0.258	1	B, CD19+ CXCR5+	0.036
NIPA2	8.54447e-06	0.437841	0.285	0.25	0.462512	B, CD19+ CXCR5+	0.035
RPS9	1.69199e-78	0.488803	0.966	0.931	9.15872e-74	B, CD19+ CXCR5+	0.035
MT-ATP6	7.30734e-59	0.352396	0.982	0.948	3.95546e-54	B, CD19+ CXCR5+	0.034
MTPN	6.8393e-06	0.405744	0.269	0.235	0.370211	B, CD19+ CXCR5+	0.034
RPL7	2.39727e-112	0.507459	0.978	0.945	1.29764e-107	B, CD19+ CXCR5+	0.033
WHSC1L1	2.88003e-06	0.324612	0.509	0.476	0.155896	B, CD19+ CXCR5+	0.033
RPSA	4.32044e-76	0.492376	0.951	0.918	2.33865e-71	B, CD19+ CXCR5+	0.033
RPS28	3.65993e-49	0.336511	0.942	0.909	1.98112e-44	B, CD19+ CXCR5+	0.033
RPL9	6.62669e-93	0.452038	0.982	0.95	3.58703e-88	B, CD19+ CXCR5+	0.032
FAU	8.54928e-86	0.464129	0.938	0.906	4.62772e-81	B, CD19+ CXCR5+	0.032
RPLP2	1.40819e-150	0.637559	0.984	0.954	7.62254e-146	B, CD19+ CXCR5+	0.03
ZNF791	1.18584e-16	0.465561	0.909	0.879	6.41893e-12	B, CD19+ CXCR5+	0.03
EIF3L	1.44978e-09	0.375429	0.608	0.578	7.84767e-05	B, CD19+ CXCR5+	0.03
UBA7	0.00014402	0.389003	0.361	0.331	1	B, CD19+ CXCR5+	0.03
RPS11	1.48366e-118	0.605882	0.965	0.935	8.03105e-114	B, CD19+ CXCR5+	0.03
RPL21	1.97919e-148	0.634447	0.984	0.955	1.07133e-143	B, CD19+ CXCR5+	0.029
RPLP0	2.35089e-62	0.443119	0.982	0.953	1.27254e-57	B, CD19+ CXCR5+	0.029
ZNF460	0.000133864	0.394835	0.338	0.309	1	B, CD19+ CXCR5+	0.029
FAM13B	0.000661153	0.339294	0.309	0.28	1	B, CD19+ CXCR5+	0.029
AFF4	6.13685e-05	0.38929	0.453	0.425	1	B, CD19+ CXCR5+	0.028
APEX1	6.82577e-05	0.370512	0.294	0.266	1	B, CD19+ CXCR5+	0.028
IMPDH2	6.58511e-05	0.482546	0.304	0.277	1	B, CD19+ CXCR5+	0.027
GNB2L1	1.96877e-90	0.514919	0.967	0.941	1.06569e-85	B, CD19+ CXCR5+	0.026
VPS13C	5.28052e-09	0.437969	0.635	0.609	0.000285835	B, CD19+ CXCR5+	0.026
RPS15	2.20567e-57	0.33669	0.963	0.94	1.19393e-52	B, CD19+ CXCR5+	0.023
MT-CYB	4.14662e-37	0.323209	0.985	0.962	2.24457e-32	B, CD19+ CXCR5+	0.023
RPL18A	1.22134e-198	0.669328	0.994	0.972	6.61109e-194	B, CD19+ CXCR5+	0.022
NT5C3A	0.002956	0.334759	0.314	0.293	1	B, CD19+ CXCR5+	0.021
LARS	0.0036504	0.348313	0.329	0.308	1	B, CD19+ CXCR5+	0.021
UBE2J1	0.00502723	0.381249	0.292	0.271	1	B, CD19+ CXCR5+	0.021
CHCHD7	0.00510617	0.381256	0.255	0.234	1	B, CD19+ CXCR5+	0.021
GNL3	0.00720489	0.343596	0.278	0.257	1	B, CD19+ CXCR5+	0.021
RPS18	1.33855e-123	0.617499	0.973	0.953	7.24555e-119	B, CD19+ CXCR5+	0.02
ATF7IP	5.07098e-07	0.438215	0.668	0.648	0.0274492	B, CD19+ CXCR5+	0.02
RPL19	8.39529e-155	0.593949	0.993	0.974	4.54437e-150	B, CD19+ CXCR5+	0.019
RPL5	6.28876e-101	0.545776	0.989	0.97	3.4041e-96	B, CD19+ CXCR5+	0.019
RPL11	1.7186e-147	0.595241	0.984	0.966	9.30279e-143	B, CD19+ CXCR5+	0.018
RPS3A	1.44567e-127	0.443726	0.993	0.975	7.82544e-123	B, CD19+ CXCR5+	0.018
RPS25	2.55702e-72	0.394427	0.958	0.94	1.38412e-67	B, CD19+ CXCR5+	0.018
RPL4	2.98861e-53	0.364187	0.973	0.955	1.61774e-48	B, CD19+ CXCR5+	0.018
ADPGK	0.000614081	0.356329	0.38	0.362	1	B, CD19+ CXCR5+	0.018
RPL7A	2.78043e-56	0.432284	0.944	0.926	1.50504e-51	B, CD19+ CXCR5+	0.018
RPL3	4.5362e-158	0.639386	0.999	0.982	2.45544e-153	B, CD19+ CXCR5+	0.017
RPS14	9.45245e-83	0.443115	0.986	0.97	5.11661e-78	B, CD19+ CXCR5+	0.016
RPS27A	1.2042e-82	0.43995	0.969	0.953	6.51833e-78	B, CD19+ CXCR5+	0.016
RPS27	2.16029e-110	0.48863	0.994	0.979	1.16937e-105	B, CD19+ CXCR5+	0.015
RPL15	4.02523e-75	0.489207	0.986	0.972	2.17886e-70	B, CD19+ CXCR5+	0.014
RPS6	1.14281e-135	0.576646	0.993	0.98	6.18602e-131	B, CD19+ CXCR5+	0.013
RPS12	6.76292e-61	0.412051	0.969	0.956	3.66077e-56	B, CD19+ CXCR5+	0.013
TUBA1A	5.02626e-05	0.492455	0.495	0.485	1	B, CD19+ CXCR5+	0.01
RSL24D1	0.00966115	0.346333	0.35	0.342	1	B, CD19+ CXCR5+	0.008
RPL10	4.51142e-94	0.419573	0.999	0.992	2.44203e-89	B, CD19+ CXCR5+	0.007
RPL13	1.21069e-168	0.603128	0.997	0.991	6.55344e-164	B, CD19+ CXCR5+	0.006
RPL13A	1.28208e-137	0.50955	0.999	0.993	6.93992e-133	B, CD19+ CXCR5+	0.006
CSK	0.000572577	0.378567	0.467	0.462	1	B, CD19+ CXCR5+	0.005
MT-ND1	1.10136e-51	0.33052	0.995	0.991	5.96166e-47	B, CD19+ CXCR5+	0.004
MT-ND4L	9.35657e-131	0.45588	0.999	0.996	5.06471e-126	B, CD19+ CXCR5+	0.003
EEF1A1	2.22499e-105	0.402741	1	0.997	1.20439e-100	B, CD19+ CXCR5+	0.003
MT-CO2	4.81415e-90	0.39001	0.998	0.995	2.6059e-85	B, CD19+ CXCR5+	0.003
MT-ND4	1.21012e-123	0.505264	0.999	0.997	6.55037e-119	B, CD19+ CXCR5+	0.002
MT-RNR2	3.04329e-153	0.329182	1	1	1.64733e-148	B, CD19+ CXCR5+	0
MT-RNR1	2.00767e-62	0.348426	1	1	1.08675e-57	B, CD19+ CXCR5+	0
EIF5	0.0021481	0.370638	0.572	0.579	1	B, CD19+ CXCR5+	-0.007
IL7R	0	1.80276	0.663	0.266	0	CD4_8 T, CCR7+ TCF7+	0.397
TCF7	0	1.11281	0.634	0.29	0	CD4_8 T, CCR7+ TCF7+	0.344
TC2N	1.33885e-195	0.985164	0.511	0.256	7.24722e-191	CD4_8 T, CCR7+ TCF7+	0.255
CD3G	1.44587e-79	0.379162	0.84	0.632	7.82647e-75	CD4_8 T, CCR7+ TCF7+	0.208
CD6	1.54584e-112	0.65061	0.612	0.41	8.36761e-108	CD4_8 T, CCR7+ TCF7+	0.202
FAM102A	5.71268e-127	0.716144	0.604	0.404	3.09227e-122	CD4_8 T, CCR7+ TCF7+	0.2
CD3E	1.89472e-76	0.336175	0.796	0.596	1.02561e-71	CD4_8 T, CCR7+ TCF7+	0.2
CAMK4	1.2433e-136	0.984055	0.455	0.256	6.72998e-132	CD4_8 T, CCR7+ TCF7+	0.199
CCR7	2.42058e-136	1.12609	0.396	0.201	1.31026e-131	CD4_8 T, CCR7+ TCF7+	0.195
SPOCK2	1.96383e-81	0.391521	0.703	0.511	1.06302e-76	CD4_8 T, CCR7+ TCF7+	0.192
TNFRSF25	4.32467e-133	0.820247	0.392	0.204	2.34094e-128	CD4_8 T, CCR7+ TCF7+	0.188
LEF1	2.49289e-148	0.824542	0.295	0.119	1.3494e-143	CD4_8 T, CCR7+ TCF7+	0.176
SORL1	2.08969e-98	0.913355	0.515	0.348	1.13115e-93	CD4_8 T, CCR7+ TCF7+	0.167
ANK3	3.04312e-116	0.656204	0.32	0.158	1.64724e-111	CD4_8 T, CCR7+ TCF7+	0.162
CD3D	1.12201e-57	0.322239	0.721	0.559	6.07344e-53	CD4_8 T, CCR7+ TCF7+	0.162
SCML4	5.64101e-86	0.746259	0.461	0.301	3.05348e-81	CD4_8 T, CCR7+ TCF7+	0.16
S1PR1	1.93773e-98	0.657156	0.331	0.174	1.04889e-93	CD4_8 T, CCR7+ TCF7+	0.157
CD5	4.44896e-77	0.721467	0.474	0.326	2.40822e-72	CD4_8 T, CCR7+ TCF7+	0.148
FYN	2.78058e-62	0.385248	0.835	0.687	1.50513e-57	CD4_8 T, CCR7+ TCF7+	0.148
ZAP70	3.74566e-62	0.431293	0.69	0.542	2.02752e-57	CD4_8 T, CCR7+ TCF7+	0.148
BCL11B	9.08294e-63	0.446037	0.601	0.455	4.9166e-58	CD4_8 T, CCR7+ TCF7+	0.146
ITK	1.50881e-53	0.471081	0.626	0.48	8.16719e-49	CD4_8 T, CCR7+ TCF7+	0.146
STAT4	4.24425e-76	0.612069	0.65	0.507	2.29741e-71	CD4_8 T, CCR7+ TCF7+	0.143
CD28	5.18414e-59	0.591649	0.446	0.304	2.80617e-54	CD4_8 T, CCR7+ TCF7+	0.142
C20orf112	3.22011e-66	0.696537	0.523	0.384	1.74305e-61	CD4_8 T, CCR7+ TCF7+	0.139
LINC00861	1.27473e-71	0.574786	0.336	0.201	6.90011e-67	CD4_8 T, CCR7+ TCF7+	0.135
PBXIP1	7.70061e-63	0.579616	0.595	0.46	4.16834e-58	CD4_8 T, CCR7+ TCF7+	0.135
CD96	1.0848e-53	0.503623	0.61	0.478	5.87201e-49	CD4_8 T, CCR7+ TCF7+	0.132
RORA	7.37615e-57	0.61895	0.518	0.388	3.99271e-52	CD4_8 T, CCR7+ TCF7+	0.13
ABLIM1	7.12228e-57	0.692452	0.451	0.322	3.85529e-52	CD4_8 T, CCR7+ TCF7+	0.129
NELL2	2.46786e-57	0.648463	0.325	0.199	1.33585e-52	CD4_8 T, CCR7+ TCF7+	0.126
GIMAP5	2.91142e-55	0.68686	0.482	0.357	1.57595e-50	CD4_8 T, CCR7+ TCF7+	0.125
OXNAD1	1.21878e-59	0.66215	0.447	0.323	6.59728e-55	CD4_8 T, CCR7+ TCF7+	0.124
FYB	5.6725e-89	0.54059	0.852	0.73	3.07052e-84	CD4_8 T, CCR7+ TCF7+	0.122
MGAT4A	1.79117e-58	0.795036	0.411	0.289	9.6956e-54	CD4_8 T, CCR7+ TCF7+	0.122
PASK	9.24491e-62	0.730248	0.348	0.227	5.00427e-57	CD4_8 T, CCR7+ TCF7+	0.121
ANXA1	2.58372e-72	1.02716	0.572	0.452	1.39857e-67	CD4_8 T, CCR7+ TCF7+	0.12
SERINC5	4.59382e-65	0.592609	0.292	0.172	2.48663e-60	CD4_8 T, CCR7+ TCF7+	0.12
LTB	5.96146e-48	0.485013	0.416	0.298	3.22694e-43	CD4_8 T, CCR7+ TCF7+	0.118
CDC14A	3.49465e-53	0.492643	0.331	0.214	1.89165e-48	CD4_8 T, CCR7+ TCF7+	0.117
MPZL3	7.4847e-52	0.767998	0.354	0.237	4.05147e-47	CD4_8 T, CCR7+ TCF7+	0.117
AAK1	1.12219e-60	0.518844	0.595	0.48	6.07441e-56	CD4_8 T, CCR7+ TCF7+	0.115
TTC39C	2.65541e-56	0.596357	0.521	0.406	1.43737e-51	CD4_8 T, CCR7+ TCF7+	0.115
DGKA	2.65163e-59	0.767236	0.573	0.46	1.43533e-54	CD4_8 T, CCR7+ TCF7+	0.113
INPP4B	2.7499e-37	0.43985	0.504	0.391	1.48852e-32	CD4_8 T, CCR7+ TCF7+	0.113
TMEM63A	5.74448e-45	0.660871	0.362	0.252	3.10949e-40	CD4_8 T, CCR7+ TCF7+	0.11
TRAT1	3.5445e-44	0.581134	0.352	0.243	1.91864e-39	CD4_8 T, CCR7+ TCF7+	0.109
PIK3IP1	2.17024e-47	0.653334	0.538	0.431	1.17475e-42	CD4_8 T, CCR7+ TCF7+	0.107
GIMAP7	8.71429e-52	0.604023	0.48	0.374	4.71704e-47	CD4_8 T, CCR7+ TCF7+	0.106
INADL	1.1568e-47	0.424457	0.311	0.205	6.26176e-43	CD4_8 T, CCR7+ TCF7+	0.106
LEPROTL1	4.36131e-68	0.74934	0.619	0.514	2.36078e-63	CD4_8 T, CCR7+ TCF7+	0.105
PITPNC1	5.42027e-40	0.330914	0.341	0.238	2.93399e-35	CD4_8 T, CCR7+ TCF7+	0.103
LCK	1.96074e-31	0.327444	0.671	0.569	1.06135e-26	CD4_8 T, CCR7+ TCF7+	0.102
SYNE2	2.31144e-42	0.476374	0.745	0.644	1.25118e-37	CD4_8 T, CCR7+ TCF7+	0.101
FAM65B	2.30118e-33	0.464921	0.572	0.472	1.24563e-28	CD4_8 T, CCR7+ TCF7+	0.1
DHRS3	3.95953e-37	0.496061	0.262	0.169	2.14329e-32	CD4_8 T, CCR7+ TCF7+	0.093
GRAP2	3.22901e-32	0.430628	0.301	0.209	1.74787e-27	CD4_8 T, CCR7+ TCF7+	0.092
DOCK9	6.66718e-39	0.339252	0.252	0.161	3.60894e-34	CD4_8 T, CCR7+ TCF7+	0.091
TESPA1	6.4354e-30	0.447642	0.368	0.277	3.48348e-25	CD4_8 T, CCR7+ TCF7+	0.091
FOXP1	2.73185e-39	0.548571	0.656	0.567	1.47875e-34	CD4_8 T, CCR7+ TCF7+	0.089
CCDC88C	1.91801e-22	0.352323	0.609	0.52	1.03822e-17	CD4_8 T, CCR7+ TCF7+	0.089
DENND2D	8.04008e-34	0.465443	0.558	0.47	4.35209e-29	CD4_8 T, CCR7+ TCF7+	0.088
ZFP36L2	2.00107e-81	0.612931	0.82	0.732	1.08318e-76	CD4_8 T, CCR7+ TCF7+	0.088
RCAN3	2.59151e-32	0.577707	0.323	0.237	1.40279e-27	CD4_8 T, CCR7+ TCF7+	0.086
PARP8	1.38543e-34	0.456476	0.658	0.576	7.49935e-30	CD4_8 T, CCR7+ TCF7+	0.082
PIK3R1	1.21778e-27	0.576009	0.367	0.285	6.59183e-23	CD4_8 T, CCR7+ TCF7+	0.082
RASA3	5.85458e-27	0.519113	0.415	0.333	3.16908e-22	CD4_8 T, CCR7+ TCF7+	0.082
PCNXL2	5.99939e-26	0.362232	0.374	0.292	3.24747e-21	CD4_8 T, CCR7+ TCF7+	0.082
EML4	5.38386e-71	0.541058	0.823	0.742	2.91428e-66	CD4_8 T, CCR7+ TCF7+	0.081
PTGER4	1.15162e-32	0.699839	0.51	0.429	6.2337e-28	CD4_8 T, CCR7+ TCF7+	0.081
ANKRD36	5.51336e-30	0.478748	0.579	0.498	2.98438e-25	CD4_8 T, CCR7+ TCF7+	0.081
EVL	1.72671e-31	0.379067	0.781	0.701	9.34666e-27	CD4_8 T, CCR7+ TCF7+	0.08
EPB41	8.03475e-24	0.423596	0.421	0.341	4.34921e-19	CD4_8 T, CCR7+ TCF7+	0.08
SATB1	4.55109e-25	0.57621	0.385	0.308	2.46351e-20	CD4_8 T, CCR7+ TCF7+	0.077
DYRK2	1.2237e-25	0.487612	0.265	0.189	6.62391e-21	CD4_8 T, CCR7+ TCF7+	0.076
THEMIS	1.69699e-20	0.385315	0.314	0.238	9.1858e-16	CD4_8 T, CCR7+ TCF7+	0.076
NLRC3	8.87523e-19	0.366076	0.392	0.316	4.80416e-14	CD4_8 T, CCR7+ TCF7+	0.076
ATXN7	1.47174e-35	0.536132	0.572	0.498	7.96654e-31	CD4_8 T, CCR7+ TCF7+	0.074
RNF125	2.2798e-22	0.387118	0.296	0.225	1.23406e-17	CD4_8 T, CCR7+ TCF7+	0.071
USP20	4.62924e-19	0.404975	0.398	0.327	2.50581e-14	CD4_8 T, CCR7+ TCF7+	0.071
CD69	5.58808e-30	0.428453	0.663	0.593	3.02483e-25	CD4_8 T, CCR7+ TCF7+	0.07
KLF12	1.56412e-19	0.403651	0.447	0.377	8.46659e-15	CD4_8 T, CCR7+ TCF7+	0.07
PDE3B	4.28197e-19	0.413553	0.317	0.248	2.31783e-14	CD4_8 T, CCR7+ TCF7+	0.069
MLLT3	1.92042e-22	0.448938	0.362	0.296	1.03952e-17	CD4_8 T, CCR7+ TCF7+	0.066
RBL2	2.75305e-28	0.587779	0.581	0.515	1.49023e-23	CD4_8 T, CCR7+ TCF7+	0.066
SFI1	2.64039e-21	0.50665	0.499	0.435	1.42924e-16	CD4_8 T, CCR7+ TCF7+	0.064
NLRC5	3.0187e-58	0.492322	0.828	0.764	1.63402e-53	CD4_8 T, CCR7+ TCF7+	0.064
PLCG1	8.06003e-14	0.334144	0.339	0.278	4.36289e-09	CD4_8 T, CCR7+ TCF7+	0.061
ANKRD36C	2.38268e-13	0.330404	0.514	0.453	1.28974e-08	CD4_8 T, CCR7+ TCF7+	0.061
RP11-356I2.4	4.43954e-20	0.351736	0.421	0.361	2.40312e-15	CD4_8 T, CCR7+ TCF7+	0.06
MIAT	2.49211e-16	0.41843	0.416	0.356	1.34898e-11	CD4_8 T, CCR7+ TCF7+	0.06
AIM1	2.14594e-19	0.55738	0.436	0.377	1.1616e-14	CD4_8 T, CCR7+ TCF7+	0.059
LMNA	2.52266e-16	0.731561	0.386	0.327	1.36552e-11	CD4_8 T, CCR7+ TCF7+	0.059
ATHL1	2.69992e-12	0.331782	0.376	0.317	1.46147e-07	CD4_8 T, CCR7+ TCF7+	0.059
ICOS	3.56315e-12	0.332481	0.35	0.291	1.92874e-07	CD4_8 T, CCR7+ TCF7+	0.059
ATM	4.02166e-23	0.639355	0.533	0.475	2.17693e-18	CD4_8 T, CCR7+ TCF7+	0.058
ANKRD36B	1.05496e-12	0.330556	0.409	0.352	5.71049e-08	CD4_8 T, CCR7+ TCF7+	0.057
ZBTB20	8.91477e-16	0.37584	0.404	0.349	4.82557e-11	CD4_8 T, CCR7+ TCF7+	0.055
NLRP1	2.63912e-15	0.4677	0.471	0.416	1.42856e-10	CD4_8 T, CCR7+ TCF7+	0.055
PDCD4	3.67999e-56	0.492838	0.805	0.752	1.99198e-51	CD4_8 T, CCR7+ TCF7+	0.053
CCDC109B	1.41174e-16	0.541324	0.273	0.221	7.64175e-12	CD4_8 T, CCR7+ TCF7+	0.052
USP36	6.00981e-15	0.383543	0.643	0.591	3.25311e-10	CD4_8 T, CCR7+ TCF7+	0.052
NBEAL2	2.77588e-10	0.348509	0.48	0.428	1.50258e-05	CD4_8 T, CCR7+ TCF7+	0.052
SENP7	1.53506e-13	0.388246	0.381	0.33	8.3093e-09	CD4_8 T, CCR7+ TCF7+	0.051
SNRK	3.13457e-12	0.40426	0.292	0.241	1.69674e-07	CD4_8 T, CCR7+ TCF7+	0.051
PLEC	5.14622e-17	0.416928	0.734	0.683	2.78565e-12	CD4_8 T, CCR7+ TCF7+	0.051
CD44	1.22399e-76	0.491132	0.906	0.856	6.62545e-72	CD4_8 T, CCR7+ TCF7+	0.05
RP11-427H3.3	2.17138e-12	0.409805	0.251	0.202	1.17537e-07	CD4_8 T, CCR7+ TCF7+	0.049
TMC8	4.07068e-15	0.376514	0.52	0.473	2.20346e-10	CD4_8 T, CCR7+ TCF7+	0.047
RGS14	2.87202e-10	0.35671	0.302	0.255	1.55462e-05	CD4_8 T, CCR7+ TCF7+	0.047
SELL	9.43613e-10	0.358523	0.387	0.34	5.10778e-05	CD4_8 T, CCR7+ TCF7+	0.047
SLFN5	1.82141e-13	0.454479	0.483	0.437	9.85927e-09	CD4_8 T, CCR7+ TCF7+	0.046
RNF166	2.57779e-13	0.388484	0.524	0.478	1.39536e-08	CD4_8 T, CCR7+ TCF7+	0.046
PCNX	5.33811e-13	0.412874	0.425	0.379	2.88952e-08	CD4_8 T, CCR7+ TCF7+	0.046
SLC38A1	5.0561e-14	0.327246	0.706	0.66	2.73687e-09	CD4_8 T, CCR7+ TCF7+	0.046
TNRC6B	4.85428e-36	0.502203	0.802	0.761	2.62762e-31	CD4_8 T, CCR7+ TCF7+	0.041
SAMD3	1.49177e-09	0.330935	0.292	0.251	8.07495e-05	CD4_8 T, CCR7+ TCF7+	0.041
FAM107B	9.22634e-09	0.369578	0.433	0.393	0.000499422	CD4_8 T, CCR7+ TCF7+	0.04
ARHGAP15	5.66925e-21	0.441692	0.616	0.578	3.06877e-16	CD4_8 T, CCR7+ TCF7+	0.038
ZBTB25	4.09393e-09	0.406645	0.376	0.338	0.000221604	CD4_8 T, CCR7+ TCF7+	0.038
TBCD	1.70321e-07	0.370552	0.446	0.408	0.00921949	CD4_8 T, CCR7+ TCF7+	0.038
PPP2R5C	1.43412e-86	0.528932	0.911	0.874	7.76292e-82	CD4_8 T, CCR7+ TCF7+	0.037
STK38	5.54887e-08	0.371379	0.34	0.303	0.0030036	CD4_8 T, CCR7+ TCF7+	0.037
ARHGEF1	2.71058e-36	0.422353	0.817	0.78	1.46724e-31	CD4_8 T, CCR7+ TCF7+	0.037
EMB	4.10191e-20	0.445439	0.592	0.555	2.22036e-15	CD4_8 T, CCR7+ TCF7+	0.037
KIAA1683	8.84846e-08	0.4254	0.377	0.341	0.00478967	CD4_8 T, CCR7+ TCF7+	0.036
NOSIP	3.77748e-09	0.482472	0.307	0.273	0.000204475	CD4_8 T, CCR7+ TCF7+	0.034
RP11-138A9.2	2.40611e-20	0.603209	0.533	0.501	1.30243e-15	CD4_8 T, CCR7+ TCF7+	0.032
SEMA4D	1.51112e-09	0.393287	0.599	0.567	8.1797e-05	CD4_8 T, CCR7+ TCF7+	0.032
AHNAK	9.33074e-49	0.633617	0.776	0.745	5.05073e-44	CD4_8 T, CCR7+ TCF7+	0.031
HMHA1	3.66924e-24	0.458005	0.735	0.705	1.98616e-19	CD4_8 T, CCR7+ TCF7+	0.03
OCIAD2	2.84079e-10	0.353672	0.302	0.272	1.53772e-05	CD4_8 T, CCR7+ TCF7+	0.03
KIAA1551	5.46996e-15	0.38199	0.639	0.611	2.96089e-10	CD4_8 T, CCR7+ TCF7+	0.028
ERN1	2.14534e-06	0.348347	0.378	0.35	0.116127	CD4_8 T, CCR7+ TCF7+	0.028
GIMAP4	2.46956e-08	0.354014	0.445	0.418	0.00133677	CD4_8 T, CCR7+ TCF7+	0.027
CTC1	5.00545e-05	0.358637	0.363	0.336	1	CD4_8 T, CCR7+ TCF7+	0.027
DOCK10	5.86689e-13	0.47012	0.587	0.561	3.17575e-08	CD4_8 T, CCR7+ TCF7+	0.026
HECA	9.08995e-05	0.333655	0.3	0.275	1	CD4_8 T, CCR7+ TCF7+	0.025
FOS	3.50721e-15	0.348777	0.763	0.739	1.89845e-10	CD4_8 T, CCR7+ TCF7+	0.024
RGCC	1.43487e-06	0.358985	0.302	0.278	0.0776698	CD4_8 T, CCR7+ TCF7+	0.024
DNHD1	0.000781233	0.332731	0.258	0.234	1	CD4_8 T, CCR7+ TCF7+	0.024
PCSK7	3.21184e-06	0.362822	0.531	0.508	0.173857	CD4_8 T, CCR7+ TCF7+	0.023
PDE4DIP	6.31986e-05	0.411001	0.475	0.452	1	CD4_8 T, CCR7+ TCF7+	0.023
DEF6	1.06311e-09	0.3471	0.549	0.527	5.75461e-05	CD4_8 T, CCR7+ TCF7+	0.022
SYNE1	3.28913e-09	0.36815	0.61	0.588	0.00017804	CD4_8 T, CCR7+ TCF7+	0.022
IKZF1	7.43162e-07	0.334862	0.539	0.517	0.0402274	CD4_8 T, CCR7+ TCF7+	0.022
TNFAIP3	1.51915e-57	0.731779	0.82	0.798	8.22318e-53	CD4_8 T, CCR7+ TCF7+	0.022
USP3	4.55883e-10	0.35281	0.506	0.485	2.46769e-05	CD4_8 T, CCR7+ TCF7+	0.021
SMCHD1	1.89897e-13	0.423457	0.631	0.613	1.02791e-08	CD4_8 T, CCR7+ TCF7+	0.018
XIST	0.00318851	0.364155	0.34	0.322	1	CD4_8 T, CCR7+ TCF7+	0.018
CXCR4	5.48049e-26	0.331958	0.885	0.869	2.96659e-21	CD4_8 T, CCR7+ TCF7+	0.016
GPRIN3	2.4981e-05	0.356152	0.458	0.442	1	CD4_8 T, CCR7+ TCF7+	0.016
CDC42SE2	3.21949e-38	0.427221	0.823	0.807	1.74271e-33	CD4_8 T, CCR7+ TCF7+	0.016
C16orf54	3.59004e-23	0.434738	0.623	0.608	1.94329e-18	CD4_8 T, CCR7+ TCF7+	0.015
ANKRD12	7.46871e-19	0.429355	0.771	0.756	4.04281e-14	CD4_8 T, CCR7+ TCF7+	0.015
TXNIP	3.69483e-14	0.475103	0.684	0.67	2.00001e-09	CD4_8 T, CCR7+ TCF7+	0.014
TMEM66	6.516e-128	0.648486	0.9	0.887	3.52711e-123	CD4_8 T, CCR7+ TCF7+	0.013
TMEM123	1.48063e-05	0.412322	0.431	0.419	0.801465	CD4_8 T, CCR7+ TCF7+	0.012
TSPYL2	0.000173036	0.325599	0.412	0.4	1	CD4_8 T, CCR7+ TCF7+	0.012
RPS18	1.34412e-120	0.43787	0.963	0.953	7.27571e-116	CD4_8 T, CCR7+ TCF7+	0.01
JAK3	3.32478e-12	0.33503	0.724	0.714	1.79971e-07	CD4_8 T, CCR7+ TCF7+	0.01
HIVEP2	0.00983471	0.369449	0.306	0.298	1	CD4_8 T, CCR7+ TCF7+	0.008
RPLP2	4.17114e-149	0.484239	0.963	0.956	2.25784e-144	CD4_8 T, CCR7+ TCF7+	0.007
NKTR	3.65838e-09	0.493116	0.551	0.544	0.000198028	CD4_8 T, CCR7+ TCF7+	0.007
RPS12	1.66605e-169	0.563816	0.962	0.956	9.01835e-165	CD4_8 T, CCR7+ TCF7+	0.006
MTRNR2L1	3.06048e-64	0.503678	0.986	0.982	1.65664e-59	CD4_8 T, CCR7+ TCF7+	0.004
FAM177A1	0.000230437	0.390337	0.398	0.394	1	CD4_8 T, CCR7+ TCF7+	0.004
MKLN1-AS1	3.28332e-10	0.394832	0.61	0.607	1.77726e-05	CD4_8 T, CCR7+ TCF7+	0.003
GCC2	0.00591353	0.352278	0.468	0.465	1	CD4_8 T, CCR7+ TCF7+	0.003
TUBA4A	1.70531e-05	0.45751	0.51	0.508	0.923083	CD4_8 T, CCR7+ TCF7+	0.002
MACF1	0.000646295	0.345495	0.684	0.682	1	CD4_8 T, CCR7+ TCF7+	0.002
MT-CYB	3.33247e-49	0.36501	0.965	0.964	1.80386e-44	CD4_8 T, CCR7+ TCF7+	0.001
TRAF3IP3	2.25202e-05	0.343117	0.51	0.509	1	CD4_8 T, CCR7+ TCF7+	0.001
MALAT1	1.28524e-297	0.501879	0.999	0.999	6.95699e-293	CD4_8 T, CCR7+ TCF7+	0
RPS3	2.52325e-216	0.566757	0.986	0.986	1.36584e-211	CD4_8 T, CCR7+ TCF7+	0
RPL28	1.36834e-89	0.339236	0.977	0.977	7.40684e-85	CD4_8 T, CCR7+ TCF7+	0
BTG1	2.62124e-16	0.365184	0.678	0.678	1.41888e-11	CD4_8 T, CCR7+ TCF7+	0
STK4	3.42055e-15	0.395445	0.707	0.707	1.85155e-10	CD4_8 T, CCR7+ TCF7+	0
SLC2A3	6.70716e-10	0.363013	0.686	0.686	3.63059e-05	CD4_8 T, CCR7+ TCF7+	0
RPL13	1.85181e-218	0.52903	0.991	0.992	1.00238e-213	CD4_8 T, CCR7+ TCF7+	-0.001
PABPC1	9.09588e-93	0.536228	0.986	0.987	4.9236e-88	CD4_8 T, CCR7+ TCF7+	-0.001
RPL13A	4.12104e-189	0.501612	0.992	0.994	2.23072e-184	CD4_8 T, CCR7+ TCF7+	-0.002
RPL38	4.39675e-43	0.342123	0.791	0.793	2.37996e-38	CD4_8 T, CCR7+ TCF7+	-0.002
OGT	2.94271e-10	0.359263	0.721	0.723	1.59289e-05	CD4_8 T, CCR7+ TCF7+	-0.002
EEF1A1	6.09954e-153	0.402604	0.995	0.998	3.30168e-148	CD4_8 T, CCR7+ TCF7+	-0.003
RPS19	1.63042e-80	0.391438	0.967	0.97	8.82548e-76	CD4_8 T, CCR7+ TCF7+	-0.003
RPL34	3.74038e-71	0.37795	0.893	0.896	2.02467e-66	CD4_8 T, CCR7+ TCF7+	-0.003
ZC3HAV1	7.68642e-17	0.341569	0.798	0.801	4.16066e-12	CD4_8 T, CCR7+ TCF7+	-0.003
RPS27	2.66193e-145	0.430595	0.978	0.982	1.4409e-140	CD4_8 T, CCR7+ TCF7+	-0.004
RPS27A	4.13467e-128	0.462628	0.952	0.956	2.2381e-123	CD4_8 T, CCR7+ TCF7+	-0.004
RPL4	4.19315e-83	0.440193	0.954	0.958	2.26975e-78	CD4_8 T, CCR7+ TCF7+	-0.004
PER1	2.01767e-05	0.399818	0.581	0.585	1	CD4_8 T, CCR7+ TCF7+	-0.004
BIN2	0.000991652	0.343755	0.438	0.442	1	CD4_8 T, CCR7+ TCF7+	-0.004
PRMT2	0.00311154	0.364185	0.466	0.471	1	CD4_8 T, CCR7+ TCF7+	-0.005
RPS4X	3.99062e-104	0.445031	0.971	0.976	2.16012e-99	CD4_8 T, CCR7+ TCF7+	-0.005
RPL11	3.11054e-77	0.361464	0.964	0.969	1.68373e-72	CD4_8 T, CCR7+ TCF7+	-0.005
C9orf78	0.00151387	0.332673	0.432	0.437	1	CD4_8 T, CCR7+ TCF7+	-0.005
RPS25	1.76809e-94	0.393025	0.937	0.943	9.57068e-90	CD4_8 T, CCR7+ TCF7+	-0.006
RPL10	1.41626e-164	0.41099	0.988	0.994	7.66621e-160	CD4_8 T, CCR7+ TCF7+	-0.006
RPL32	2.11108e-89	0.431955	0.922	0.928	1.14273e-84	CD4_8 T, CCR7+ TCF7+	-0.006
RPS14	8.79838e-145	0.513466	0.966	0.973	4.76256e-140	CD4_8 T, CCR7+ TCF7+	-0.007
FXYD5	5.94998e-24	0.397838	0.688	0.695	3.22072e-19	CD4_8 T, CCR7+ TCF7+	-0.007
RPS6	3.08973e-142	0.47384	0.975	0.983	1.67247e-137	CD4_8 T, CCR7+ TCF7+	-0.008
RPL3	2.31358e-151	0.524446	0.977	0.986	1.25234e-146	CD4_8 T, CCR7+ TCF7+	-0.009
RPS20	2.54931e-58	0.337774	0.901	0.911	1.37994e-53	CD4_8 T, CCR7+ TCF7+	-0.01
RPL14	4.05819e-58	0.354661	0.876	0.886	2.1967e-53	CD4_8 T, CCR7+ TCF7+	-0.01
RPL10A	1.74057e-52	0.329015	0.919	0.929	9.42169e-48	CD4_8 T, CCR7+ TCF7+	-0.01
FOSB	4.49075e-11	0.366917	0.704	0.714	2.43084e-06	CD4_8 T, CCR7+ TCF7+	-0.01
RPL9	6.58507e-84	0.343142	0.944	0.956	3.5645e-79	CD4_8 T, CCR7+ TCF7+	-0.012
TPT1	3.55719e-103	0.462757	0.969	0.982	1.92551e-98	CD4_8 T, CCR7+ TCF7+	-0.013
RPL19	1.07039e-87	0.370983	0.967	0.98	5.79402e-83	CD4_8 T, CCR7+ TCF7+	-0.013
SNHG1	0.00152797	0.465821	0.423	0.436	1	CD4_8 T, CCR7+ TCF7+	-0.013
RPL7	3.24611e-69	0.378	0.938	0.952	1.75712e-64	CD4_8 T, CCR7+ TCF7+	-0.014
RPL5	8.51324e-41	0.361513	0.961	0.975	4.60822e-36	CD4_8 T, CCR7+ TCF7+	-0.014
CHD2	1.16775e-05	0.384869	0.608	0.623	0.632102	CD4_8 T, CCR7+ TCF7+	-0.015
LDHB	5.25442e-11	0.392875	0.646	0.663	2.84422e-06	CD4_8 T, CCR7+ TCF7+	-0.017
RPS16	2.23901e-74	0.40883	0.924	0.942	1.21197e-69	CD4_8 T, CCR7+ TCF7+	-0.018
RPL35A	1.64303e-47	0.338833	0.887	0.905	8.89372e-43	CD4_8 T, CCR7+ TCF7+	-0.018
N4BP2L2	1.14017e-08	0.407388	0.606	0.625	0.000617175	CD4_8 T, CCR7+ TCF7+	-0.019
KLF6	2.35215e-07	0.323057	0.873	0.897	0.0127322	CD4_8 T, CCR7+ TCF7+	-0.024
TOB1	4.50672e-07	0.451296	0.664	0.69	0.0243949	CD4_8 T, CCR7+ TCF7+	-0.026
YPEL5	1.02538e-07	0.442661	0.615	0.642	0.00555038	CD4_8 T, CCR7+ TCF7+	-0.027
SKP1	3.35135e-16	0.440433	0.71	0.747	1.81409e-11	CD4_8 T, CCR7+ TCF7+	-0.037
GSTK1	1.17263e-12	0.421625	0.593	0.63	6.34745e-08	CD4_8 T, CCR7+ TCF7+	-0.037
JUNB	7.6859e-31	0.459653	0.858	0.899	4.16038e-26	CD4_8 T, CCR7+ TCF7+	-0.041
CAV1	0	2.0574	0.527	0.041	0	CD4 T, CXCL13+ PD1+	0.486
TIGIT	7.46868e-119	1.3593	0.858	0.39	4.04279e-114	CD4 T, CXCL13+ PD1+	0.468
TOX	8.43205e-91	0.988339	0.753	0.324	4.56427e-86	CD4 T, CXCL13+ PD1+	0.429
CD28	1.64475e-97	1.14436	0.747	0.324	8.90304e-93	CD4 T, CXCL13+ PD1+	0.423
PHACTR2	7.78969e-110	1.14976	0.73	0.308	4.21656e-105	CD4 T, CXCL13+ PD1+	0.422
CD27	1.17144e-82	0.75767	0.782	0.369	6.34099e-78	CD4 T, CXCL13+ PD1+	0.413
SH2D1A	2.37668e-78	0.995646	0.761	0.355	1.2865e-73	CD4 T, CXCL13+ PD1+	0.406
TCF7	4.76064e-89	0.905696	0.763	0.36	2.57694e-84	CD4 T, CXCL13+ PD1+	0.403
POU2AF1	1.07975e-125	0.806347	0.545	0.149	5.84468e-121	CD4 T, CXCL13+ PD1+	0.396
SIRPG	4.40104e-60	0.585487	0.71	0.32	2.38228e-55	CD4 T, CXCL13+ PD1+	0.39
TBC1D4	2.67311e-89	1.12633	0.621	0.244	1.44695e-84	CD4 T, CXCL13+ PD1+	0.377
CTTN	1.95646e-146	1.61716	0.496	0.124	1.05903e-141	CD4 T, CXCL13+ PD1+	0.372
ITM2A	2.00017e-80	1.35635	0.786	0.419	1.08269e-75	CD4 T, CXCL13+ PD1+	0.367
CTLA4	4.15267e-60	0.820379	0.702	0.34	2.24784e-55	CD4 T, CXCL13+ PD1+	0.362
ICA1	7.37165e-161	1.6136	0.444	0.089	3.99028e-156	CD4 T, CXCL13+ PD1+	0.355
RP11-279F6.3	2.30938e-186	0.457083	0.403	0.061	1.25007e-181	CD4 T, CXCL13+ PD1+	0.342
DTHD1	2.33892e-67	0.619101	0.56	0.219	1.26606e-62	CD4 T, CXCL13+ PD1+	0.341
GNG4	3.30249e-162	2.00397	0.42	0.08	1.78764e-157	CD4 T, CXCL13+ PD1+	0.34
TIAM1	3.02031e-78	1.2433	0.601	0.264	1.63489e-73	CD4 T, CXCL13+ PD1+	0.337
TOX2	5.4689e-108	0.899645	0.459	0.128	2.96032e-103	CD4 T, CXCL13+ PD1+	0.331
RP5-1028K7.2	2.15874e-157	1.17743	0.399	0.069	1.16852e-152	CD4 T, CXCL13+ PD1+	0.33
FAIM3	2.9542e-59	0.785535	0.827	0.499	1.59911e-54	CD4 T, CXCL13+ PD1+	0.328
CD3D	1.78517e-38	0.528833	0.907	0.587	9.66315e-34	CD4 T, CXCL13+ PD1+	0.32
DGKA	6.12123e-59	0.947393	0.792	0.477	3.31342e-54	CD4 T, CXCL13+ PD1+	0.315
LRMP	4.00122e-55	0.796569	0.671	0.356	2.16586e-50	CD4 T, CXCL13+ PD1+	0.315
FAM107B	5.21795e-53	0.813249	0.691	0.392	2.82448e-48	CD4 T, CXCL13+ PD1+	0.299
TRAC	4.27098e-39	0.531846	0.975	0.682	2.31188e-34	CD4 T, CXCL13+ PD1+	0.293
TESPA1	3.73508e-45	0.560437	0.576	0.289	2.0218e-40	CD4 T, CXCL13+ PD1+	0.287
NUCB2	1.13758e-57	1.18814	0.566	0.28	6.1577e-53	CD4 T, CXCL13+ PD1+	0.286
KIAA1324	1.16261e-87	1.4024	0.401	0.117	6.29319e-83	CD4 T, CXCL13+ PD1+	0.284
MSI2	2.32418e-57	0.956293	0.702	0.419	1.25808e-52	CD4 T, CXCL13+ PD1+	0.283
SFXN1	1.18199e-47	0.93967	0.677	0.395	6.39812e-43	CD4 T, CXCL13+ PD1+	0.282
CNIH1	1.06705e-47	0.788174	0.535	0.256	5.77596e-43	CD4 T, CXCL13+ PD1+	0.279
CD200	1.03916e-96	1.62825	0.366	0.089	5.62498e-92	CD4 T, CXCL13+ PD1+	0.277
CD82	1.64324e-43	0.793003	0.683	0.406	8.89486e-39	CD4 T, CXCL13+ PD1+	0.277
PDCD1	7.32135e-53	1.48212	0.609	0.335	3.96305e-48	CD4 T, CXCL13+ PD1+	0.274
PCNXL2	2.18732e-45	0.604803	0.576	0.303	1.18399e-40	CD4 T, CXCL13+ PD1+	0.273
DENND2D	4.26632e-44	0.850338	0.755	0.482	2.30936e-39	CD4 T, CXCL13+ PD1+	0.273
ZAP70	4.06471e-25	0.356469	0.84	0.569	2.20023e-20	CD4 T, CXCL13+ PD1+	0.271
SFI1	3.96163e-36	0.542992	0.71	0.442	2.14443e-31	CD4 T, CXCL13+ PD1+	0.268
KLF12	1.39647e-38	0.639121	0.652	0.385	7.55907e-34	CD4 T, CXCL13+ PD1+	0.267
NDFIP1	9.20029e-37	0.405385	0.718	0.453	4.98012e-32	CD4 T, CXCL13+ PD1+	0.265
RAB27A	2.25786e-36	0.671023	0.648	0.383	1.22218e-31	CD4 T, CXCL13+ PD1+	0.265
PTPN11	1.35257e-46	0.950392	0.533	0.269	7.32146e-42	CD4 T, CXCL13+ PD1+	0.264
PON2	2.57741e-55	1.0334	0.436	0.173	1.39515e-50	CD4 T, CXCL13+ PD1+	0.263
C9orf16	6.46424e-37	0.464392	0.638	0.375	3.49909e-32	CD4 T, CXCL13+ PD1+	0.263
KSR2	2.34121e-81	1.39915	0.385	0.124	1.2673e-76	CD4 T, CXCL13+ PD1+	0.261
RP11-436I24.1	1.54304e-68	0.452619	0.372	0.111	8.35247e-64	CD4 T, CXCL13+ PD1+	0.261
PVT1	1.23859e-38	0.49784	0.572	0.313	6.70446e-34	CD4 T, CXCL13+ PD1+	0.259
LCK	4.56806e-29	0.568307	0.844	0.585	2.47269e-24	CD4 T, CXCL13+ PD1+	0.259
CD6	2.22727e-27	0.362531	0.706	0.45	1.20562e-22	CD4 T, CXCL13+ PD1+	0.256
PTPN7	1.1973e-36	0.838379	0.72	0.466	6.48099e-32	CD4 T, CXCL13+ PD1+	0.254
UQCRC2	8.27272e-38	0.70212	0.628	0.375	4.47802e-33	CD4 T, CXCL13+ PD1+	0.253
GEM	2.17919e-56	0.910564	0.385	0.133	1.1796e-51	CD4 T, CXCL13+ PD1+	0.252
BTLA	4.3977e-57	1.02877	0.385	0.134	2.38047e-52	CD4 T, CXCL13+ PD1+	0.251
CBLB	1.73949e-31	0.502445	0.879	0.628	9.41584e-27	CD4 T, CXCL13+ PD1+	0.251
LRBA	3.91303e-36	0.859025	0.628	0.379	2.11813e-31	CD4 T, CXCL13+ PD1+	0.249
PTPN14	1.22557e-81	1.35878	0.346	0.098	6.63402e-77	CD4 T, CXCL13+ PD1+	0.248
MAGEH1	1.42182e-63	0.742193	0.346	0.104	7.6963e-59	CD4 T, CXCL13+ PD1+	0.242
SESN3	4.32452e-49	0.919336	0.405	0.163	2.34087e-44	CD4 T, CXCL13+ PD1+	0.242
PGM2L1	5.2387e-62	0.902543	0.356	0.116	2.83571e-57	CD4 T, CXCL13+ PD1+	0.24
UTY	2.08646e-30	0.513573	0.539	0.3	1.1294e-25	CD4 T, CXCL13+ PD1+	0.239
SPN	6.60889e-30	0.575739	0.632	0.394	3.57739e-25	CD4 T, CXCL13+ PD1+	0.238
LIMS1	4.31625e-35	0.714921	0.57	0.333	2.33639e-30	CD4 T, CXCL13+ PD1+	0.237
HIVEP2	1.14703e-31	0.647626	0.529	0.292	6.20889e-27	CD4 T, CXCL13+ PD1+	0.237
GFOD1	1.45781e-42	0.732388	0.455	0.219	7.89113e-38	CD4 T, CXCL13+ PD1+	0.236
PTPN3	4.99361e-103	1.2347	0.294	0.059	2.70304e-98	CD4 T, CXCL13+ PD1+	0.235
TNFRSF18	1.67229e-36	0.53573	0.438	0.203	9.0521e-32	CD4 T, CXCL13+ PD1+	0.235
AKAP11	8.79101e-32	0.352715	0.465	0.23	4.75857e-27	CD4 T, CXCL13+ PD1+	0.235
TMEM2	8.3003e-28	0.411067	0.852	0.617	4.49295e-23	CD4 T, CXCL13+ PD1+	0.235
SOD1	3.34017e-46	0.852183	0.846	0.612	1.80804e-41	CD4 T, CXCL13+ PD1+	0.234
THADA	3.66737e-38	1.09275	0.523	0.289	1.98515e-33	CD4 T, CXCL13+ PD1+	0.234
HDAC7	8.07078e-34	0.348983	0.506	0.272	4.36871e-29	CD4 T, CXCL13+ PD1+	0.234
CD247	1.60928e-24	0.483476	0.665	0.431	8.71101e-20	CD4 T, CXCL13+ PD1+	0.234
LHFP	1.90542e-132	1.24192	0.272	0.039	1.0314e-127	CD4 T, CXCL13+ PD1+	0.233
NDFIP2	1.31073e-43	0.610492	0.381	0.149	7.09498e-39	CD4 T, CXCL13+ PD1+	0.232
KAT6B	2.89424e-34	0.60989	0.5	0.268	1.56665e-29	CD4 T, CXCL13+ PD1+	0.232
PAM	1.13614e-32	0.67151	0.523	0.291	6.14993e-28	CD4 T, CXCL13+ PD1+	0.232
RNF19A	9.59565e-51	0.731559	0.942	0.711	5.19412e-46	CD4 T, CXCL13+ PD1+	0.231
LBH	1.25563e-29	0.6205	0.71	0.479	6.79673e-25	CD4 T, CXCL13+ PD1+	0.231
PCED1B	7.16718e-27	0.348149	0.586	0.355	3.87959e-22	CD4 T, CXCL13+ PD1+	0.231
XXYLT1	8.55315e-52	1.18711	0.409	0.179	4.62982e-47	CD4 T, CXCL13+ PD1+	0.23
HBS1L	1.55508e-33	0.688541	0.582	0.353	8.41767e-29	CD4 T, CXCL13+ PD1+	0.229
ESYT2	1.00759e-38	0.774817	0.576	0.349	5.45407e-34	CD4 T, CXCL13+ PD1+	0.227
PPP1CC	5.2674e-32	0.703011	0.498	0.271	2.85124e-27	CD4 T, CXCL13+ PD1+	0.227
TNFSF8	2.94263e-43	0.787585	0.377	0.151	1.59285e-38	CD4 T, CXCL13+ PD1+	0.226
LYST	4.75226e-35	0.773191	0.848	0.622	2.5724e-30	CD4 T, CXCL13+ PD1+	0.226
RHOH	2.9954e-23	0.382338	0.92	0.696	1.62141e-18	CD4 T, CXCL13+ PD1+	0.224
LEF1	2.96601e-41	0.561117	0.377	0.154	1.6055e-36	CD4 T, CXCL13+ PD1+	0.223
CD84	2.25055e-26	0.598883	0.619	0.397	1.21822e-21	CD4 T, CXCL13+ PD1+	0.222
MAPRE2	2.3474e-26	0.521361	0.693	0.471	1.27065e-21	CD4 T, CXCL13+ PD1+	0.222
NCOA1	1.06009e-32	0.596319	0.463	0.242	5.73826e-28	CD4 T, CXCL13+ PD1+	0.221
FGFR1	1.99946e-43	0.759836	0.434	0.214	1.08231e-38	CD4 T, CXCL13+ PD1+	0.22
CLEC2D	3.01108e-27	0.460065	0.887	0.667	1.6299e-22	CD4 T, CXCL13+ PD1+	0.22
ELMO1	9.19084e-33	0.680391	0.759	0.54	4.975e-28	CD4 T, CXCL13+ PD1+	0.219
TLK1	1.57651e-27	0.51633	0.763	0.544	8.53366e-23	CD4 T, CXCL13+ PD1+	0.219
R3HCC1L	2.20135e-33	0.622401	0.412	0.194	1.19159e-28	CD4 T, CXCL13+ PD1+	0.218
PTPRJ	1.24812e-25	0.471389	0.562	0.345	6.75607e-21	CD4 T, CXCL13+ PD1+	0.217
FBLN7	6.20452e-49	0.8562	0.344	0.129	3.3585e-44	CD4 T, CXCL13+ PD1+	0.215
NFATC1	1.34877e-35	0.720435	0.617	0.402	7.30092e-31	CD4 T, CXCL13+ PD1+	0.215
NR3C1	7.18868e-30	0.6865	0.634	0.419	3.89123e-25	CD4 T, CXCL13+ PD1+	0.215
IFNAR2	2.53981e-27	0.377297	0.512	0.297	1.3748e-22	CD4 T, CXCL13+ PD1+	0.215
C16orf45	1.35351e-53	0.603627	0.321	0.107	7.32656e-49	CD4 T, CXCL13+ PD1+	0.214
RPS4Y1	1.02729e-18	0.39214	0.605	0.392	5.5607e-14	CD4 T, CXCL13+ PD1+	0.213
C1orf228	1.31313e-46	0.554703	0.344	0.132	7.10799e-42	CD4 T, CXCL13+ PD1+	0.212
ARAP2	2.05588e-22	0.400813	0.611	0.399	1.11285e-17	CD4 T, CXCL13+ PD1+	0.212
FZD3	3.19694e-62	1.3587	0.3	0.089	1.7305e-57	CD4 T, CXCL13+ PD1+	0.211
IPCEF1	9.86219e-26	0.578934	0.496	0.287	5.3384e-21	CD4 T, CXCL13+ PD1+	0.209
SLAMF6	2.41065e-25	0.44754	0.463	0.254	1.30488e-20	CD4 T, CXCL13+ PD1+	0.209
HDDC2	5.28199e-36	0.487229	0.368	0.16	2.85914e-31	CD4 T, CXCL13+ PD1+	0.208
DGKH	3.41141e-29	0.567537	0.461	0.253	1.8466e-24	CD4 T, CXCL13+ PD1+	0.208
WNK1	4.32289e-23	0.422767	0.864	0.656	2.33998e-18	CD4 T, CXCL13+ PD1+	0.208
RGS10	4.79961e-23	0.363177	0.56	0.352	2.59803e-18	CD4 T, CXCL13+ PD1+	0.208
MBOAT1	4.87509e-28	0.790646	0.494	0.287	2.63888e-23	CD4 T, CXCL13+ PD1+	0.207
ICOS	2.38049e-24	0.780748	0.506	0.299	1.28856e-19	CD4 T, CXCL13+ PD1+	0.207
TPP1	5.12489e-23	0.533713	0.749	0.542	2.7741e-18	CD4 T, CXCL13+ PD1+	0.207
NAP1L4	8.4437e-24	0.463934	0.8	0.594	4.57057e-19	CD4 T, CXCL13+ PD1+	0.206
FKBP1A	2.00835e-22	0.474266	0.772	0.566	1.08712e-17	CD4 T, CXCL13+ PD1+	0.206
RAP1GDS1	4.22669e-20	0.400578	0.597	0.392	2.28791e-15	CD4 T, CXCL13+ PD1+	0.205
ATXN1	2.54926e-20	0.391359	0.747	0.544	1.37992e-15	CD4 T, CXCL13+ PD1+	0.203
BCAS3	3.84392e-29	0.34288	0.418	0.217	2.08072e-24	CD4 T, CXCL13+ PD1+	0.201
AIP	2.09205e-20	0.429986	0.584	0.383	1.13242e-15	CD4 T, CXCL13+ PD1+	0.201
CCDC64	8.44699e-24	0.358232	0.451	0.251	4.57236e-19	CD4 T, CXCL13+ PD1+	0.2
TRAF5	6.66078e-21	0.487167	0.607	0.407	3.60548e-16	CD4 T, CXCL13+ PD1+	0.2
EID1	1.21089e-20	0.387031	0.648	0.449	6.55456e-16	CD4 T, CXCL13+ PD1+	0.199
RP11-94L15.2	2.0248e-17	0.355122	0.65	0.451	1.09602e-12	CD4 T, CXCL13+ PD1+	0.199
NMB	1.91455e-74	0.842829	0.251	0.054	1.03635e-69	CD4 T, CXCL13+ PD1+	0.197
ZC3H7A	5.8473e-23	0.567147	0.547	0.35	3.16514e-18	CD4 T, CXCL13+ PD1+	0.197
RGS2	1.49261e-18	0.474111	0.698	0.502	8.07948e-14	CD4 T, CXCL13+ PD1+	0.196
AFTPH	2.26143e-24	0.544567	0.465	0.271	1.22411e-19	CD4 T, CXCL13+ PD1+	0.194
ANP32B	1.57834e-19	0.390532	0.642	0.448	8.54358e-15	CD4 T, CXCL13+ PD1+	0.194
TRBC2	2.47374e-53	0.688573	0.988	0.795	1.33904e-48	CD4 T, CXCL13+ PD1+	0.193
TMEM245	2.99159e-27	0.45582	0.416	0.223	1.61935e-22	CD4 T, CXCL13+ PD1+	0.193
CHI3L2	4.72132e-45	1.07038	0.29	0.098	2.55565e-40	CD4 T, CXCL13+ PD1+	0.192
SLC25A46	1.62702e-29	0.736036	0.379	0.187	8.80706e-25	CD4 T, CXCL13+ PD1+	0.192
PEBP1	2.59967e-21	0.502585	0.617	0.425	1.4072e-16	CD4 T, CXCL13+ PD1+	0.192
ZC3H8	5.04398e-28	0.491635	0.393	0.203	2.73031e-23	CD4 T, CXCL13+ PD1+	0.19
MYB	2.51538e-63	0.524982	0.251	0.062	1.36158e-58	CD4 T, CXCL13+ PD1+	0.189
SPTAN1	3.82315e-23	0.472093	0.743	0.554	2.06947e-18	CD4 T, CXCL13+ PD1+	0.189
USP24	1.44342e-17	0.37359	0.613	0.424	7.81322e-13	CD4 T, CXCL13+ PD1+	0.189
ITPKB	2.36552e-24	0.698907	0.523	0.335	1.28046e-19	CD4 T, CXCL13+ PD1+	0.188
TBL1XR1	3.0393e-20	0.502725	0.782	0.595	1.64517e-15	CD4 T, CXCL13+ PD1+	0.187
AHI1	5.76909e-24	0.655363	0.467	0.281	3.12281e-19	CD4 T, CXCL13+ PD1+	0.186
CORO1B	7.89087e-20	0.352132	0.475	0.289	4.27133e-15	CD4 T, CXCL13+ PD1+	0.186
ITK	1.79048e-15	0.383693	0.693	0.509	9.69186e-11	CD4 T, CXCL13+ PD1+	0.184
CDK6	2.90506e-21	0.416412	0.506	0.323	1.57251e-16	CD4 T, CXCL13+ PD1+	0.183
TENM1	1.95997e-30	0.640619	0.335	0.153	1.06093e-25	CD4 T, CXCL13+ PD1+	0.182
PHLDA1	1.77757e-19	0.428066	0.527	0.345	9.62198e-15	CD4 T, CXCL13+ PD1+	0.182
HECTD4	2.13393e-24	0.54609	0.545	0.365	1.1551e-19	CD4 T, CXCL13+ PD1+	0.18
LDHB	4.99158e-17	0.386498	0.833	0.653	2.70194e-12	CD4 T, CXCL13+ PD1+	0.18
PKM	4.85743e-31	0.635899	0.891	0.712	2.62933e-26	CD4 T, CXCL13+ PD1+	0.179
IKZF1	2.50326e-19	0.466576	0.695	0.516	1.35502e-14	CD4 T, CXCL13+ PD1+	0.179
DDX3Y	1.07835e-17	0.365198	0.457	0.278	5.83711e-13	CD4 T, CXCL13+ PD1+	0.179
OSBPL3	1.29987e-18	0.475566	0.607	0.429	7.03618e-14	CD4 T, CXCL13+ PD1+	0.178
CLNK	4.9555e-42	0.44404	0.263	0.086	2.68241e-37	CD4 T, CXCL13+ PD1+	0.177
ARHGAP25	2.0408e-18	0.562656	0.597	0.42	1.10469e-13	CD4 T, CXCL13+ PD1+	0.177
HBP1	2.49116e-18	0.378093	0.459	0.282	1.34846e-13	CD4 T, CXCL13+ PD1+	0.177
PRKACB	2.66565e-17	0.500873	0.568	0.391	1.44292e-12	CD4 T, CXCL13+ PD1+	0.177
UCP2	1.50833e-25	0.678021	0.835	0.659	8.16461e-21	CD4 T, CXCL13+ PD1+	0.176
IL6ST	3.71462e-23	0.928654	0.634	0.458	2.01072e-18	CD4 T, CXCL13+ PD1+	0.176
DGKZ	8.05232e-23	0.347276	0.576	0.401	4.35872e-18	CD4 T, CXCL13+ PD1+	0.175
PTEN	9.80838e-18	0.501531	0.7	0.525	5.30928e-13	CD4 T, CXCL13+ PD1+	0.175
PDE7B	1.24044e-33	0.511064	0.284	0.11	6.71452e-29	CD4 T, CXCL13+ PD1+	0.174
AZIN1	2.58968e-18	0.555049	0.498	0.324	1.40179e-13	CD4 T, CXCL13+ PD1+	0.174
ADD3	2.3398e-20	0.904803	0.508	0.335	1.26653e-15	CD4 T, CXCL13+ PD1+	0.173
ADAM10	2.66347e-17	0.480543	0.578	0.405	1.44173e-12	CD4 T, CXCL13+ PD1+	0.173
ITGB8	1.39566e-44	0.980486	0.253	0.082	7.5547e-40	CD4 T, CXCL13+ PD1+	0.171
COTL1	1.6884e-35	0.595242	0.912	0.741	9.1393e-31	CD4 T, CXCL13+ PD1+	0.171
KDM5B	4.45073e-22	0.549157	0.387	0.216	2.40918e-17	CD4 T, CXCL13+ PD1+	0.171
KIAA0922	1.23604e-16	0.379663	0.541	0.37	6.69066e-12	CD4 T, CXCL13+ PD1+	0.171
ANXA7	1.49763e-15	0.423185	0.617	0.446	8.1067e-11	CD4 T, CXCL13+ PD1+	0.171
POP4	2.43336e-22	0.576737	0.397	0.227	1.31718e-17	CD4 T, CXCL13+ PD1+	0.17
CXCL13	2.55147e-22	0.737697	0.34	0.17	1.38111e-17	CD4 T, CXCL13+ PD1+	0.17
MCCC2	4.20625e-22	0.533796	0.364	0.195	2.27684e-17	CD4 T, CXCL13+ PD1+	0.169
EPHX2	1.36928e-32	0.42221	0.27	0.102	7.4119e-28	CD4 T, CXCL13+ PD1+	0.168
SEMA4D	1.47616e-18	0.49738	0.737	0.569	7.99044e-14	CD4 T, CXCL13+ PD1+	0.168
RDH10	1.58566e-28	0.835899	0.305	0.138	8.58318e-24	CD4 T, CXCL13+ PD1+	0.167
FAAH2	1.38881e-23	0.451974	0.331	0.166	7.5176e-19	CD4 T, CXCL13+ PD1+	0.165
HIPK2	5.51311e-23	0.774759	0.566	0.401	2.98425e-18	CD4 T, CXCL13+ PD1+	0.165
STAM	3.72169e-20	0.723102	0.387	0.222	2.01455e-15	CD4 T, CXCL13+ PD1+	0.165
DNAJC16	2.18789e-19	0.332581	0.354	0.189	1.18431e-14	CD4 T, CXCL13+ PD1+	0.165
SPTBN1	1.0598e-18	0.660458	0.545	0.381	5.73669e-14	CD4 T, CXCL13+ PD1+	0.164
RHBDD2	1.52732e-13	0.324666	0.504	0.34	8.2674e-09	CD4 T, CXCL13+ PD1+	0.164
CCND3	6.04524e-18	0.458236	0.726	0.563	3.27229e-13	CD4 T, CXCL13+ PD1+	0.163
ATHL1	2.54531e-18	0.689103	0.488	0.326	1.37778e-13	CD4 T, CXCL13+ PD1+	0.162
ST8SIA1	4.82806e-26	0.544568	0.294	0.133	2.61343e-21	CD4 T, CXCL13+ PD1+	0.161
UBA1	3.69248e-16	0.378988	0.714	0.553	1.99874e-11	CD4 T, CXCL13+ PD1+	0.161
NSD1	9.02223e-15	0.34889	0.556	0.395	4.88373e-10	CD4 T, CXCL13+ PD1+	0.161
CHD4	3.11019e-17	0.449495	0.564	0.404	1.68354e-12	CD4 T, CXCL13+ PD1+	0.16
CASC7	7.33244e-16	0.413919	0.465	0.305	3.96905e-11	CD4 T, CXCL13+ PD1+	0.16
MRPS6	1.8263e-14	0.442885	0.502	0.342	9.88576e-10	CD4 T, CXCL13+ PD1+	0.16
STIM1	3.19773e-14	0.328881	0.543	0.383	1.73093e-09	CD4 T, CXCL13+ PD1+	0.16
HIF1A	9.23618e-21	0.717477	0.687	0.529	4.99954e-16	CD4 T, CXCL13+ PD1+	0.158
FKBP5	1.2159e-17	0.661283	0.617	0.459	6.58167e-13	CD4 T, CXCL13+ PD1+	0.158
PPM1G	1.07295e-15	0.477459	0.516	0.358	5.80789e-11	CD4 T, CXCL13+ PD1+	0.158
SEC11A	6.8309e-13	0.336798	0.543	0.385	3.69757e-08	CD4 T, CXCL13+ PD1+	0.158
P2RY8	9.38672e-19	0.677332	0.498	0.341	5.08103e-14	CD4 T, CXCL13+ PD1+	0.157
PITPNM1	1.88036e-18	0.488416	0.453	0.296	1.01784e-13	CD4 T, CXCL13+ PD1+	0.157
TULP4	3.69186e-16	0.509884	0.57	0.414	1.99841e-11	CD4 T, CXCL13+ PD1+	0.156
SMCO4	1.64757e-26	0.478179	0.274	0.119	8.91832e-22	CD4 T, CXCL13+ PD1+	0.155
GAN	3.26962e-19	0.508895	0.416	0.261	1.76985e-14	CD4 T, CXCL13+ PD1+	0.155
FAM60A	1.34083e-17	0.403868	0.377	0.222	7.25791e-13	CD4 T, CXCL13+ PD1+	0.155
DUSP10	1.3619e-15	0.475263	0.547	0.392	7.37195e-11	CD4 T, CXCL13+ PD1+	0.155
SLC35F2	5.79181e-20	0.445855	0.321	0.167	3.13511e-15	CD4 T, CXCL13+ PD1+	0.154
IKBKE	8.73069e-16	0.480588	0.414	0.261	4.72592e-11	CD4 T, CXCL13+ PD1+	0.153
PPM1M	2.70642e-14	0.417802	0.449	0.296	1.46499e-09	CD4 T, CXCL13+ PD1+	0.153
PARP1	9.99605e-14	0.415582	0.551	0.398	5.41086e-09	CD4 T, CXCL13+ PD1+	0.153
BRD7	7.11069e-21	0.342204	0.319	0.167	3.84902e-16	CD4 T, CXCL13+ PD1+	0.152
ANTXR2	3.87931e-20	0.892583	0.356	0.204	2.09987e-15	CD4 T, CXCL13+ PD1+	0.152
ZNF292	1.01134e-14	0.430724	0.646	0.494	5.4744e-10	CD4 T, CXCL13+ PD1+	0.152
CLINT1	1.05675e-13	0.412441	0.498	0.346	5.72016e-09	CD4 T, CXCL13+ PD1+	0.152
VCP	1.73332e-13	0.405036	0.658	0.506	9.38244e-09	CD4 T, CXCL13+ PD1+	0.152
PMAIP1	1.77973e-13	0.531941	0.463	0.311	9.63368e-09	CD4 T, CXCL13+ PD1+	0.152
NCALD	9.37539e-18	0.322342	0.35	0.199	5.0749e-13	CD4 T, CXCL13+ PD1+	0.151
ATP5A1	2.80534e-16	0.473639	0.714	0.563	1.51853e-11	CD4 T, CXCL13+ PD1+	0.151
BTF3L4	3.39962e-14	0.357518	0.424	0.273	1.84021e-09	CD4 T, CXCL13+ PD1+	0.151
GBP2	6.5393e-14	0.507149	0.648	0.497	3.53972e-09	CD4 T, CXCL13+ PD1+	0.151
NAP1L1	3.18655e-27	0.488398	0.862	0.712	1.72488e-22	CD4 T, CXCL13+ PD1+	0.15
NCOA7	9.89551e-16	0.360656	0.383	0.234	5.35644e-11	CD4 T, CXCL13+ PD1+	0.149
NEK7	3.48081e-22	0.622606	0.29	0.142	1.88416e-17	CD4 T, CXCL13+ PD1+	0.148
SPATA13	1.66531e-14	0.42592	0.49	0.343	9.0143e-10	CD4 T, CXCL13+ PD1+	0.147
TNFAIP8	2.75884e-14	0.496591	0.543	0.396	1.49336e-09	CD4 T, CXCL13+ PD1+	0.147
CRTAM	6.3764e-16	0.924404	0.399	0.253	3.45155e-11	CD4 T, CXCL13+ PD1+	0.146
BCL6	1.87584e-14	0.418906	0.453	0.307	1.01539e-09	CD4 T, CXCL13+ PD1+	0.146
RBM19	2.00528e-15	0.416821	0.568	0.423	1.08546e-10	CD4 T, CXCL13+ PD1+	0.145
CHD3	5.21247e-13	0.361982	0.519	0.374	2.82151e-08	CD4 T, CXCL13+ PD1+	0.145
USP11	3.34211e-12	0.328712	0.539	0.394	1.80909e-07	CD4 T, CXCL13+ PD1+	0.145
ZBTB10	1.85735e-20	0.62637	0.305	0.161	1.00538e-15	CD4 T, CXCL13+ PD1+	0.144
MAP2K3	2.68932e-15	0.514974	0.533	0.389	1.45573e-10	CD4 T, CXCL13+ PD1+	0.144
B3GNT2	3.09138e-15	0.532856	0.354	0.211	1.67337e-10	CD4 T, CXCL13+ PD1+	0.143
PSMD5-AS1	3.21715e-14	0.335144	0.368	0.225	1.74145e-09	CD4 T, CXCL13+ PD1+	0.143
TRPS1	7.60028e-14	0.385416	0.432	0.289	4.11403e-09	CD4 T, CXCL13+ PD1+	0.143
RASSF5	2.09082e-10	0.330028	0.591	0.448	1.13176e-05	CD4 T, CXCL13+ PD1+	0.143
LIMD2	6.84736e-22	0.379547	0.868	0.726	3.70647e-17	CD4 T, CXCL13+ PD1+	0.142
ASAP1	1.96269e-13	0.510003	0.449	0.307	1.06241e-08	CD4 T, CXCL13+ PD1+	0.142
AP3S1	4.575e-13	0.339569	0.434	0.292	2.47645e-08	CD4 T, CXCL13+ PD1+	0.142
ARHGEF3	3.50668e-12	0.408499	0.504	0.362	1.89817e-07	CD4 T, CXCL13+ PD1+	0.142
PLCL2	7.81336e-19	0.460763	0.309	0.168	4.22937e-14	CD4 T, CXCL13+ PD1+	0.141
VOPP1	7.61993e-14	0.425036	0.498	0.357	4.12467e-09	CD4 T, CXCL13+ PD1+	0.141
IMPDH2	4.18952e-12	0.348194	0.416	0.275	2.26779e-07	CD4 T, CXCL13+ PD1+	0.141
PIK3C3	7.23252e-14	0.3398	0.383	0.243	3.91496e-09	CD4 T, CXCL13+ PD1+	0.14
PRKCH	4.80061e-13	0.335221	0.774	0.634	2.59857e-08	CD4 T, CXCL13+ PD1+	0.14
GMFG	5.54011e-12	0.338829	0.611	0.471	2.99886e-07	CD4 T, CXCL13+ PD1+	0.14
NPIPB4	1.59791e-44	0.434722	0.905	0.766	8.6495e-40	CD4 T, CXCL13+ PD1+	0.139
MTMR2	9.44306e-17	0.452628	0.302	0.164	5.11153e-12	CD4 T, CXCL13+ PD1+	0.138
PASK	2.48136e-16	0.646358	0.389	0.251	1.34316e-11	CD4 T, CXCL13+ PD1+	0.138
PARK7	7.89747e-15	0.442129	0.706	0.568	4.2749e-10	CD4 T, CXCL13+ PD1+	0.138
KCNK5	4.80955e-21	0.671509	0.255	0.119	2.60341e-16	CD4 T, CXCL13+ PD1+	0.136
COPZ1	3.40257e-11	0.325178	0.488	0.352	1.84181e-06	CD4 T, CXCL13+ PD1+	0.136
MST4	1.24395e-16	0.471783	0.292	0.157	6.73348e-12	CD4 T, CXCL13+ PD1+	0.135
STAT3	4.17913e-11	0.342254	0.782	0.648	2.26216e-06	CD4 T, CXCL13+ PD1+	0.134
PELI1	1.27203e-11	0.323927	0.436	0.303	6.8855e-07	CD4 T, CXCL13+ PD1+	0.133
GPRIN3	1.82385e-11	0.332413	0.574	0.441	9.87248e-07	CD4 T, CXCL13+ PD1+	0.133
PHB2	2.09347e-10	0.326445	0.486	0.353	1.13319e-05	CD4 T, CXCL13+ PD1+	0.133
ZNF331	8.1297e-10	0.391885	0.763	0.63	4.40061e-05	CD4 T, CXCL13+ PD1+	0.133
TBL1X	1.13888e-16	0.436172	0.296	0.164	6.16474e-12	CD4 T, CXCL13+ PD1+	0.132
LAX1	1.27069e-14	0.398871	0.292	0.16	6.87824e-10	CD4 T, CXCL13+ PD1+	0.132
IGBP1	5.44384e-12	0.332389	0.374	0.242	2.94675e-07	CD4 T, CXCL13+ PD1+	0.132
BCL2	3.1496e-16	0.353227	0.294	0.163	1.70488e-11	CD4 T, CXCL13+ PD1+	0.131
RAB37	2.07068e-12	0.391929	0.383	0.252	1.12086e-07	CD4 T, CXCL13+ PD1+	0.131
NUPL1	2.41083e-10	0.329172	0.477	0.346	1.30498e-05	CD4 T, CXCL13+ PD1+	0.131
MYCBP2	3.50889e-13	0.334966	0.63	0.501	1.89936e-08	CD4 T, CXCL13+ PD1+	0.129
FAM118A	2.40477e-11	0.369687	0.412	0.283	1.3017e-06	CD4 T, CXCL13+ PD1+	0.129
TP53INP1	7.37091e-11	0.384101	0.467	0.338	3.98988e-06	CD4 T, CXCL13+ PD1+	0.129
IL6R	1.09637e-17	0.81397	0.288	0.16	5.93467e-13	CD4 T, CXCL13+ PD1+	0.128
POMT1	1.92952e-14	0.475374	0.321	0.193	1.04445e-09	CD4 T, CXCL13+ PD1+	0.128
NSF	3.99066e-14	0.444382	0.305	0.177	2.16014e-09	CD4 T, CXCL13+ PD1+	0.128
ATM	8.01286e-11	0.330044	0.613	0.485	4.33736e-06	CD4 T, CXCL13+ PD1+	0.128
PRPF39	1.15597e-09	0.332878	0.508	0.38	6.25724e-05	CD4 T, CXCL13+ PD1+	0.128
SEC31B	1.08026e-14	0.420623	0.3	0.173	5.84743e-10	CD4 T, CXCL13+ PD1+	0.127
IL16	3.99813e-13	0.444979	0.658	0.531	2.16419e-08	CD4 T, CXCL13+ PD1+	0.127
USO1	1.05384e-11	0.329404	0.403	0.276	5.70442e-07	CD4 T, CXCL13+ PD1+	0.127
SIPA1L1	1.16642e-11	0.37697	0.519	0.392	6.31385e-07	CD4 T, CXCL13+ PD1+	0.127
SARDH	4.79044e-13	0.474599	0.412	0.286	2.59306e-08	CD4 T, CXCL13+ PD1+	0.126
PTPN2	1.62431e-09	0.407111	0.508	0.382	8.79241e-05	CD4 T, CXCL13+ PD1+	0.126
LDOC1L	6.60373e-16	0.59705	0.286	0.161	3.5746e-11	CD4 T, CXCL13+ PD1+	0.125
ATG4B	2.05246e-11	0.375915	0.488	0.363	1.111e-06	CD4 T, CXCL13+ PD1+	0.125
PDHA1	1.73516e-10	0.350738	0.409	0.284	9.3924e-06	CD4 T, CXCL13+ PD1+	0.125
TLE3	2.3686e-14	0.39638	0.677	0.553	1.28212e-09	CD4 T, CXCL13+ PD1+	0.124
PPP1R12B	9.10371e-14	0.449839	0.311	0.187	4.92784e-09	CD4 T, CXCL13+ PD1+	0.124
GRSF1	1.42474e-11	0.427708	0.44	0.316	7.71213e-07	CD4 T, CXCL13+ PD1+	0.124
CD59	3.06385e-16	0.774481	0.276	0.153	1.65846e-11	CD4 T, CXCL13+ PD1+	0.123
ABAT	3.17689e-16	0.357554	0.27	0.147	1.71965e-11	CD4 T, CXCL13+ PD1+	0.123
HDAC4	4.06536e-15	0.431595	0.521	0.398	2.20058e-10	CD4 T, CXCL13+ PD1+	0.123
AGFG1	1.90883e-13	0.340836	0.302	0.179	1.03325e-08	CD4 T, CXCL13+ PD1+	0.123
CMAHP	4.56305e-16	0.504914	0.261	0.139	2.46998e-11	CD4 T, CXCL13+ PD1+	0.122
TSHZ2	7.14734e-16	0.371382	0.265	0.143	3.86886e-11	CD4 T, CXCL13+ PD1+	0.122
WSB2	1.1417e-12	0.457401	0.329	0.207	6.18e-08	CD4 T, CXCL13+ PD1+	0.122
LRRC8D	5.8225e-13	0.375187	0.292	0.171	3.15172e-08	CD4 T, CXCL13+ PD1+	0.121
ITGAL	8.62566e-13	0.357908	0.743	0.622	4.66907e-08	CD4 T, CXCL13+ PD1+	0.121
SNAP47	9.20752e-11	0.428413	0.379	0.258	4.98403e-06	CD4 T, CXCL13+ PD1+	0.121
ARHGEF6	1.7569e-09	0.328118	0.481	0.36	9.51009e-05	CD4 T, CXCL13+ PD1+	0.121
INPP5F	4.27312e-12	0.610971	0.479	0.359	2.31304e-07	CD4 T, CXCL13+ PD1+	0.12
KIAA0319L	7.20759e-10	0.328875	0.444	0.324	3.90147e-05	CD4 T, CXCL13+ PD1+	0.12
SRGN	5.11954e-25	0.434353	0.975	0.856	2.77121e-20	CD4 T, CXCL13+ PD1+	0.119
TRIM8	2.08029e-13	0.344445	0.296	0.177	1.12606e-08	CD4 T, CXCL13+ PD1+	0.119
JARID2	1.82368e-10	0.331785	0.523	0.404	9.87158e-06	CD4 T, CXCL13+ PD1+	0.119
PCMTD2	2.76307e-12	0.526762	0.317	0.199	1.49565e-07	CD4 T, CXCL13+ PD1+	0.118
FAM120A	1.10073e-10	0.322036	0.385	0.267	5.95826e-06	CD4 T, CXCL13+ PD1+	0.118
EYA3	2.80688e-10	0.420173	0.403	0.285	1.51937e-05	CD4 T, CXCL13+ PD1+	0.118
DUSP6	7.13273e-12	0.575515	0.309	0.192	3.86095e-07	CD4 T, CXCL13+ PD1+	0.117
SLA	1.25929e-11	0.405869	0.735	0.618	6.81655e-07	CD4 T, CXCL13+ PD1+	0.117
RALGDS	6.52094e-10	0.378777	0.572	0.455	3.52978e-05	CD4 T, CXCL13+ PD1+	0.117
NBR1	5.024e-09	0.371216	0.461	0.344	0.000271949	CD4 T, CXCL13+ PD1+	0.117
UBE2H	3.44115e-11	0.330278	0.313	0.197	1.86269e-06	CD4 T, CXCL13+ PD1+	0.116
PIK3C2A	7.45215e-12	0.528184	0.391	0.276	4.03385e-07	CD4 T, CXCL13+ PD1+	0.115
LPXN	3.6173e-09	0.370658	0.623	0.508	0.000195804	CD4 T, CXCL13+ PD1+	0.115
FLNB	7.89653e-09	0.367588	0.502	0.387	0.000427439	CD4 T, CXCL13+ PD1+	0.115
AFF3	2.58509e-12	0.446966	0.311	0.197	1.39931e-07	CD4 T, CXCL13+ PD1+	0.114
BRD3	7.20823e-11	0.341905	0.457	0.343	3.90181e-06	CD4 T, CXCL13+ PD1+	0.114
LINC00963	2.91953e-10	0.385318	0.42	0.306	1.58034e-05	CD4 T, CXCL13+ PD1+	0.114
ADSL	3.8398e-10	0.420628	0.368	0.254	2.07848e-05	CD4 T, CXCL13+ PD1+	0.114
RGS3	3.69909e-11	0.504109	0.352	0.239	2.00232e-06	CD4 T, CXCL13+ PD1+	0.113
ADAT2	1.83026e-12	0.464179	0.28	0.168	9.90717e-08	CD4 T, CXCL13+ PD1+	0.112
SF3B3	7.61481e-09	0.385949	0.444	0.332	0.000412189	CD4 T, CXCL13+ PD1+	0.112
ESYT1	1.09181e-08	0.348667	0.508	0.397	0.000590999	CD4 T, CXCL13+ PD1+	0.111
SLC9A9	1.09371e-12	0.620245	0.265	0.155	5.92024e-08	CD4 T, CXCL13+ PD1+	0.11
DCP2	5.33509e-08	0.373949	0.453	0.343	0.00288788	CD4 T, CXCL13+ PD1+	0.11
PDK3	1.24506e-11	0.418213	0.274	0.165	6.73953e-07	CD4 T, CXCL13+ PD1+	0.109
VPS8	1.68971e-09	0.331716	0.344	0.235	9.14642e-05	CD4 T, CXCL13+ PD1+	0.109
RPTOR	2.54378e-09	0.35683	0.471	0.362	0.000137695	CD4 T, CXCL13+ PD1+	0.109
MTA3	1.5851e-12	0.436482	0.27	0.162	8.58013e-08	CD4 T, CXCL13+ PD1+	0.108
NAT10	3.93226e-12	0.527718	0.274	0.166	2.12853e-07	CD4 T, CXCL13+ PD1+	0.108
MRPS35	3.62857e-10	0.344045	0.278	0.171	1.96414e-05	CD4 T, CXCL13+ PD1+	0.107
NCL	4.18656e-10	0.353786	0.831	0.724	2.26618e-05	CD4 T, CXCL13+ PD1+	0.107
KIAA0232	2.85788e-12	0.322363	0.257	0.151	1.54697e-07	CD4 T, CXCL13+ PD1+	0.106
ASB2	1.78933e-10	0.551794	0.331	0.225	9.68565e-06	CD4 T, CXCL13+ PD1+	0.106
MICAL2	3.32462e-09	0.428116	0.354	0.248	0.000179962	CD4 T, CXCL13+ PD1+	0.106
GTF3C1	1.05083e-08	0.413238	0.436	0.331	0.000568812	CD4 T, CXCL13+ PD1+	0.105
CCM2	2.00825e-08	0.460827	0.414	0.309	0.00108707	CD4 T, CXCL13+ PD1+	0.105
ALDH3A2	4.1703e-10	0.369764	0.278	0.174	2.25738e-05	CD4 T, CXCL13+ PD1+	0.104
MAF	3.73073e-09	0.486201	0.455	0.352	0.000201945	CD4 T, CXCL13+ PD1+	0.103
RCSD1	1.28237e-07	0.385485	0.486	0.383	0.00694148	CD4 T, CXCL13+ PD1+	0.103
MPP1	5.65625e-11	0.564866	0.255	0.154	3.06173e-06	CD4 T, CXCL13+ PD1+	0.101
GSE1	8.82257e-10	0.352802	0.465	0.364	4.77566e-05	CD4 T, CXCL13+ PD1+	0.101
CAT	2.88021e-08	0.324377	0.344	0.244	0.00155906	CD4 T, CXCL13+ PD1+	0.1
MAN2A1	2.8163e-07	0.405125	0.461	0.362	0.0152447	CD4 T, CXCL13+ PD1+	0.099
NRBP1	9.77183e-09	0.39995	0.553	0.455	0.000528949	CD4 T, CXCL13+ PD1+	0.098
MRPL3	1.99936e-08	0.343627	0.309	0.211	0.00108226	CD4 T, CXCL13+ PD1+	0.098
WDR6	2.2925e-07	0.341148	0.366	0.268	0.0124093	CD4 T, CXCL13+ PD1+	0.098
MYO7A	7.88482e-11	0.687577	0.44	0.343	4.26805e-06	CD4 T, CXCL13+ PD1+	0.097
TOPORS	3.75586e-09	0.427502	0.253	0.156	0.000203305	CD4 T, CXCL13+ PD1+	0.097
DIP2B	2.17353e-08	0.409005	0.352	0.255	0.00117653	CD4 T, CXCL13+ PD1+	0.097
TRRAP	2.30098e-08	0.334688	0.512	0.415	0.00124552	CD4 T, CXCL13+ PD1+	0.097
CLDND1	5.15018e-06	0.421643	0.486	0.393	0.278779	CD4 T, CXCL13+ PD1+	0.093
EIF4G1	1.64869e-08	0.419856	0.58	0.488	0.000892438	CD4 T, CXCL13+ PD1+	0.092
ARID5B	1.6044e-06	0.337378	0.665	0.574	0.0868459	CD4 T, CXCL13+ PD1+	0.091
TMBIM6	4.92509e-10	0.362075	0.809	0.719	2.66595e-05	CD4 T, CXCL13+ PD1+	0.09
ANKRD10	1.27542e-14	0.531567	0.827	0.737	6.90383e-10	CD4 T, CXCL13+ PD1+	0.09
TNFRSF9	1.81146e-07	0.600362	0.305	0.216	0.00980546	CD4 T, CXCL13+ PD1+	0.089
CPSF6	6.17421e-07	0.329431	0.455	0.366	0.033421	CD4 T, CXCL13+ PD1+	0.089
MCTP1	1.77473e-09	0.885325	0.265	0.177	9.60659e-05	CD4 T, CXCL13+ PD1+	0.088
CD81	8.24113e-08	0.63111	0.379	0.292	0.00446092	CD4 T, CXCL13+ PD1+	0.087
ATIC	2.67259e-07	0.364535	0.286	0.199	0.0144668	CD4 T, CXCL13+ PD1+	0.087
TMEM167A	1.63644e-06	0.366802	0.329	0.243	0.0885807	CD4 T, CXCL13+ PD1+	0.086
PPP2R5C	1.51676e-19	0.351873	0.965	0.88	8.2102e-15	CD4 T, CXCL13+ PD1+	0.085
ACTN1	4.1214e-07	0.610868	0.323	0.24	0.0223091	CD4 T, CXCL13+ PD1+	0.083
CGGBP1	2.78568e-06	0.370485	0.335	0.253	0.150789	CD4 T, CXCL13+ PD1+	0.082
RUVBL2	1.28258e-06	0.322028	0.305	0.224	0.0694261	CD4 T, CXCL13+ PD1+	0.081
PRRC2B	1.61379e-08	0.383775	0.605	0.526	0.000873544	CD4 T, CXCL13+ PD1+	0.079
COG4	5.17405e-06	0.332553	0.302	0.224	0.280071	CD4 T, CXCL13+ PD1+	0.078
HAVCR2	2.92886e-05	0.360161	0.42	0.342	1	CD4 T, CXCL13+ PD1+	0.078
SMS	5.83767e-06	0.324944	0.296	0.219	0.315993	CD4 T, CXCL13+ PD1+	0.077
TTN	1.68546e-05	0.41255	0.613	0.537	0.912337	CD4 T, CXCL13+ PD1+	0.076
RAB11FIP1	6.0967e-05	0.371489	0.447	0.371	1	CD4 T, CXCL13+ PD1+	0.076
GYS1	1.47229e-06	0.332009	0.272	0.197	0.0796948	CD4 T, CXCL13+ PD1+	0.075
PEAK1	1.76229e-05	0.447791	0.372	0.297	0.953925	CD4 T, CXCL13+ PD1+	0.075
SRP68	3.11907e-06	0.416802	0.282	0.208	0.168835	CD4 T, CXCL13+ PD1+	0.074
TP53BP1	1.00756e-05	0.365216	0.302	0.228	0.54539	CD4 T, CXCL13+ PD1+	0.074
HSP90AB1	6.14837e-07	0.327994	0.837	0.767	0.0332811	CD4 T, CXCL13+ PD1+	0.07
UBXN7	0.000148326	0.336548	0.302	0.24	1	CD4 T, CXCL13+ PD1+	0.062
OGDH	0.000175023	0.349144	0.496	0.436	1	CD4 T, CXCL13+ PD1+	0.06
OSBPL9	0.00216313	0.343923	0.543	0.485	1	CD4 T, CXCL13+ PD1+	0.058
ACTG1	5.0909e-19	0.706272	0.973	0.92	2.7557e-14	CD4 T, CXCL13+ PD1+	0.053
MTRNR2L1	2.36756e-44	0.884845	0.994	0.982	1.28156e-39	CD4 T, CXCL13+ PD1+	0.012
TNF	5.44086e-218	3.21841	0.839	0.199	2.94514e-213	CD8 T, IFNG+	0.64
EGR1	8.90699e-107	2.41826	0.849	0.388	4.82135e-102	CD8 T, IFNG+	0.461
EGR2	1.79958e-107	2.46008	0.569	0.148	9.74113e-103	CD8 T, IFNG+	0.421
IFNG	3.40345e-88	2.78021	0.63	0.226	1.84229e-83	CD8 T, IFNG+	0.404
CCL4L1	2.14793e-69	0.481044	0.592	0.195	1.16267e-64	CD8 T, IFNG+	0.397
CCL4L2	2.70816e-64	0.616889	0.643	0.253	1.46593e-59	CD8 T, IFNG+	0.39
CCL4	9.62167e-75	2.24025	0.768	0.405	5.20821e-70	CD8 T, IFNG+	0.363
CCL5	6.89855e-45	0.772507	0.971	0.611	3.73419e-40	CD8 T, IFNG+	0.36
NKG7	7.85956e-23	0.428166	0.823	0.496	4.25438e-18	CD8 T, IFNG+	0.327
MIR24-2	5.29327e-47	1.4468	0.772	0.47	2.86525e-42	CD8 T, IFNG+	0.302
TC2N	1.06202e-30	0.904833	0.601	0.312	5.7487e-26	CD8 T, IFNG+	0.289
CD69	2.83029e-58	1.55802	0.887	0.604	1.53203e-53	CD8 T, IFNG+	0.283
GZMA	2.15587e-17	0.44726	0.698	0.427	1.16697e-12	CD8 T, IFNG+	0.271
GZMK	3.23196e-22	0.503713	0.588	0.321	1.74946e-17	CD8 T, IFNG+	0.267
NR4A1	4.36741e-32	1.25491	0.678	0.417	2.36408e-27	CD8 T, IFNG+	0.261
NR4A3	1.69214e-30	1.19541	0.63	0.37	9.15956e-26	CD8 T, IFNG+	0.26
FOSB	5.36061e-75	1.48242	0.965	0.706	2.9017e-70	CD8 T, IFNG+	0.259
CST7	3.28786e-21	0.631343	0.788	0.536	1.77972e-16	CD8 T, IFNG+	0.252
NFKBID	3.80435e-26	1.01085	0.559	0.317	2.05929e-21	CD8 T, IFNG+	0.242
MIAT	6.87584e-20	0.768698	0.605	0.365	3.72189e-15	CD8 T, IFNG+	0.24
FOS	3.52018e-84	1.6685	0.977	0.74	1.90548e-79	CD8 T, IFNG+	0.237
A2M	8.8862e-20	0.353144	0.514	0.28	4.8101e-15	CD8 T, IFNG+	0.234
CTSW	1.00771e-17	0.553043	0.605	0.374	5.45473e-13	CD8 T, IFNG+	0.231
RP11-356I2.4	1.49661e-19	0.42926	0.595	0.371	8.10117e-15	CD8 T, IFNG+	0.224
STAT4	1.49053e-17	0.596979	0.756	0.537	8.06823e-13	CD8 T, IFNG+	0.219
TNFSF9	3.21167e-24	1.05786	0.473	0.255	1.73848e-19	CD8 T, IFNG+	0.218
MYADM	3.4153e-23	0.803208	0.746	0.528	1.8487e-18	CD8 T, IFNG+	0.218
KLRK1	2.22603e-13	0.346179	0.601	0.385	1.20495e-08	CD8 T, IFNG+	0.216
IL2RB	2.16078e-12	0.347755	0.723	0.507	1.16963e-07	CD8 T, IFNG+	0.216
TAGAP	2.20366e-27	1.21805	0.74	0.525	1.19284e-22	CD8 T, IFNG+	0.215
IER2	4.43277e-36	0.941695	0.846	0.634	2.39946e-31	CD8 T, IFNG+	0.212
KLRG1	4.93949e-22	1.02329	0.428	0.218	2.67375e-17	CD8 T, IFNG+	0.21
NR4A2	6.27828e-44	1.45101	0.907	0.703	3.39843e-39	CD8 T, IFNG+	0.204
XCL2	3.05707e-34	0.950732	0.302	0.098	1.65479e-29	CD8 T, IFNG+	0.204
PARP8	1.59917e-15	0.502221	0.794	0.591	8.6563e-11	CD8 T, IFNG+	0.203
GZMH	1.50635e-14	0.499496	0.482	0.28	8.15387e-10	CD8 T, IFNG+	0.202
TRGC1	2.34543e-19	0.580897	0.405	0.207	1.26958e-14	CD8 T, IFNG+	0.198
ANXA1	9.31922e-16	0.704468	0.675	0.477	5.0445e-11	CD8 T, IFNG+	0.198
JUN	8.27483e-25	1.0708	0.746	0.55	4.47916e-20	CD8 T, IFNG+	0.196
SAMD3	4.67767e-17	0.693266	0.453	0.257	2.53202e-12	CD8 T, IFNG+	0.196
KLRD1	1.4573e-14	0.50879	0.447	0.254	7.88836e-10	CD8 T, IFNG+	0.193
AOAH	3.54265e-14	0.650094	0.579	0.388	1.91764e-09	CD8 T, IFNG+	0.191
FYN	4.26569e-14	0.38781	0.91	0.719	2.30902e-09	CD8 T, IFNG+	0.191
DUSP2	3.42498e-27	0.978034	0.865	0.677	1.85394e-22	CD8 T, IFNG+	0.188
KIAA1683	3.99846e-18	1.00455	0.534	0.346	2.16437e-13	CD8 T, IFNG+	0.188
GADD45B	3.59304e-13	0.551131	0.556	0.369	1.94491e-08	CD8 T, IFNG+	0.187
TBCD	1.2363e-17	0.861517	0.598	0.413	6.69209e-13	CD8 T, IFNG+	0.185
ZAP70	3.21802e-13	0.443332	0.759	0.574	1.74192e-08	CD8 T, IFNG+	0.185
NEU1	9.53604e-18	1.29893	0.441	0.258	5.16186e-13	CD8 T, IFNG+	0.183
GZMM	1.34185e-15	0.531354	0.402	0.219	7.26341e-11	CD8 T, IFNG+	0.183
TRGC2	4.79207e-13	0.32821	0.408	0.226	2.59395e-08	CD8 T, IFNG+	0.182
LINC00612	1.72291e-18	0.488986	0.334	0.154	9.32609e-14	CD8 T, IFNG+	0.18
ZNF683	7.00102e-25	0.945712	0.289	0.11	3.78965e-20	CD8 T, IFNG+	0.179
ID2	1.82813e-16	0.732533	0.746	0.57	9.89569e-12	CD8 T, IFNG+	0.176
TGFBR3	9.31082e-16	0.444869	0.36	0.184	5.03995e-11	CD8 T, IFNG+	0.176
CD96	1.44838e-11	0.583328	0.682	0.506	7.84008e-07	CD8 T, IFNG+	0.176
BTG2	7.16183e-25	1.41026	0.788	0.617	3.8767e-20	CD8 T, IFNG+	0.171
CTB-119C2.1	9.02316e-18	1.18419	0.373	0.202	4.88424e-13	CD8 T, IFNG+	0.171
RGCC	8.12557e-13	0.483945	0.45	0.28	4.39837e-08	CD8 T, IFNG+	0.17
SCML4	2.00762e-10	0.331831	0.505	0.336	1.08672e-05	CD8 T, IFNG+	0.169
XCL1	4.52602e-20	0.797202	0.267	0.107	2.44993e-15	CD8 T, IFNG+	0.16
GNG2	6.21746e-10	0.451971	0.704	0.544	3.36551e-05	CD8 T, IFNG+	0.16
PPP1R15A	1.95428e-36	1.07782	0.891	0.732	1.05785e-31	CD8 T, IFNG+	0.159
LINC00861	7.27354e-12	0.494137	0.386	0.231	3.93717e-07	CD8 T, IFNG+	0.155
SNHG12	2.39652e-09	0.372816	0.64	0.485	0.000129724	CD8 T, IFNG+	0.155
FOSL2	3.62966e-09	0.363898	0.698	0.543	0.000196474	CD8 T, IFNG+	0.155
ATP2B4	1.44949e-11	0.640305	0.614	0.461	7.84611e-07	CD8 T, IFNG+	0.153
THEMIS	3.42259e-10	0.5525	0.405	0.253	1.85265e-05	CD8 T, IFNG+	0.152
TTC39C	7.86165e-11	0.579003	0.579	0.43	4.25551e-06	CD8 T, IFNG+	0.149
AHNAK	1.48844e-23	0.834207	0.897	0.749	8.05691e-19	CD8 T, IFNG+	0.148
STOM	1.36466e-10	0.571056	0.569	0.422	7.38693e-06	CD8 T, IFNG+	0.147
EMB	1.14374e-09	0.472067	0.707	0.561	6.19106e-05	CD8 T, IFNG+	0.146
DUSP1	3.08163e-53	1.16313	0.974	0.829	1.66809e-48	CD8 T, IFNG+	0.145
TNFAIP3	3.90548e-34	1.19368	0.945	0.8	2.11404e-29	CD8 T, IFNG+	0.145
RP1-111C20.4	1.04633e-15	0.326573	0.26	0.116	5.66379e-11	CD8 T, IFNG+	0.144
AC116366.6	1.52447e-10	0.464875	0.338	0.195	8.25193e-06	CD8 T, IFNG+	0.143
DNAJA1	1.92618e-11	0.577075	0.817	0.679	1.04264e-06	CD8 T, IFNG+	0.138
CRTAM	1.64245e-08	0.582459	0.392	0.255	0.000889061	CD8 T, IFNG+	0.137
ITM2C	4.99505e-09	0.35698	0.36	0.224	0.000270382	CD8 T, IFNG+	0.136
RASGEF1B	6.70714e-09	0.667292	0.678	0.543	0.000363058	CD8 T, IFNG+	0.135
PIK3R1	2.11221e-08	0.649898	0.437	0.302	0.00114334	CD8 T, IFNG+	0.135
LMNA	7.46492e-08	0.645355	0.473	0.338	0.00404076	CD8 T, IFNG+	0.135
ARL5B	9.03352e-11	0.689632	0.302	0.17	4.88985e-06	CD8 T, IFNG+	0.132
C20orf112	4.24863e-08	0.439716	0.547	0.415	0.00229978	CD8 T, IFNG+	0.132
SKAP1	7.53954e-06	0.338115	0.576	0.444	0.408115	CD8 T, IFNG+	0.132
SLC2A3	7.0442e-12	0.442311	0.814	0.683	3.81303e-07	CD8 T, IFNG+	0.131
TSC22D2	1.18628e-11	1.05622	0.566	0.437	6.42132e-07	CD8 T, IFNG+	0.129
KLRB1	1.7873e-10	0.690502	0.286	0.159	9.67465e-06	CD8 T, IFNG+	0.127
CSRNP1	6.90069e-10	0.669894	0.518	0.391	3.73535e-05	CD8 T, IFNG+	0.127
SLFN12L	3.43808e-07	0.415932	0.45	0.323	0.0186103	CD8 T, IFNG+	0.127
KCNA3	2.01686e-10	0.64094	0.309	0.184	1.09172e-05	CD8 T, IFNG+	0.125
TUBA4A	9.35658e-09	0.488664	0.63	0.506	0.000506472	CD8 T, IFNG+	0.124
RNF166	1.77637e-08	0.57574	0.611	0.487	0.000961551	CD8 T, IFNG+	0.124
RP11-16E23.4	2.23107e-09	0.479237	0.543	0.42	0.000120768	CD8 T, IFNG+	0.123
CDC42EP3	2.72044e-08	0.465688	0.373	0.25	0.00147257	CD8 T, IFNG+	0.123
REL	1.65265e-06	0.482576	0.65	0.531	0.0894578	CD8 T, IFNG+	0.119
PTGER4	2.58736e-10	0.804938	0.563	0.446	1.40054e-05	CD8 T, IFNG+	0.117
RHOH	2.09083e-09	0.537418	0.817	0.702	0.000113177	CD8 T, IFNG+	0.115
HOPX	6.10009e-08	0.506139	0.309	0.194	0.00330198	CD8 T, IFNG+	0.115
MYLIP	1.39718e-08	0.427425	0.277	0.163	0.000756293	CD8 T, IFNG+	0.114
DDIT3	6.77728e-08	0.369811	0.357	0.243	0.00366854	CD8 T, IFNG+	0.114
SYTL2	9.36422e-08	0.711529	0.325	0.212	0.00506885	CD8 T, IFNG+	0.113
MPZL3	9.01213e-07	0.507542	0.376	0.263	0.0487826	CD8 T, IFNG+	0.113
ITPRIP	7.69486e-07	0.435224	0.412	0.3	0.0416523	CD8 T, IFNG+	0.112
NFKBIZ	2.8016e-07	0.626087	0.688	0.577	0.0151651	CD8 T, IFNG+	0.111
JAKMIP1	6.53212e-06	0.329757	0.428	0.317	0.353583	CD8 T, IFNG+	0.111
NFKBIA	3.84159e-11	0.756332	0.788	0.678	2.07945e-06	CD8 T, IFNG+	0.11
RORA	5.37599e-07	0.455472	0.527	0.417	0.0291002	CD8 T, IFNG+	0.11
SLAMF7	7.90085e-05	0.405921	0.479	0.369	1	CD8 T, IFNG+	0.11
ITGA1	8.05366e-08	0.539804	0.27	0.162	0.00435945	CD8 T, IFNG+	0.108
KLF10	4.03369e-06	0.44599	0.338	0.23	0.218343	CD8 T, IFNG+	0.108
RNF19A	2.05101e-10	0.47834	0.823	0.717	1.11021e-05	CD8 T, IFNG+	0.106
MCL1	3.70938e-10	0.771974	0.743	0.638	2.00789e-05	CD8 T, IFNG+	0.105
ZC3H12A	3.67985e-07	0.818491	0.421	0.316	0.019919	CD8 T, IFNG+	0.105
ATM	3.2352e-05	0.364908	0.592	0.487	1	CD8 T, IFNG+	0.105
APOBEC3G	2.5875e-07	0.477452	0.643	0.54	0.0140062	CD8 T, IFNG+	0.103
SYNE2	1.08641e-07	0.438974	0.768	0.666	0.00588076	CD8 T, IFNG+	0.102
GNLY	4.72998e-06	0.376818	0.28	0.178	0.256034	CD8 T, IFNG+	0.102
PTPN22	2.7345e-05	0.392979	0.624	0.522	1	CD8 T, IFNG+	0.102
SRSF7	6.44973e-16	0.711452	0.797	0.697	3.49124e-11	CD8 T, IFNG+	0.1
UTRN	2.39639e-05	0.358909	0.701	0.601	1	CD8 T, IFNG+	0.1
BTN3A3	7.48827e-05	0.432648	0.402	0.303	1	CD8 T, IFNG+	0.099
C16orf72	2.28889e-05	0.366469	0.363	0.265	1	CD8 T, IFNG+	0.098
SNHG5	2.12343e-08	0.56885	0.633	0.537	0.00114941	CD8 T, IFNG+	0.096
SENP7	2.56073e-05	0.355393	0.437	0.341	1	CD8 T, IFNG+	0.096
ZFP36L2	8.59569e-07	0.364439	0.846	0.752	0.0465285	CD8 T, IFNG+	0.094
TOB1	1.88623e-08	0.476864	0.775	0.682	0.00102101	CD8 T, IFNG+	0.093
ANKRD36B	6.9313e-05	0.372104	0.457	0.364	1	CD8 T, IFNG+	0.093
SRSF3	7.21298e-26	0.706372	0.958	0.866	3.90438e-21	CD8 T, IFNG+	0.092
SRSF2	9.44038e-09	0.486323	0.756	0.666	0.000511008	CD8 T, IFNG+	0.09
RP11-325F22.2	1.34915e-05	0.504957	0.35	0.261	0.730292	CD8 T, IFNG+	0.089
C1orf63	0.000138695	0.381433	0.608	0.519	1	CD8 T, IFNG+	0.089
APMAP	0.000163866	0.389202	0.508	0.419	1	CD8 T, IFNG+	0.089
SYNE1	0.000155196	0.325717	0.678	0.591	1	CD8 T, IFNG+	0.087
ZFP36	4.56033e-29	0.851946	0.958	0.871	2.46851e-24	CD8 T, IFNG+	0.087
NLRC5	2.08164e-10	0.39317	0.865	0.778	1.12679e-05	CD8 T, IFNG+	0.087
PPP1R15B	5.20189e-06	0.678882	0.482	0.395	0.281578	CD8 T, IFNG+	0.087
CCDC88C	2.88992e-05	0.471839	0.627	0.54	1	CD8 T, IFNG+	0.087
FAM102A	0.000181572	0.356993	0.537	0.451	1	CD8 T, IFNG+	0.086
DIAPH1	0.000216674	0.456239	0.486	0.4	1	CD8 T, IFNG+	0.086
NBEAL2	3.54825e-05	0.460204	0.524	0.439	1	CD8 T, IFNG+	0.085
CDK17	0.0001925	0.384788	0.402	0.317	1	CD8 T, IFNG+	0.085
ANK3	3.05824e-05	0.405504	0.28	0.196	1	CD8 T, IFNG+	0.084
VIM	5.94061e-08	0.352538	0.785	0.702	0.00321565	CD8 T, IFNG+	0.083
CD44	6.38187e-19	0.649773	0.949	0.866	3.45451e-14	CD8 T, IFNG+	0.083
PRNP	3.96295e-05	0.592132	0.453	0.37	1	CD8 T, IFNG+	0.083
MAFF	4.55926e-05	0.373918	0.28	0.197	1	CD8 T, IFNG+	0.083
KLF6	1.46299e-31	1.07933	0.971	0.889	7.91914e-27	CD8 T, IFNG+	0.082
SERTAD1	2.65788e-05	0.638122	0.363	0.281	1	CD8 T, IFNG+	0.082
CMC1	5.14471e-05	0.431336	0.312	0.23	1	CD8 T, IFNG+	0.082
HEXIM1	9.63697e-05	0.421352	0.434	0.352	1	CD8 T, IFNG+	0.082
SORL1	0.000154612	0.455815	0.469	0.387	1	CD8 T, IFNG+	0.082
IDS	5.93358e-11	0.394921	0.752	0.671	3.21185e-06	CD8 T, IFNG+	0.081
UBASH3A	0.000254603	0.424091	0.341	0.261	1	CD8 T, IFNG+	0.08
CCNL1	3.45145e-05	0.465677	0.662	0.583	1	CD8 T, IFNG+	0.079
DENND2D	0.000167193	0.339259	0.569	0.49	1	CD8 T, IFNG+	0.079
NLRC3	0.000371733	0.376429	0.412	0.333	1	CD8 T, IFNG+	0.079
SPTY2D1	0.000169888	0.399151	0.318	0.24	1	CD8 T, IFNG+	0.078
INADL	0.000217419	0.490969	0.305	0.229	1	CD8 T, IFNG+	0.076
SLA	0.000755264	0.488856	0.695	0.62	1	CD8 T, IFNG+	0.075
GPR65	0.00070691	0.517075	0.347	0.273	1	CD8 T, IFNG+	0.074
ZNF331	0.00133248	0.420362	0.707	0.633	1	CD8 T, IFNG+	0.074
GTDC1	0.00193718	0.336751	0.328	0.254	1	CD8 T, IFNG+	0.074
ZFP36L1	1.03108e-06	0.539462	0.881	0.808	0.0558124	CD8 T, IFNG+	0.073
IL7R	0.00107816	0.428375	0.434	0.361	1	CD8 T, IFNG+	0.073
TPST2	5.60285e-05	0.623438	0.399	0.327	1	CD8 T, IFNG+	0.072
MBP	0.000829809	0.423202	0.441	0.369	1	CD8 T, IFNG+	0.072
NFATC3	0.00316332	0.33733	0.441	0.369	1	CD8 T, IFNG+	0.072
PLK3	0.000995222	0.386212	0.302	0.231	1	CD8 T, IFNG+	0.071
PRKCQ	0.00177481	0.359681	0.395	0.324	1	CD8 T, IFNG+	0.071
SLC20A1	0.000253265	0.39506	0.579	0.51	1	CD8 T, IFNG+	0.069
GIMAP1	0.000515618	0.424469	0.28	0.211	1	CD8 T, IFNG+	0.069
AKNA	1.27014e-07	0.460755	0.781	0.714	0.00687529	CD8 T, IFNG+	0.067
AMICA1	0.0011392	0.463276	0.405	0.339	1	CD8 T, IFNG+	0.066
RP11-473I1.10	0.0017175	0.373061	0.408	0.344	1	CD8 T, IFNG+	0.064
JUNB	1.7072e-22	0.71898	0.952	0.888	9.24106e-18	CD8 T, IFNG+	0.064
CD6	0.00324672	0.386179	0.521	0.458	1	CD8 T, IFNG+	0.063
TMEM181	0.00499844	0.385585	0.296	0.233	1	CD8 T, IFNG+	0.063
EIF4A2	5.02142e-09	0.468554	0.82	0.757	0.000271809	CD8 T, IFNG+	0.063
FAM53C	0.00176383	0.507351	0.312	0.25	1	CD8 T, IFNG+	0.062
VAMP1	0.00816942	0.33306	0.28	0.218	1	CD8 T, IFNG+	0.062
CD97	1.36877e-08	0.474439	0.736	0.675	0.000740914	CD8 T, IFNG+	0.061
CHD2	6.77921e-06	0.464115	0.678	0.618	0.366959	CD8 T, IFNG+	0.06
ERN1	0.00366271	0.365932	0.415	0.355	1	CD8 T, IFNG+	0.06
HECA	0.00318176	0.488271	0.338	0.28	1	CD8 T, IFNG+	0.058
CAPN2	0.00102326	0.400081	0.521	0.464	1	CD8 T, IFNG+	0.057
GRAP2	0.00785363	0.32797	0.286	0.23	1	CD8 T, IFNG+	0.056
RBL2	0.000441168	0.486073	0.585	0.53	1	CD8 T, IFNG+	0.055
HSPA8	2.61802e-14	0.492193	0.971	0.918	1.41714e-09	CD8 T, IFNG+	0.053
BRD2	2.88438e-09	0.564096	0.82	0.768	0.000156132	CD8 T, IFNG+	0.052
ARHGAP25	0.00610262	0.394577	0.476	0.425	1	CD8 T, IFNG+	0.051
POLR2A	3.69095e-06	0.51173	0.746	0.696	0.199791	CD8 T, IFNG+	0.05
CDC42SE2	3.26132e-08	0.380319	0.859	0.809	0.00176535	CD8 T, IFNG+	0.05
RAB7L1	0.0085116	0.498511	0.367	0.319	1	CD8 T, IFNG+	0.048
GAS5	4.60604e-05	0.4381	0.691	0.645	1	CD8 T, IFNG+	0.046
ATP1A1	0.00258249	0.396632	0.479	0.434	1	CD8 T, IFNG+	0.045
IFRD1	0.00355797	0.334318	0.553	0.509	1	CD8 T, IFNG+	0.044
SNHG3	0.00696938	0.351112	0.354	0.31	1	CD8 T, IFNG+	0.044
MAP3K8	0.00853492	0.563284	0.395	0.351	1	CD8 T, IFNG+	0.044
SNHG8	0.00225669	0.378707	0.379	0.336	1	CD8 T, IFNG+	0.043
HERC1	0.0015228	0.460748	0.569	0.527	1	CD8 T, IFNG+	0.042
MACF1	8.70698e-05	0.486893	0.723	0.682	1	CD8 T, IFNG+	0.041
FLNA	1.92929e-06	0.444501	0.762	0.722	0.104433	CD8 T, IFNG+	0.04
ZFAS1	3.43776e-05	0.352594	0.556	0.517	1	CD8 T, IFNG+	0.039
VMP1	0.000387233	0.337568	0.73	0.691	1	CD8 T, IFNG+	0.039
DDX3X	2.04279e-10	0.725885	0.846	0.809	1.10576e-05	CD8 T, IFNG+	0.037
EML4	0.000385239	0.32854	0.797	0.761	1	CD8 T, IFNG+	0.036
H3F3B	2.88328e-09	0.37586	0.971	0.94	0.000156072	CD8 T, IFNG+	0.031
MBNL1	7.92899e-09	0.43199	0.9	0.871	0.000429196	CD8 T, IFNG+	0.029
EIF1	5.40316e-21	0.55199	0.994	0.97	2.92473e-16	CD8 T, IFNG+	0.024
MTRNR2L1	1.81846e-23	0.77295	0.997	0.983	9.84334e-19	CD8 T, IFNG+	0.014
RPS12	5.09306e-13	0.331295	0.971	0.957	2.75687e-08	CD8 T, IFNG+	0.014
PRRC2C	0.000419533	0.327145	0.929	0.919	1	CD8 T, IFNG+	0.01
MALAT1	2.26258e-23	0.32917	1	0.999	1.22474e-18	CD8 T, IFNG+	0.001
FUS	0.000295166	0.400231	0.756	0.764	1	CD8 T, IFNG+	-0.008
IFI44L	0	2.90861	0.861	0.186	0	CD8 T, ISG high CXCL13+	0.675
RSAD2	0	2.88664	0.692	0.09	0	CD8 T, ISG high CXCL13+	0.602
MX1	2.08435e-244	2.48007	0.804	0.317	1.12826e-239	CD8 T, ISG high CXCL13+	0.487
ISG15	5.42641e-279	2.46009	0.908	0.428	2.93731e-274	CD8 T, ISG high CXCL13+	0.48
IFIT3	0	2.64332	0.554	0.077	0	CD8 T, ISG high CXCL13+	0.477
IFI44	2.4912e-245	1.8674	0.606	0.147	1.34848e-240	CD8 T, ISG high CXCL13+	0.459
IFIT1	0	2.38718	0.479	0.032	0	CD8 T, ISG high CXCL13+	0.447
XAF1	1.54485e-210	1.80677	0.906	0.461	8.36226e-206	CD8 T, ISG high CXCL13+	0.445
DDX60	2.78856e-181	1.84086	0.63	0.207	1.50945e-176	CD8 T, ISG high CXCL13+	0.423
IFI6	5.47542e-251	2.47628	0.931	0.51	2.96384e-246	CD8 T, ISG high CXCL13+	0.421
OASL	1.43431e-153	1.81945	0.694	0.295	7.76392e-149	CD8 T, ISG high CXCL13+	0.399
EIF2AK2	7.80353e-138	1.43775	0.655	0.265	4.22405e-133	CD8 T, ISG high CXCL13+	0.39
OAS2	1.04155e-140	1.80411	0.694	0.306	5.63792e-136	CD8 T, ISG high CXCL13+	0.388
OAS1	5.31355e-165	1.82779	0.554	0.176	2.87622e-160	CD8 T, ISG high CXCL13+	0.378
EPSTI1	6.99798e-127	1.38494	0.727	0.355	3.78801e-122	CD8 T, ISG high CXCL13+	0.372
PARP9	6.64802e-128	1.55144	0.757	0.39	3.59857e-123	CD8 T, ISG high CXCL13+	0.367
OAS3	6.89612e-154	2.39218	0.752	0.398	3.73287e-149	CD8 T, ISG high CXCL13+	0.354
SAMD9L	7.40119e-109	1.43789	0.636	0.282	4.00627e-104	CD8 T, ISG high CXCL13+	0.354
HERC5	4.3838e-162	1.63256	0.455	0.117	2.37295e-157	CD8 T, ISG high CXCL13+	0.338
MX2	1.52935e-109	1.78208	0.68	0.342	8.27838e-105	CD8 T, ISG high CXCL13+	0.338
DDX60L	2.44052e-108	1.28896	0.557	0.223	1.32105e-103	CD8 T, ISG high CXCL13+	0.334
LY6E	2.77978e-150	1.23845	0.889	0.559	1.50469e-145	CD8 T, ISG high CXCL13+	0.33
USP18	1.68824e-183	1.17861	0.411	0.086	9.13845e-179	CD8 T, ISG high CXCL13+	0.325
ZBP1	6.04664e-95	0.987067	0.531	0.217	3.27304e-90	CD8 T, ISG high CXCL13+	0.314
IRF7	8.79531e-94	1.0727	0.652	0.338	4.7609e-89	CD8 T, ISG high CXCL13+	0.314
C19orf66	2.69476e-93	0.789235	0.632	0.318	1.45868e-88	CD8 T, ISG high CXCL13+	0.314
IFITM1	7.80755e-187	1.1218	0.962	0.651	4.22623e-182	CD8 T, ISG high CXCL13+	0.311
PRF1	1.12096e-75	1.16278	0.755	0.456	6.06775e-71	CD8 T, ISG high CXCL13+	0.299
TRIM22	6.63992e-113	1.35038	0.862	0.564	3.59419e-108	CD8 T, ISG high CXCL13+	0.298
STAT1	1.42783e-125	1.54941	0.899	0.607	7.72884e-121	CD8 T, ISG high CXCL13+	0.292
DTX3L	6.89726e-78	1.16938	0.611	0.32	3.73349e-73	CD8 T, ISG high CXCL13+	0.291
SAMD9	2.55984e-86	1.29986	0.507	0.217	1.38564e-81	CD8 T, ISG high CXCL13+	0.29
SLFN12L	1.5009e-61	0.693082	0.595	0.312	8.12439e-57	CD8 T, ISG high CXCL13+	0.283
STAT2	6.97106e-79	1.28753	0.708	0.429	3.77343e-74	CD8 T, ISG high CXCL13+	0.279
ISG20	9.26409e-110	1.2701	0.845	0.569	5.01465e-105	CD8 T, ISG high CXCL13+	0.276
HERC6	2.8984e-101	1.15961	0.393	0.119	1.56891e-96	CD8 T, ISG high CXCL13+	0.274
TRAC	8.58665e-67	0.766214	0.953	0.679	4.64795e-62	CD8 T, ISG high CXCL13+	0.274
DDX58	6.47427e-74	1.25562	0.491	0.219	3.50452e-69	CD8 T, ISG high CXCL13+	0.272
CD2	2.34531e-56	0.674567	0.886	0.614	1.26951e-51	CD8 T, ISG high CXCL13+	0.272
CD8A	1.86327e-65	1.08438	0.717	0.446	1.00859e-60	CD8 T, ISG high CXCL13+	0.271
NKG7	1.80353e-52	0.745709	0.761	0.49	9.76251e-48	CD8 T, ISG high CXCL13+	0.271
CCL5	3.67554e-79	1.04462	0.871	0.606	1.98957e-74	CD8 T, ISG high CXCL13+	0.265
SLFN5	3.05514e-55	0.913795	0.699	0.435	1.65374e-50	CD8 T, ISG high CXCL13+	0.264
PLSCR1	4.96811e-67	1.11281	0.526	0.267	2.68924e-62	CD8 T, ISG high CXCL13+	0.259
IL2RB	9.47943e-47	0.66817	0.757	0.5	5.13121e-42	CD8 T, ISG high CXCL13+	0.257
LAG3	9.03072e-57	0.707658	0.493	0.238	4.88833e-52	CD8 T, ISG high CXCL13+	0.255
IL32	3.90004e-33	0.354712	0.911	0.656	2.11109e-28	CD8 T, ISG high CXCL13+	0.255
GZMA	7.91324e-41	0.702739	0.672	0.421	4.28344e-36	CD8 T, ISG high CXCL13+	0.251
CD38	6.91553e-60	1.2164	0.639	0.392	3.74338e-55	CD8 T, ISG high CXCL13+	0.247
GIMAP7	3.51543e-46	0.760915	0.633	0.388	1.9029e-41	CD8 T, ISG high CXCL13+	0.245
CD3D	1.75334e-35	0.496031	0.831	0.586	9.49084e-31	CD8 T, ISG high CXCL13+	0.245
PYHIN1	3.9545e-39	0.585869	0.63	0.39	2.14057e-34	CD8 T, ISG high CXCL13+	0.24
IFIT2	4.31518e-103	1.81256	0.317	0.081	2.33581e-98	CD8 T, ISG high CXCL13+	0.236
CD96	6.50319e-36	0.627596	0.735	0.499	3.52018e-31	CD8 T, ISG high CXCL13+	0.236
KLRK1	3.15543e-33	0.384621	0.614	0.378	1.70804e-28	CD8 T, ISG high CXCL13+	0.236
UBE2L6	7.47238e-72	1.10783	0.745	0.51	4.0448e-67	CD8 T, ISG high CXCL13+	0.235
BST2	1.11173e-60	1.01008	0.619	0.385	6.01782e-56	CD8 T, ISG high CXCL13+	0.234
CD8B	8.6853e-42	0.691895	0.535	0.301	4.70135e-37	CD8 T, ISG high CXCL13+	0.234
CD3G	1.33188e-38	0.541499	0.903	0.671	7.20948e-34	CD8 T, ISG high CXCL13+	0.232
GZMB	1.48232e-36	0.660675	0.528	0.298	8.02379e-32	CD8 T, ISG high CXCL13+	0.23
GBP5	7.44844e-46	0.967789	0.691	0.462	4.03184e-41	CD8 T, ISG high CXCL13+	0.229
LAMP3	2.52801e-118	0.959323	0.283	0.059	1.36841e-113	CD8 T, ISG high CXCL13+	0.224
APOL6	6.14231e-39	0.769999	0.613	0.391	3.32483e-34	CD8 T, ISG high CXCL13+	0.222
CHST12	9.29856e-49	0.877575	0.55	0.329	5.03331e-44	CD8 T, ISG high CXCL13+	0.221
GIMAP4	3.6592e-40	0.792289	0.635	0.414	1.98073e-35	CD8 T, ISG high CXCL13+	0.221
PARP14	2.08211e-57	1.03209	0.752	0.532	1.12705e-52	CD8 T, ISG high CXCL13+	0.22
RARRES3	4.88264e-45	0.685549	0.68	0.46	2.64297e-40	CD8 T, ISG high CXCL13+	0.22
LGALS9	3.75612e-42	0.454907	0.516	0.296	2.03319e-37	CD8 T, ISG high CXCL13+	0.22
DRAP1	4.18857e-48	0.392686	0.613	0.397	2.26727e-43	CD8 T, ISG high CXCL13+	0.216
GBP1	5.17477e-46	1.17488	0.522	0.306	2.8011e-41	CD8 T, ISG high CXCL13+	0.216
PARP10	1.16578e-47	1.08936	0.501	0.286	6.31035e-43	CD8 T, ISG high CXCL13+	0.215
IFI35	4.4032e-52	1.08446	0.449	0.236	2.38345e-47	CD8 T, ISG high CXCL13+	0.213
RBCK1	1.26282e-42	0.877651	0.61	0.399	6.83566e-38	CD8 T, ISG high CXCL13+	0.211
TNFSF10	1.04625e-50	1.13986	0.396	0.186	5.66334e-46	CD8 T, ISG high CXCL13+	0.21
IFI16	7.91271e-64	1.00965	0.831	0.622	4.28315e-59	CD8 T, ISG high CXCL13+	0.209
TRANK1	2.86062e-42	0.994359	0.521	0.312	1.54845e-37	CD8 T, ISG high CXCL13+	0.209
HSH2D	1.60563e-43	0.790264	0.424	0.216	8.69126e-39	CD8 T, ISG high CXCL13+	0.208
HELZ2	1.0817e-45	0.908184	0.589	0.382	5.85525e-41	CD8 T, ISG high CXCL13+	0.207
CCL4	6.39555e-27	0.640127	0.606	0.403	3.46191e-22	CD8 T, ISG high CXCL13+	0.203
SP110	6.6816e-48	0.839078	0.76	0.558	3.61675e-43	CD8 T, ISG high CXCL13+	0.202
PHF11	2.37075e-36	0.722237	0.576	0.376	1.28329e-31	CD8 T, ISG high CXCL13+	0.2
IFIT5	1.55492e-72	1.04334	0.282	0.083	8.41676e-68	CD8 T, ISG high CXCL13+	0.199
DENND2D	1.10239e-35	0.815738	0.68	0.482	5.96722e-31	CD8 T, ISG high CXCL13+	0.198
SLA2	2.91743e-32	0.70575	0.504	0.306	1.57921e-27	CD8 T, ISG high CXCL13+	0.198
CTSW	3.02661e-27	0.525907	0.567	0.37	1.6383e-22	CD8 T, ISG high CXCL13+	0.197
LCK	1.9579e-27	0.494536	0.777	0.584	1.05981e-22	CD8 T, ISG high CXCL13+	0.193
TIGIT	3.85502e-30	0.701048	0.588	0.396	2.08672e-25	CD8 T, ISG high CXCL13+	0.192
SCML4	3.4747e-28	0.520111	0.523	0.331	1.88085e-23	CD8 T, ISG high CXCL13+	0.192
CXCR6	2.44197e-33	0.967803	0.435	0.244	1.32184e-28	CD8 T, ISG high CXCL13+	0.191
GZMH	7.30046e-27	0.59426	0.466	0.275	3.95174e-22	CD8 T, ISG high CXCL13+	0.191
APOL2	3.2903e-35	0.710436	0.633	0.444	1.78104e-30	CD8 T, ISG high CXCL13+	0.189
TRBC2	2.70017e-30	0.403227	0.981	0.793	1.4616e-25	CD8 T, ISG high CXCL13+	0.188
LAP3	1.48534e-30	0.748814	0.556	0.371	8.04015e-26	CD8 T, ISG high CXCL13+	0.185
GIMAP5	3.40189e-29	0.75713	0.563	0.379	1.84144e-24	CD8 T, ISG high CXCL13+	0.184
GBP2	2.72566e-28	0.62819	0.677	0.493	1.4754e-23	CD8 T, ISG high CXCL13+	0.184
RP11-94L15.2	2.49147e-26	0.576885	0.633	0.449	1.34864e-21	CD8 T, ISG high CXCL13+	0.184
CST7	4.36628e-22	0.388438	0.717	0.533	2.36346e-17	CD8 T, ISG high CXCL13+	0.184
GIMAP6	1.03507e-27	0.733288	0.468	0.285	5.60281e-23	CD8 T, ISG high CXCL13+	0.183
STOM	2.99722e-31	0.754887	0.598	0.416	1.62239e-26	CD8 T, ISG high CXCL13+	0.182
SHISA5	4.82978e-45	0.878378	0.713	0.532	2.61436e-40	CD8 T, ISG high CXCL13+	0.181
TRAFD1	1.69914e-34	0.996967	0.45	0.27	9.19742e-30	CD8 T, ISG high CXCL13+	0.18
PARP8	1.02832e-28	0.567902	0.767	0.587	5.5663e-24	CD8 T, ISG high CXCL13+	0.18
GBP4	1.60275e-26	0.69985	0.503	0.323	8.67568e-22	CD8 T, ISG high CXCL13+	0.18
NT5C3A	1.15008e-36	0.979892	0.465	0.287	6.22538e-32	CD8 T, ISG high CXCL13+	0.178
CCR5	3.20524e-32	0.943397	0.431	0.253	1.735e-27	CD8 T, ISG high CXCL13+	0.178
IKZF3	2.53949e-25	0.555003	0.611	0.433	1.37463e-20	CD8 T, ISG high CXCL13+	0.178
PSMB9	5.53216e-49	0.760507	0.765	0.588	2.99456e-44	CD8 T, ISG high CXCL13+	0.177
CAPN2	4.75133e-32	0.790054	0.632	0.456	2.5719e-27	CD8 T, ISG high CXCL13+	0.176
ZAP70	6.80748e-18	0.337531	0.746	0.57	3.68489e-13	CD8 T, ISG high CXCL13+	0.176
PDCD1	1.07083e-27	0.839561	0.51	0.336	5.79641e-23	CD8 T, ISG high CXCL13+	0.174
ADAR	2.2731e-31	0.783044	0.677	0.505	1.23043e-26	CD8 T, ISG high CXCL13+	0.172
ARHGEF3	5.85584e-25	0.640026	0.531	0.359	3.16976e-20	CD8 T, ISG high CXCL13+	0.172
FASLG	1.04561e-39	0.859865	0.298	0.127	5.65987e-35	CD8 T, ISG high CXCL13+	0.171
PNPT1	1.94978e-35	0.968144	0.346	0.175	1.05542e-30	CD8 T, ISG high CXCL13+	0.171
PRKCH	7.30101e-27	0.524904	0.802	0.631	3.95203e-22	CD8 T, ISG high CXCL13+	0.171
IFIH1	1.51919e-36	0.814546	0.323	0.153	8.22339e-32	CD8 T, ISG high CXCL13+	0.17
APOBEC3G	2.00192e-26	0.625483	0.704	0.534	1.08364e-21	CD8 T, ISG high CXCL13+	0.17
ID2	2.19269e-23	0.51402	0.736	0.566	1.1869e-18	CD8 T, ISG high CXCL13+	0.17
MOV10	3.69628e-31	0.915899	0.416	0.247	2.00079e-26	CD8 T, ISG high CXCL13+	0.169
TRIM25	8.47098e-30	0.762524	0.44	0.271	4.58534e-25	CD8 T, ISG high CXCL13+	0.169
SIRPG	1.17952e-22	0.571084	0.494	0.325	6.38474e-18	CD8 T, ISG high CXCL13+	0.169
IFNG	4.18886e-24	0.511082	0.393	0.227	2.26743e-19	CD8 T, ISG high CXCL13+	0.166
CLEC2D	3.99404e-33	0.536725	0.831	0.666	2.16198e-28	CD8 T, ISG high CXCL13+	0.165
XRN1	4.83424e-28	0.810937	0.645	0.48	2.61677e-23	CD8 T, ISG high CXCL13+	0.165
CBLB	2.01229e-25	0.475936	0.793	0.628	1.08925e-20	CD8 T, ISG high CXCL13+	0.165
CSF1	1.37399e-36	0.81738	0.299	0.135	7.4374e-32	CD8 T, ISG high CXCL13+	0.164
C5orf56	1.03474e-24	0.459105	0.466	0.302	5.60102e-20	CD8 T, ISG high CXCL13+	0.164
PTPRCAP	5.10787e-48	0.629297	0.905	0.743	2.76489e-43	CD8 T, ISG high CXCL13+	0.162
EVL	7.84667e-35	0.555358	0.875	0.713	4.2474e-30	CD8 T, ISG high CXCL13+	0.162
LPIN2	3.1939e-24	0.648354	0.443	0.281	1.72886e-19	CD8 T, ISG high CXCL13+	0.162
LCP2	4.5113e-22	0.359953	0.811	0.649	2.44197e-17	CD8 T, ISG high CXCL13+	0.162
FYN	1.82085e-17	0.324677	0.877	0.715	9.85628e-13	CD8 T, ISG high CXCL13+	0.162
TRGC2	1.11199e-24	0.52153	0.383	0.223	6.01922e-20	CD8 T, ISG high CXCL13+	0.16
SPATS2L	2.77185e-29	0.693523	0.361	0.202	1.5004e-24	CD8 T, ISG high CXCL13+	0.159
PPM1K	1.62224e-25	0.769198	0.447	0.289	8.78116e-21	CD8 T, ISG high CXCL13+	0.158
TAP1	1.38724e-44	0.843172	0.801	0.645	7.50914e-40	CD8 T, ISG high CXCL13+	0.156
IFITM2	3.10194e-65	0.883998	0.881	0.726	1.67908e-60	CD8 T, ISG high CXCL13+	0.155
CCND2	7.98584e-19	0.463587	0.699	0.544	4.32274e-14	CD8 T, ISG high CXCL13+	0.155
SP100	8.11713e-64	0.87808	0.89	0.738	4.3938e-59	CD8 T, ISG high CXCL13+	0.152
ODF2L	7.65148e-22	0.413234	0.396	0.244	4.14175e-17	CD8 T, ISG high CXCL13+	0.152
TRIM14	3.83376e-21	0.661459	0.482	0.331	2.07521e-16	CD8 T, ISG high CXCL13+	0.151
TMEM140	2.10169e-22	0.565765	0.428	0.278	1.13765e-17	CD8 T, ISG high CXCL13+	0.15
CMTR1	1.65859e-20	0.439313	0.438	0.29	8.97797e-16	CD8 T, ISG high CXCL13+	0.148
PARP12	2.30161e-24	0.62574	0.359	0.212	1.24586e-19	CD8 T, ISG high CXCL13+	0.147
GPR171	1.37543e-19	0.57098	0.38	0.233	7.4452e-15	CD8 T, ISG high CXCL13+	0.147
ALOX5AP	2.58251e-21	0.566092	0.584	0.438	1.39791e-16	CD8 T, ISG high CXCL13+	0.146
CD69	2.83421e-13	0.350316	0.749	0.603	1.53416e-08	CD8 T, ISG high CXCL13+	0.146
PML	6.42418e-24	0.60801	0.507	0.362	3.47741e-19	CD8 T, ISG high CXCL13+	0.145
FYB	2.05184e-20	0.36379	0.894	0.753	1.11066e-15	CD8 T, ISG high CXCL13+	0.141
HAVCR2	1.55028e-18	0.748926	0.478	0.338	8.39164e-14	CD8 T, ISG high CXCL13+	0.14
ZNFX1	1.75522e-19	0.69273	0.559	0.42	9.50098e-15	CD8 T, ISG high CXCL13+	0.139
PSMB8	1.62215e-29	0.619403	0.729	0.591	8.7807e-25	CD8 T, ISG high CXCL13+	0.138
LNPEP	7.34562e-16	0.474513	0.638	0.501	3.97618e-11	CD8 T, ISG high CXCL13+	0.137
TRIM21	1.64524e-23	0.743996	0.304	0.169	8.90568e-19	CD8 T, ISG high CXCL13+	0.135
PCED1B	2.73186e-16	0.346495	0.491	0.356	1.47876e-11	CD8 T, ISG high CXCL13+	0.135
CD48	2.76654e-21	0.52838	0.62	0.486	1.49753e-16	CD8 T, ISG high CXCL13+	0.134
DGKH	4.76398e-17	0.447246	0.387	0.254	2.57874e-12	CD8 T, ISG high CXCL13+	0.133
NLRC5	2.25134e-29	0.488351	0.905	0.773	1.21865e-24	CD8 T, ISG high CXCL13+	0.132
HELB	2.40875e-21	0.584573	0.299	0.167	1.30385e-16	CD8 T, ISG high CXCL13+	0.132
BTN3A2	2.81464e-19	0.465951	0.674	0.542	1.52356e-14	CD8 T, ISG high CXCL13+	0.132
UBA7	2.16646e-17	0.64236	0.46	0.328	1.1727e-12	CD8 T, ISG high CXCL13+	0.132
SAMD3	1.66991e-15	0.436466	0.387	0.255	9.03922e-11	CD8 T, ISG high CXCL13+	0.132
GVINP1	4.24579e-15	0.411678	0.441	0.309	2.29824e-10	CD8 T, ISG high CXCL13+	0.132
TOX	4.26162e-14	0.437617	0.465	0.333	2.30682e-09	CD8 T, ISG high CXCL13+	0.132
GBP3	1.40056e-22	0.728463	0.284	0.153	7.58124e-18	CD8 T, ISG high CXCL13+	0.131
GRAP2	2.05047e-17	0.456731	0.356	0.225	1.10992e-12	CD8 T, ISG high CXCL13+	0.131
GALM	1.6307e-16	0.495982	0.547	0.416	8.82699e-12	CD8 T, ISG high CXCL13+	0.131
PRKD2	3.91433e-18	0.417301	0.35	0.22	2.11883e-13	CD8 T, ISG high CXCL13+	0.13
NUB1	1.72118e-16	0.527649	0.456	0.327	9.31676e-12	CD8 T, ISG high CXCL13+	0.129
NMI	1.26061e-18	0.57211	0.374	0.246	6.82366e-14	CD8 T, ISG high CXCL13+	0.128
SIT1	5.70047e-14	0.371957	0.434	0.306	3.08566e-09	CD8 T, ISG high CXCL13+	0.128
N4BP1	2.34536e-17	0.477883	0.355	0.228	1.26954e-12	CD8 T, ISG high CXCL13+	0.127
DTHD1	2.78374e-16	0.447631	0.352	0.225	1.50684e-11	CD8 T, ISG high CXCL13+	0.127
CXCL13	8.28551e-18	0.714346	0.296	0.17	4.48495e-13	CD8 T, ISG high CXCL13+	0.126
CNP	1.46485e-18	0.731913	0.438	0.313	7.92925e-14	CD8 T, ISG high CXCL13+	0.125
KLRD1	2.10455e-16	0.690182	0.378	0.253	1.13919e-11	CD8 T, ISG high CXCL13+	0.125
JAK3	4.68681e-26	0.494139	0.834	0.71	2.53697e-21	CD8 T, ISG high CXCL13+	0.124
TREX1	8.25664e-23	0.726867	0.273	0.149	4.46932e-18	CD8 T, ISG high CXCL13+	0.124
UBASH3A	9.99576e-15	0.381501	0.381	0.257	5.4107e-10	CD8 T, ISG high CXCL13+	0.124
PSME2	2.26602e-17	0.428136	0.754	0.631	1.22659e-12	CD8 T, ISG high CXCL13+	0.123
ITGA1	2.69707e-18	0.470766	0.28	0.158	1.45993e-13	CD8 T, ISG high CXCL13+	0.122
PI4K2B	2.71286e-17	0.3412	0.312	0.19	1.46847e-12	CD8 T, ISG high CXCL13+	0.122
MLLT3	4.15249e-15	0.506087	0.428	0.306	2.24774e-10	CD8 T, ISG high CXCL13+	0.122
SP140	1.2918e-13	0.432553	0.551	0.429	6.9925e-09	CD8 T, ISG high CXCL13+	0.122
YEATS2	3.24035e-15	0.550274	0.421	0.301	1.754e-10	CD8 T, ISG high CXCL13+	0.12
SYTL2	3.3455e-15	0.414037	0.328	0.208	1.81092e-10	CD8 T, ISG high CXCL13+	0.12
CLEC2B	2.90129e-13	0.340962	0.526	0.406	1.57047e-08	CD8 T, ISG high CXCL13+	0.12
SYNE2	6.80721e-16	0.443656	0.782	0.663	3.68474e-11	CD8 T, ISG high CXCL13+	0.119
BTN3A1	3.85408e-11	0.342747	0.545	0.426	2.08621e-06	CD8 T, ISG high CXCL13+	0.119
TBC1D10C	3.22636e-15	0.507078	0.655	0.538	1.74643e-10	CD8 T, ISG high CXCL13+	0.117
ECE1	6.30004e-15	0.651332	0.386	0.269	3.41021e-10	CD8 T, ISG high CXCL13+	0.117
BTN3A3	7.07369e-12	0.35991	0.416	0.299	3.82899e-07	CD8 T, ISG high CXCL13+	0.117
UTRN	4.24927e-18	0.526811	0.71	0.597	2.30013e-13	CD8 T, ISG high CXCL13+	0.113
RGS1	1.0868e-13	0.329619	0.858	0.745	5.88283e-09	CD8 T, ISG high CXCL13+	0.113
LYST	1.55935e-16	0.52191	0.736	0.624	8.44078e-12	CD8 T, ISG high CXCL13+	0.112
THEMIS	2.25196e-12	0.38088	0.362	0.251	1.21898e-07	CD8 T, ISG high CXCL13+	0.111
PSMA5	6.94618e-15	0.470226	0.576	0.466	3.75997e-10	CD8 T, ISG high CXCL13+	0.11
DYNLT1	1.23151e-13	0.517981	0.425	0.315	6.66614e-09	CD8 T, ISG high CXCL13+	0.11
TRAF3IP3	3.03691e-11	0.33449	0.614	0.504	1.64388e-06	CD8 T, ISG high CXCL13+	0.11
RAB27A	3.13197e-09	0.335679	0.496	0.386	0.000169533	CD8 T, ISG high CXCL13+	0.11
HCST	1.35749e-15	0.342643	0.613	0.504	7.34811e-11	CD8 T, ISG high CXCL13+	0.109
CHMP5	1.97119e-15	0.601246	0.368	0.259	1.067e-10	CD8 T, ISG high CXCL13+	0.109
CD164	6.16654e-18	0.575907	0.67	0.562	3.33795e-13	CD8 T, ISG high CXCL13+	0.108
IRF2	2.77013e-12	0.479041	0.487	0.379	1.49947e-07	CD8 T, ISG high CXCL13+	0.108
SLAMF7	1.00321e-10	0.526382	0.475	0.367	5.4304e-06	CD8 T, ISG high CXCL13+	0.108
STAT4	1.1573e-10	0.334451	0.645	0.537	6.26446e-06	CD8 T, ISG high CXCL13+	0.108
GPRIN3	2.62406e-11	0.424648	0.548	0.441	1.4204e-06	CD8 T, ISG high CXCL13+	0.107
SEMA4D	1.0459e-12	0.419768	0.676	0.57	5.66146e-08	CD8 T, ISG high CXCL13+	0.106
C14orf159	8.11672e-12	0.472615	0.462	0.356	4.39358e-07	CD8 T, ISG high CXCL13+	0.106
GIMAP1	3.98038e-14	0.554532	0.312	0.207	2.15458e-09	CD8 T, ISG high CXCL13+	0.105
OPTN	5.62742e-10	0.349208	0.588	0.483	3.04612e-05	CD8 T, ISG high CXCL13+	0.105
PRKCQ	3.11818e-10	0.37259	0.425	0.321	1.68787e-05	CD8 T, ISG high CXCL13+	0.104
GIMAP2	1.94799e-14	0.679295	0.301	0.198	1.05444e-09	CD8 T, ISG high CXCL13+	0.103
PIM1	1.97325e-10	0.450073	0.475	0.375	1.06812e-05	CD8 T, ISG high CXCL13+	0.1
SLAMF6	1.19728e-09	0.416276	0.356	0.256	6.48086e-05	CD8 T, ISG high CXCL13+	0.1
TTC39C	1.18931e-11	0.474261	0.528	0.429	6.43775e-07	CD8 T, ISG high CXCL13+	0.099
RNF213	1.21697e-116	1.23142	0.991	0.893	6.58748e-112	CD8 T, ISG high CXCL13+	0.098
CXCR3	9.1152e-10	0.423247	0.425	0.327	4.93406e-05	CD8 T, ISG high CXCL13+	0.098
MSN	1.05391e-15	0.382991	0.862	0.766	5.70482e-11	CD8 T, ISG high CXCL13+	0.096
TSEN54	8.4949e-10	0.45809	0.383	0.287	4.59829e-05	CD8 T, ISG high CXCL13+	0.096
TTC39B	4.06959e-10	0.335398	0.309	0.214	2.20287e-05	CD8 T, ISG high CXCL13+	0.095
IPCEF1	8.00047e-09	0.332384	0.384	0.289	0.000433066	CD8 T, ISG high CXCL13+	0.095
NCALD	2.88822e-10	0.346265	0.293	0.199	1.56339e-05	CD8 T, ISG high CXCL13+	0.094
CCND3	1.80318e-10	0.382652	0.657	0.564	9.7606e-06	CD8 T, ISG high CXCL13+	0.093
HAPLN3	1.27253e-11	0.659456	0.284	0.192	6.88821e-07	CD8 T, ISG high CXCL13+	0.092
ETNK1	2.06329e-11	0.414668	0.721	0.629	1.11686e-06	CD8 T, ISG high CXCL13+	0.092
ARPC5L	7.47668e-09	0.367837	0.444	0.352	0.000404712	CD8 T, ISG high CXCL13+	0.092
SYNE1	6.28708e-10	0.356537	0.68	0.589	3.4032e-05	CD8 T, ISG high CXCL13+	0.091
APOBEC3C	2.62862e-20	0.455032	0.87	0.78	1.42287e-15	CD8 T, ISG high CXCL13+	0.09
DEF6	3.34578e-09	0.330364	0.617	0.528	0.000181107	CD8 T, ISG high CXCL13+	0.089
SPATA13	3.12828e-08	0.353119	0.433	0.344	0.00169334	CD8 T, ISG high CXCL13+	0.089
GSTK1	8.68189e-15	0.407947	0.705	0.617	4.69951e-10	CD8 T, ISG high CXCL13+	0.088
FBXO6	1.64619e-11	0.474242	0.251	0.163	8.91084e-07	CD8 T, ISG high CXCL13+	0.088
ITGB7	9.5e-09	0.455195	0.315	0.229	0.000514235	CD8 T, ISG high CXCL13+	0.086
TMX1	1.5959e-09	0.524757	0.435	0.353	8.6386e-05	CD8 T, ISG high CXCL13+	0.082
GSDMD	3.84275e-09	0.528768	0.466	0.384	0.000208008	CD8 T, ISG high CXCL13+	0.082
BIN1	1.66602e-08	0.828176	0.54	0.458	0.000901815	CD8 T, ISG high CXCL13+	0.082
ATHL1	2.95497e-08	0.50603	0.409	0.327	0.00159952	CD8 T, ISG high CXCL13+	0.082
NLRC3	1.04741e-07	0.412749	0.412	0.33	0.00566962	CD8 T, ISG high CXCL13+	0.082
TBCD	1.50889e-07	0.3724	0.494	0.413	0.0081676	CD8 T, ISG high CXCL13+	0.081
WIPF1	6.12382e-15	0.362373	0.884	0.804	3.31482e-10	CD8 T, ISG high CXCL13+	0.08
MIR155HG	9.02527e-09	0.686385	0.339	0.259	0.000488538	CD8 T, ISG high CXCL13+	0.08
CASP1	2.01981e-08	0.483029	0.33	0.25	0.00109332	CD8 T, ISG high CXCL13+	0.08
MYD88	1.17499e-06	0.430102	0.455	0.375	0.0636022	CD8 T, ISG high CXCL13+	0.08
MYL12A	1.02849e-38	0.584013	0.894	0.815	5.56721e-34	CD8 T, ISG high CXCL13+	0.079
PLCG1	6.52333e-07	0.328858	0.368	0.289	0.0353108	CD8 T, ISG high CXCL13+	0.079
MVP	1.50264e-10	0.521475	0.562	0.484	8.13379e-06	CD8 T, ISG high CXCL13+	0.078
PSD4	4.95084e-07	0.401318	0.497	0.419	0.0267989	CD8 T, ISG high CXCL13+	0.078
PSME1	5.97802e-41	0.513282	0.96	0.883	3.2359e-36	CD8 T, ISG high CXCL13+	0.077
IL2RG	2.30103e-17	0.387246	0.849	0.772	1.24555e-12	CD8 T, ISG high CXCL13+	0.077
AZI2	3.58185e-08	0.340411	0.287	0.21	0.00193886	CD8 T, ISG high CXCL13+	0.077
ABI3	5.39883e-08	0.425799	0.37	0.293	0.00292238	CD8 T, ISG high CXCL13+	0.077
F2R	2.50051e-07	0.46788	0.302	0.225	0.0135353	CD8 T, ISG high CXCL13+	0.077
FCHSD1	3.36561e-07	0.410238	0.318	0.241	0.018218	CD8 T, ISG high CXCL13+	0.077
RASSF1	1.20037e-07	0.40813	0.435	0.359	0.00649758	CD8 T, ISG high CXCL13+	0.076
YARS	1.15975e-07	0.479324	0.411	0.336	0.00627771	CD8 T, ISG high CXCL13+	0.075
SNX6	2.41761e-07	0.40331	0.46	0.386	0.0130865	CD8 T, ISG high CXCL13+	0.074
RASSF5	8.40229e-07	0.381333	0.523	0.449	0.0454816	CD8 T, ISG high CXCL13+	0.074
SETX	6.78764e-07	0.377726	0.548	0.475	0.0367415	CD8 T, ISG high CXCL13+	0.073
HMOX2	6.41933e-08	0.415113	0.424	0.351	0.00347478	CD8 T, ISG high CXCL13+	0.073
S100PBP	4.36922e-06	0.346827	0.391	0.319	0.236506	CD8 T, ISG high CXCL13+	0.072
ERAP2	3.20769e-06	0.390596	0.396	0.325	0.173632	CD8 T, ISG high CXCL13+	0.071
NOTCH1	4.70023e-06	0.352446	0.566	0.496	0.254424	CD8 T, ISG high CXCL13+	0.07
ARHGAP30	8.07523e-08	0.453567	0.513	0.444	0.00437112	CD8 T, ISG high CXCL13+	0.069
TMEM50A	5.66186e-07	0.335537	0.493	0.424	0.0306477	CD8 T, ISG high CXCL13+	0.069
PDE4DIP	1.32256e-05	0.350512	0.523	0.454	0.715903	CD8 T, ISG high CXCL13+	0.069
TRAF5	7.72805e-06	0.371739	0.479	0.411	0.418319	CD8 T, ISG high CXCL13+	0.068
C1GALT1	3.90827e-06	0.383805	0.292	0.225	0.211555	CD8 T, ISG high CXCL13+	0.067
SNAP47	4.10918e-06	0.440973	0.326	0.259	0.22243	CD8 T, ISG high CXCL13+	0.067
COX5A	1.0647e-08	0.449455	0.466	0.4	0.000576321	CD8 T, ISG high CXCL13+	0.066
TRIM38	9.32526e-07	0.473349	0.434	0.368	0.0504777	CD8 T, ISG high CXCL13+	0.066
ASXL2	5.4213e-06	0.341299	0.457	0.391	0.293455	CD8 T, ISG high CXCL13+	0.066
ITGAE	2.55556e-08	0.639822	0.459	0.394	0.00138332	CD8 T, ISG high CXCL13+	0.065
RAC2	1.58977e-19	0.380759	0.868	0.803	8.60541e-15	CD8 T, ISG high CXCL13+	0.065
PSTPIP1	3.23643e-06	0.36028	0.523	0.459	0.175188	CD8 T, ISG high CXCL13+	0.064
CALCOCO2	5.91785e-06	0.446237	0.471	0.407	0.320333	CD8 T, ISG high CXCL13+	0.064
TRIM69	3.12882e-05	0.407645	0.33	0.267	1	CD8 T, ISG high CXCL13+	0.063
CCDC69	5.856e-05	0.336671	0.314	0.252	1	CD8 T, ISG high CXCL13+	0.062
HNRNPF	6.83827e-07	0.337897	0.623	0.561	0.0370156	CD8 T, ISG high CXCL13+	0.062
ADAM8	5.1027e-05	0.372503	0.39	0.329	1	CD8 T, ISG high CXCL13+	0.061
CD97	4.1145e-09	0.364934	0.735	0.674	0.000222718	CD8 T, ISG high CXCL13+	0.061
PFKP	6.58441e-07	0.501556	0.481	0.421	0.0356414	CD8 T, ISG high CXCL13+	0.06
TRIM26	8.68101e-05	0.355851	0.359	0.299	1	CD8 T, ISG high CXCL13+	0.06
WARS	1.08636e-05	0.383181	0.504	0.445	0.588045	CD8 T, ISG high CXCL13+	0.059
USP15	3.95689e-06	0.346773	0.597	0.539	0.214187	CD8 T, ISG high CXCL13+	0.058
ASB2	1.83161e-05	0.432846	0.282	0.226	0.991451	CD8 T, ISG high CXCL13+	0.056
SCLT1	4.54113e-05	0.335183	0.264	0.209	1	CD8 T, ISG high CXCL13+	0.055
EXOC2	0.000243143	0.332351	0.342	0.288	1	CD8 T, ISG high CXCL13+	0.054
APOL3	0.000295869	0.34153	0.309	0.256	1	CD8 T, ISG high CXCL13+	0.053
SYTL3	6.74141e-06	0.412099	0.506	0.454	0.364912	CD8 T, ISG high CXCL13+	0.052
C17orf62	1.3959e-10	0.474279	0.652	0.601	7.55602e-06	CD8 T, ISG high CXCL13+	0.051
MCM3	0.000682157	0.373801	0.254	0.203	1	CD8 T, ISG high CXCL13+	0.051
CLDND1	4.3265e-05	0.345256	0.444	0.394	1	CD8 T, ISG high CXCL13+	0.05
NMRK1	0.000320426	0.328287	0.251	0.201	1	CD8 T, ISG high CXCL13+	0.05
USP20	0.000789675	0.371484	0.391	0.341	1	CD8 T, ISG high CXCL13+	0.05
GFOD1	0.000315501	0.367604	0.274	0.225	1	CD8 T, ISG high CXCL13+	0.049
RGS14	0.000776443	0.330761	0.312	0.264	1	CD8 T, ISG high CXCL13+	0.048
TAPBP	1.14966e-20	0.400249	0.935	0.888	6.22311e-16	CD8 T, ISG high CXCL13+	0.047
IDH2	8.1389e-05	0.340141	0.484	0.437	1	CD8 T, ISG high CXCL13+	0.047
MAP4	0.000101469	0.382933	0.554	0.508	1	CD8 T, ISG high CXCL13+	0.046
CORO1A	1.26134e-14	0.32681	0.899	0.854	6.82765e-10	CD8 T, ISG high CXCL13+	0.045
WDFY1	0.0013154	0.332349	0.283	0.239	1	CD8 T, ISG high CXCL13+	0.044
ARHGAP9	8.42085e-09	0.378613	0.688	0.644	0.000455821	CD8 T, ISG high CXCL13+	0.044
SNX20	0.0016756	0.387945	0.346	0.303	1	CD8 T, ISG high CXCL13+	0.043
NF1	0.00142816	0.365009	0.339	0.297	1	CD8 T, ISG high CXCL13+	0.042
MAGED2	0.00174613	0.367513	0.255	0.214	1	CD8 T, ISG high CXCL13+	0.041
TINF2	0.00202844	0.337058	0.304	0.264	1	CD8 T, ISG high CXCL13+	0.04
CEP250	0.00249537	0.390976	0.268	0.228	1	CD8 T, ISG high CXCL13+	0.04
HM13	0.00101026	0.335258	0.499	0.46	1	CD8 T, ISG high CXCL13+	0.039
CD2BP2	0.000590954	0.349055	0.39	0.353	1	CD8 T, ISG high CXCL13+	0.037
ACSL5	0.00591927	0.375393	0.317	0.282	1	CD8 T, ISG high CXCL13+	0.035
RBPJ	0.00551064	0.341867	0.522	0.496	1	CD8 T, ISG high CXCL13+	0.026
ENTPD1	0.00836059	0.512796	0.532	0.512	1	CD8 T, ISG high CXCL13+	0.02
SASH3	0.000783914	0.355167	0.566	0.546	1	CD8 T, ISG high CXCL13+	0.02
IL10RA	0.000680912	0.388413	0.62	0.602	1	CD8 T, ISG high CXCL13+	0.018
PTPN6	0.00683061	0.412309	0.512	0.5	1	CD8 T, ISG high CXCL13+	0.012
HLA-A	1.01261e-57	0.445243	0.999	0.994	5.48125e-53	CD8 T, ISG high CXCL13+	0.005
HLA-E	8.09442e-26	0.33975	1	0.997	4.38151e-21	CD8 T, ISG high CXCL13+	0.003
HLA-C	7.93565e-40	0.334945	1	0.999	4.29557e-35	CD8 T, ISG high CXCL13+	0.001
PRF1	0	1.29338	0.794	0.377	0	CD8 T, PD1+ TOX+ CXCL13+	0.417
CCL4	0	1.05001	0.734	0.32	0	CD8 T, PD1+ TOX+ CXCL13+	0.414
NKG7	0	1.40432	0.823	0.41	0	CD8 T, PD1+ TOX+ CXCL13+	0.413
CCL5	0	1.72268	0.921	0.532	0	CD8 T, PD1+ TOX+ CXCL13+	0.389
CST7	0	1.13136	0.842	0.455	0	CD8 T, PD1+ TOX+ CXCL13+	0.387
CD8A	0	1.60429	0.753	0.374	0	CD8 T, PD1+ TOX+ CXCL13+	0.379
PDCD1	0	1.28169	0.637	0.259	0	CD8 T, PD1+ TOX+ CXCL13+	0.378
GZMA	0	1.2133	0.724	0.349	0	CD8 T, PD1+ TOX+ CXCL13+	0.375
DUSP4	0	1.51925	0.791	0.421	0	CD8 T, PD1+ TOX+ CXCL13+	0.37
CXCL13	0	2.27917	0.452	0.096	0	CD8 T, PD1+ TOX+ CXCL13+	0.356
GZMK	0	1.00594	0.6	0.248	0	CD8 T, PD1+ TOX+ CXCL13+	0.352
KLRK1	5.04288e-292	0.740811	0.661	0.311	2.72971e-287	CD8 T, PD1+ TOX+ CXCL13+	0.35
CTLA4	1.75498e-293	1.07268	0.623	0.274	9.49971e-289	CD8 T, PD1+ TOX+ CXCL13+	0.349
CRTAM	0	1.80145	0.521	0.182	0	CD8 T, PD1+ TOX+ CXCL13+	0.339
CD8B	0	0.997351	0.574	0.236	0	CD8 T, PD1+ TOX+ CXCL13+	0.338
TOX	1.08326e-275	0.975066	0.589	0.267	5.86368e-271	CD8 T, PD1+ TOX+ CXCL13+	0.322
CD3G	1.24511e-278	0.769546	0.93	0.611	6.7398e-274	CD8 T, PD1+ TOX+ CXCL13+	0.319
ITM2A	1.67915e-263	1.04592	0.679	0.361	9.08925e-259	CD8 T, PD1+ TOX+ CXCL13+	0.318
CD3E	1.1909e-238	0.58775	0.891	0.573	6.44632e-234	CD8 T, PD1+ TOX+ CXCL13+	0.318
CBLB	0	1.06281	0.881	0.566	0	CD8 T, PD1+ TOX+ CXCL13+	0.315
CD2	2.45007e-264	0.828829	0.869	0.557	1.32622e-259	CD8 T, PD1+ TOX+ CXCL13+	0.312
HNRNPLL	9.22553e-244	0.808125	0.709	0.4	4.99378e-239	CD8 T, PD1+ TOX+ CXCL13+	0.309
IL32	3.40467e-242	0.596529	0.904	0.6	1.84295e-237	CD8 T, PD1+ TOX+ CXCL13+	0.304
CD3D	3.71373e-202	0.667954	0.831	0.531	2.01024e-197	CD8 T, PD1+ TOX+ CXCL13+	0.3
TRAC	3.57025e-218	0.673522	0.923	0.626	1.93258e-213	CD8 T, PD1+ TOX+ CXCL13+	0.297
GZMH	7.17322e-242	0.987911	0.514	0.218	3.88287e-237	CD8 T, PD1+ TOX+ CXCL13+	0.296
CTSW	5.62144e-233	0.96629	0.608	0.313	3.04289e-228	CD8 T, PD1+ TOX+ CXCL13+	0.295
SH2D2A	3.99186e-198	0.575503	0.714	0.419	2.16079e-193	CD8 T, PD1+ TOX+ CXCL13+	0.295
NAB1	9.45017e-255	0.961612	0.542	0.25	5.11538e-250	CD8 T, PD1+ TOX+ CXCL13+	0.292
TIGIT	2.69391e-200	0.858839	0.632	0.34	1.45821e-195	CD8 T, PD1+ TOX+ CXCL13+	0.292
SIRPG	5.11003e-228	0.920942	0.559	0.268	2.76606e-223	CD8 T, PD1+ TOX+ CXCL13+	0.291
CXCR6	6.62503e-270	1.49588	0.478	0.188	3.58613e-265	CD8 T, PD1+ TOX+ CXCL13+	0.29
GZMB	1.75704e-215	0.946502	0.534	0.244	9.51088e-211	CD8 T, PD1+ TOX+ CXCL13+	0.29
DTHD1	4.80652e-270	0.904087	0.455	0.166	2.60177e-265	CD8 T, PD1+ TOX+ CXCL13+	0.289
PRDM1	4.1111e-282	1.12505	0.814	0.527	2.22534e-277	CD8 T, PD1+ TOX+ CXCL13+	0.287
VCAM1	0	2.00575	0.368	0.082	0	CD8 T, PD1+ TOX+ CXCL13+	0.286
LYST	0	1.14034	0.85	0.566	0	CD8 T, PD1+ TOX+ CXCL13+	0.284
LAG3	1.46875e-242	0.686665	0.471	0.187	7.95036e-238	CD8 T, PD1+ TOX+ CXCL13+	0.284
CD27	5.62031e-219	0.704262	0.603	0.319	3.04227e-214	CD8 T, PD1+ TOX+ CXCL13+	0.284
PRKCH	1.87139e-248	0.817068	0.853	0.577	1.01298e-243	CD8 T, PD1+ TOX+ CXCL13+	0.276
HAVCR2	3.81707e-244	1.40982	0.557	0.283	2.06618e-239	CD8 T, PD1+ TOX+ CXCL13+	0.274
INPP4B	2.75918e-190	0.81834	0.629	0.357	1.49354e-185	CD8 T, PD1+ TOX+ CXCL13+	0.272
TNFRSF9	1.81227e-258	1.25627	0.429	0.158	9.80979e-254	CD8 T, PD1+ TOX+ CXCL13+	0.271
IFNG	1.83188e-235	0.928701	0.445	0.175	9.91597e-231	CD8 T, PD1+ TOX+ CXCL13+	0.27
SH2D1A	3.40316e-181	0.81022	0.578	0.309	1.84213e-176	CD8 T, PD1+ TOX+ CXCL13+	0.269
IL2RB	1.17935e-158	0.556497	0.718	0.453	6.38385e-154	CD8 T, PD1+ TOX+ CXCL13+	0.265
FYN	7.74549e-284	0.82791	0.926	0.665	4.19264e-279	CD8 T, PD1+ TOX+ CXCL13+	0.261
RGS1	0	1.2644	0.948	0.693	0	CD8 T, PD1+ TOX+ CXCL13+	0.255
RAB27A	3.15034e-181	0.865457	0.588	0.335	1.70528e-176	CD8 T, PD1+ TOX+ CXCL13+	0.253
ETS1	5.87135e-151	0.681078	0.719	0.474	3.17816e-146	CD8 T, PD1+ TOX+ CXCL13+	0.245
TRBC2	0	0.785206	0.991	0.747	0	CD8 T, PD1+ TOX+ CXCL13+	0.244
ITK	4.40234e-134	0.607506	0.704	0.461	2.38299e-129	CD8 T, PD1+ TOX+ CXCL13+	0.243
LINC00152	2.7767e-156	0.394083	0.707	0.465	1.50303e-151	CD8 T, PD1+ TOX+ CXCL13+	0.242
F2R	3.76942e-183	0.903934	0.413	0.176	2.04039e-178	CD8 T, PD1+ TOX+ CXCL13+	0.237
ATXN1	4.97727e-184	0.82632	0.731	0.499	2.6942e-179	CD8 T, PD1+ TOX+ CXCL13+	0.232
SYTL3	1.58127e-143	0.698765	0.636	0.404	8.5594e-139	CD8 T, PD1+ TOX+ CXCL13+	0.232
RP11-94L15.2	3.2958e-149	0.738988	0.637	0.406	1.78402e-144	CD8 T, PD1+ TOX+ CXCL13+	0.231
LCK	1.1215e-130	0.592842	0.773	0.542	6.07066e-126	CD8 T, PD1+ TOX+ CXCL13+	0.231
APOBEC3G	4.84371e-191	0.936079	0.72	0.491	2.6219e-186	CD8 T, PD1+ TOX+ CXCL13+	0.229
KLRD1	4.72458e-160	0.862935	0.436	0.207	2.55741e-155	CD8 T, PD1+ TOX+ CXCL13+	0.229
GBP5	7.72608e-135	0.759188	0.65	0.422	4.18213e-130	CD8 T, PD1+ TOX+ CXCL13+	0.228
SNAP47	7.41888e-172	0.982468	0.438	0.212	4.01584e-167	CD8 T, PD1+ TOX+ CXCL13+	0.226
RARRES3	2.22466e-157	0.701714	0.646	0.42	1.20421e-152	CD8 T, PD1+ TOX+ CXCL13+	0.226
PTPN22	4.50271e-126	0.603871	0.697	0.475	2.43731e-121	CD8 T, PD1+ TOX+ CXCL13+	0.222
CD96	7.99952e-109	0.548205	0.682	0.46	4.33014e-104	CD8 T, PD1+ TOX+ CXCL13+	0.222
RNF19A	1.51555e-220	0.817831	0.889	0.67	8.20367e-216	CD8 T, PD1+ TOX+ CXCL13+	0.219
GPR171	3.1754e-145	0.644047	0.41	0.191	1.71884e-140	CD8 T, PD1+ TOX+ CXCL13+	0.219
GPR56	2.83738e-154	0.826475	0.45	0.232	1.53587e-149	CD8 T, PD1+ TOX+ CXCL13+	0.218
SLA	9.46947e-187	0.941187	0.79	0.573	5.12583e-182	CD8 T, PD1+ TOX+ CXCL13+	0.217
PYHIN1	1.37615e-110	0.490077	0.57	0.353	7.44911e-106	CD8 T, PD1+ TOX+ CXCL13+	0.217
SLA2	3.00838e-127	0.68499	0.483	0.267	1.62844e-122	CD8 T, PD1+ TOX+ CXCL13+	0.216
PDE4D	7.87284e-134	0.709034	0.613	0.399	4.26157e-129	CD8 T, PD1+ TOX+ CXCL13+	0.214
IKZF3	4.85947e-118	0.646517	0.606	0.394	2.63043e-113	CD8 T, PD1+ TOX+ CXCL13+	0.212
DUSP2	1.16842e-172	0.908472	0.843	0.634	6.32464e-168	CD8 T, PD1+ TOX+ CXCL13+	0.209
PAM	2.68564e-123	0.672393	0.459	0.253	1.45374e-118	CD8 T, PD1+ TOX+ CXCL13+	0.206
TMEM2	5.53329e-139	0.746699	0.782	0.579	2.99517e-134	CD8 T, PD1+ TOX+ CXCL13+	0.203
TRAT1	1.41199e-118	0.648174	0.427	0.224	7.64312e-114	CD8 T, PD1+ TOX+ CXCL13+	0.203
CNOT6L	3.3829e-126	0.733119	0.689	0.487	1.83117e-121	CD8 T, PD1+ TOX+ CXCL13+	0.202
NELL2	9.69898e-127	0.606404	0.384	0.185	5.25006e-122	CD8 T, PD1+ TOX+ CXCL13+	0.199
ID2	4.91905e-142	0.751244	0.726	0.53	2.66268e-137	CD8 T, PD1+ TOX+ CXCL13+	0.196
CLEC2D	2.31521e-134	0.579328	0.825	0.631	1.25322e-129	CD8 T, PD1+ TOX+ CXCL13+	0.194
PHLDA1	2.57783e-100	0.57792	0.5	0.309	1.39538e-95	CD8 T, PD1+ TOX+ CXCL13+	0.191
GALM	3.95971e-99	0.695031	0.565	0.381	2.14339e-94	CD8 T, PD1+ TOX+ CXCL13+	0.184
SAMSN1	4.15875e-95	0.61814	0.686	0.502	2.25113e-90	CD8 T, PD1+ TOX+ CXCL13+	0.184
CD247	2.57933e-70	0.361401	0.582	0.398	1.39619e-65	CD8 T, PD1+ TOX+ CXCL13+	0.184
MYO7A	1.13282e-122	1.00895	0.487	0.305	6.13193e-118	CD8 T, PD1+ TOX+ CXCL13+	0.182
FYB	1.30609e-123	0.49269	0.896	0.721	7.06988e-119	CD8 T, PD1+ TOX+ CXCL13+	0.175
DGKH	5.11456e-107	0.71663	0.396	0.221	2.76851e-102	CD8 T, PD1+ TOX+ CXCL13+	0.175
THEMIS	3.02728e-93	0.617383	0.392	0.217	1.63866e-88	CD8 T, PD1+ TOX+ CXCL13+	0.175
ZAP70	2.58846e-72	0.391431	0.714	0.539	1.40113e-67	CD8 T, PD1+ TOX+ CXCL13+	0.175
SLFN12L	9.24276e-80	0.400502	0.461	0.287	5.0031e-75	CD8 T, PD1+ TOX+ CXCL13+	0.174
TRGC2	1.08314e-99	0.52702	0.365	0.192	5.86305e-95	CD8 T, PD1+ TOX+ CXCL13+	0.173
OASL	3.78965e-91	0.664674	0.448	0.275	2.05134e-86	CD8 T, PD1+ TOX+ CXCL13+	0.173
CCND2	7.61918e-85	0.588689	0.685	0.512	4.12426e-80	CD8 T, PD1+ TOX+ CXCL13+	0.173
LBH	1.69448e-78	0.42413	0.621	0.448	9.17222e-74	CD8 T, PD1+ TOX+ CXCL13+	0.173
ARAP2	8.35264e-79	0.523232	0.539	0.369	4.52128e-74	CD8 T, PD1+ TOX+ CXCL13+	0.17
MIAT	4.95079e-75	0.420875	0.5	0.333	2.67986e-70	CD8 T, PD1+ TOX+ CXCL13+	0.167
TNFAIP3	4.20769e-150	0.481732	0.93	0.766	2.27762e-145	CD8 T, PD1+ TOX+ CXCL13+	0.164
AFAP1L2	8.46806e-126	0.712431	0.269	0.107	4.58376e-121	CD8 T, PD1+ TOX+ CXCL13+	0.162
CD84	1.56316e-81	0.669535	0.53	0.368	8.46137e-77	CD8 T, PD1+ TOX+ CXCL13+	0.162
SKAP1	6.33027e-60	0.385082	0.573	0.411	3.42657e-55	CD8 T, PD1+ TOX+ CXCL13+	0.162
CCR5	1.03981e-89	0.809092	0.387	0.226	5.6285e-85	CD8 T, PD1+ TOX+ CXCL13+	0.161
EVL	3.4428e-114	0.634087	0.844	0.685	1.86359e-109	CD8 T, PD1+ TOX+ CXCL13+	0.159
TUBA4A	4.84124e-80	0.575321	0.632	0.473	2.62056e-75	CD8 T, PD1+ TOX+ CXCL13+	0.159
PSTPIP1	1.05184e-89	0.648225	0.585	0.427	5.69361e-85	CD8 T, PD1+ TOX+ CXCL13+	0.158
HCST	4.71906e-97	0.485293	0.63	0.474	2.55443e-92	CD8 T, PD1+ TOX+ CXCL13+	0.156
PPP1R16B	4.01377e-64	0.452172	0.528	0.372	2.17265e-59	CD8 T, PD1+ TOX+ CXCL13+	0.156
MIR155HG	6.2598e-82	0.680625	0.383	0.229	3.38843e-77	CD8 T, PD1+ TOX+ CXCL13+	0.154
ITGA4	3.18308e-79	0.514409	0.717	0.563	1.723e-74	CD8 T, PD1+ TOX+ CXCL13+	0.154
AC003104.1	2.11009e-76	0.340326	0.355	0.202	1.14219e-71	CD8 T, PD1+ TOX+ CXCL13+	0.153
PTPRCAP	6.30078e-130	0.564865	0.869	0.717	3.41061e-125	CD8 T, PD1+ TOX+ CXCL13+	0.152
FASLG	1.77437e-111	0.719311	0.253	0.101	9.60468e-107	CD8 T, PD1+ TOX+ CXCL13+	0.152
JAKMIP1	2.06387e-82	0.670541	0.438	0.286	1.11717e-77	CD8 T, PD1+ TOX+ CXCL13+	0.152
PDE3B	1.44185e-70	0.441271	0.383	0.231	7.80473e-66	CD8 T, PD1+ TOX+ CXCL13+	0.152
APOBEC3D	1.49399e-63	0.332149	0.54	0.39	8.08695e-59	CD8 T, PD1+ TOX+ CXCL13+	0.15
TP53INP1	9.69259e-60	0.433283	0.458	0.309	5.2466e-55	CD8 T, PD1+ TOX+ CXCL13+	0.149
PARP8	1.18563e-65	0.429508	0.711	0.563	6.41779e-61	CD8 T, PD1+ TOX+ CXCL13+	0.148
AHI1	1.1187e-64	0.432262	0.402	0.254	6.05552e-60	CD8 T, PD1+ TOX+ CXCL13+	0.148
COTL1	2.17557e-109	0.607009	0.86	0.714	1.17764e-104	CD8 T, PD1+ TOX+ CXCL13+	0.146
RBPJ	7.87516e-84	0.829161	0.611	0.465	4.26283e-79	CD8 T, PD1+ TOX+ CXCL13+	0.146
TRERF1	1.9675e-69	0.553546	0.451	0.305	1.06501e-64	CD8 T, PD1+ TOX+ CXCL13+	0.146
TNIP3	2.40162e-96	0.491149	0.26	0.116	1.3e-91	CD8 T, PD1+ TOX+ CXCL13+	0.144
DFNB31	2.39071e-69	0.395101	0.477	0.333	1.29409e-64	CD8 T, PD1+ TOX+ CXCL13+	0.144
SIT1	9.4608e-62	0.455747	0.424	0.28	5.12113e-57	CD8 T, PD1+ TOX+ CXCL13+	0.144
FAM46C	1.15222e-49	0.391115	0.69	0.546	6.23699e-45	CD8 T, PD1+ TOX+ CXCL13+	0.144
CRIM1	1.30978e-78	0.399825	0.328	0.185	7.08982e-74	CD8 T, PD1+ TOX+ CXCL13+	0.143
CCDC64	1.04069e-70	0.489059	0.369	0.226	5.63327e-66	CD8 T, PD1+ TOX+ CXCL13+	0.143
CD38	1.4566e-67	0.622007	0.515	0.372	7.88455e-63	CD8 T, PD1+ TOX+ CXCL13+	0.143
OPTN	6.36029e-51	0.329279	0.599	0.456	3.44283e-46	CD8 T, PD1+ TOX+ CXCL13+	0.143
IPCEF1	3.0925e-64	0.574383	0.404	0.262	1.67397e-59	CD8 T, PD1+ TOX+ CXCL13+	0.142
MCTP2	4.91468e-65	0.527214	0.354	0.213	2.66032e-60	CD8 T, PD1+ TOX+ CXCL13+	0.141
GIMAP4	5.16931e-61	0.554687	0.534	0.393	2.79815e-56	CD8 T, PD1+ TOX+ CXCL13+	0.141
FUT8	1.77357e-57	0.46552	0.421	0.28	9.60031e-53	CD8 T, PD1+ TOX+ CXCL13+	0.141
GBP2	2.31448e-62	0.561241	0.611	0.471	1.25283e-57	CD8 T, PD1+ TOX+ CXCL13+	0.14
ATHL1	1.81443e-55	0.448905	0.44	0.3	9.82148e-51	CD8 T, PD1+ TOX+ CXCL13+	0.14
AOAH	7.01139e-49	0.363741	0.5	0.36	3.79526e-44	CD8 T, PD1+ TOX+ CXCL13+	0.14
MAP4K1	1.68718e-73	0.400109	0.649	0.51	9.13268e-69	CD8 T, PD1+ TOX+ CXCL13+	0.139
NAP1L4	7.39478e-67	0.49527	0.709	0.57	4.00279e-62	CD8 T, PD1+ TOX+ CXCL13+	0.139
SLC38A1	2.59736e-50	0.333984	0.779	0.64	1.40595e-45	CD8 T, PD1+ TOX+ CXCL13+	0.139
APMAP	4.14816e-56	0.500918	0.528	0.39	2.2454e-51	CD8 T, PD1+ TOX+ CXCL13+	0.138
ASXL2	4.86769e-67	0.616889	0.5	0.363	2.63488e-62	CD8 T, PD1+ TOX+ CXCL13+	0.137
EOMES	4.65345e-78	0.469649	0.264	0.128	2.51892e-73	CD8 T, PD1+ TOX+ CXCL13+	0.136
SLAMF7	4.03305e-49	0.474185	0.477	0.341	2.18309e-44	CD8 T, PD1+ TOX+ CXCL13+	0.136
KIAA1551	8.73368e-70	0.541173	0.721	0.588	4.72754e-65	CD8 T, PD1+ TOX+ CXCL13+	0.133
FCRL3	1.52298e-53	0.493642	0.362	0.229	8.24389e-49	CD8 T, PD1+ TOX+ CXCL13+	0.133
SRGN	1.01785e-115	0.425346	0.962	0.83	5.5096e-111	CD8 T, PD1+ TOX+ CXCL13+	0.132
TNFRSF1B	2.79791e-57	0.458688	0.664	0.532	1.51451e-52	CD8 T, PD1+ TOX+ CXCL13+	0.132
GPR174	6.81835e-57	0.419674	0.343	0.211	3.69078e-52	CD8 T, PD1+ TOX+ CXCL13+	0.132
ALOX5AP	1.39072e-52	0.445406	0.548	0.416	7.52795e-48	CD8 T, PD1+ TOX+ CXCL13+	0.132
CXCR3	1.289e-47	0.384247	0.434	0.302	6.97733e-43	CD8 T, PD1+ TOX+ CXCL13+	0.132
SLFN5	1.67091e-44	0.365847	0.55	0.418	9.04466e-40	CD8 T, PD1+ TOX+ CXCL13+	0.132
SLAMF6	1.05547e-54	0.4863	0.362	0.231	5.71327e-50	CD8 T, PD1+ TOX+ CXCL13+	0.131
CCSER2	5.59151e-49	0.455707	0.469	0.338	3.02668e-44	CD8 T, PD1+ TOX+ CXCL13+	0.131
APOBEC3C	1.76587e-185	0.852144	0.884	0.755	9.55866e-181	CD8 T, PD1+ TOX+ CXCL13+	0.129
WNK1	4.10454e-78	0.585275	0.763	0.634	2.22179e-73	CD8 T, PD1+ TOX+ CXCL13+	0.129
TTN	6.20979e-71	0.680697	0.639	0.51	3.36136e-66	CD8 T, PD1+ TOX+ CXCL13+	0.129
CHST12	2.87122e-62	0.615365	0.439	0.311	1.55419e-57	CD8 T, PD1+ TOX+ CXCL13+	0.128
PARK7	3.91308e-70	0.518175	0.671	0.544	2.11815e-65	CD8 T, PD1+ TOX+ CXCL13+	0.127
UBASH3A	1.16586e-53	0.449812	0.361	0.234	6.31079e-49	CD8 T, PD1+ TOX+ CXCL13+	0.127
ITGAE	4.01452e-69	1.00918	0.494	0.369	2.17306e-64	CD8 T, PD1+ TOX+ CXCL13+	0.125
SFMBT2	2.3636e-50	0.412738	0.456	0.331	1.27942e-45	CD8 T, PD1+ TOX+ CXCL13+	0.125
TRPS1	2.48405e-52	0.476673	0.39	0.266	1.34462e-47	CD8 T, PD1+ TOX+ CXCL13+	0.124
GOLIM4	2.31115e-58	0.560397	0.384	0.261	1.25103e-53	CD8 T, PD1+ TOX+ CXCL13+	0.123
PAG1	9.86302e-49	0.516662	0.508	0.385	5.33885e-44	CD8 T, PD1+ TOX+ CXCL13+	0.123
EMB	5.92357e-43	0.331871	0.659	0.536	3.20643e-38	CD8 T, PD1+ TOX+ CXCL13+	0.123
TAP1	5.25948e-78	0.558115	0.747	0.625	2.84696e-73	CD8 T, PD1+ TOX+ CXCL13+	0.122
CLEC2B	9.97617e-52	0.436666	0.507	0.385	5.4001e-47	CD8 T, PD1+ TOX+ CXCL13+	0.122
LEPROTL1	1.56848e-44	0.340293	0.634	0.512	8.49019e-40	CD8 T, PD1+ TOX+ CXCL13+	0.122
RALGDS	5.43806e-55	0.598628	0.553	0.432	2.94362e-50	CD8 T, PD1+ TOX+ CXCL13+	0.121
CCDC141	4.6454e-56	0.401393	0.28	0.16	2.51456e-51	CD8 T, PD1+ TOX+ CXCL13+	0.12
SYTL2	2.80707e-50	0.353667	0.307	0.187	1.51947e-45	CD8 T, PD1+ TOX+ CXCL13+	0.12
IL2RG	5.02004e-123	0.574759	0.868	0.749	2.71735e-118	CD8 T, PD1+ TOX+ CXCL13+	0.119
CD97	8.6899e-86	0.605479	0.769	0.65	4.70384e-81	CD8 T, PD1+ TOX+ CXCL13+	0.119
ITGA1	2.38425e-62	0.518945	0.256	0.137	1.29059e-57	CD8 T, PD1+ TOX+ CXCL13+	0.119
IQGAP2	1.43959e-44	0.410334	0.494	0.375	7.79249e-40	CD8 T, PD1+ TOX+ CXCL13+	0.119
LSP1	3.93613e-146	0.573194	0.871	0.753	2.13063e-141	CD8 T, PD1+ TOX+ CXCL13+	0.118
AKNA	6.89058e-60	0.365033	0.806	0.689	3.72987e-55	CD8 T, PD1+ TOX+ CXCL13+	0.117
JAK3	7.73211e-77	0.448311	0.806	0.691	4.18539e-72	CD8 T, PD1+ TOX+ CXCL13+	0.115
ANKRD32	6.96418e-51	0.396401	0.289	0.174	3.76971e-46	CD8 T, PD1+ TOX+ CXCL13+	0.115
ITGAL	1.10304e-55	0.452545	0.715	0.601	5.97077e-51	CD8 T, PD1+ TOX+ CXCL13+	0.114
KLRG1	3.55158e-43	0.393653	0.311	0.197	1.92247e-38	CD8 T, PD1+ TOX+ CXCL13+	0.114
TRAF5	8.5398e-39	0.424225	0.502	0.389	4.62259e-34	CD8 T, PD1+ TOX+ CXCL13+	0.113
GABARAPL1	3.79544e-43	0.457337	0.423	0.311	2.05447e-38	CD8 T, PD1+ TOX+ CXCL13+	0.112
STOM	1.92657e-38	0.430045	0.511	0.4	1.04285e-33	CD8 T, PD1+ TOX+ CXCL13+	0.111
CADM1	3.64927e-53	0.628533	0.279	0.169	1.97535e-48	CD8 T, PD1+ TOX+ CXCL13+	0.11
PTPN7	2.61013e-44	0.514081	0.56	0.45	1.41286e-39	CD8 T, PD1+ TOX+ CXCL13+	0.11
SYT11	3.26467e-47	0.60031	0.338	0.229	1.76716e-42	CD8 T, PD1+ TOX+ CXCL13+	0.109
IL6ST	1.68501e-45	0.58734	0.549	0.44	9.12093e-41	CD8 T, PD1+ TOX+ CXCL13+	0.109
PFKFB3	4.5891e-36	0.364453	0.535	0.427	2.48408e-31	CD8 T, PD1+ TOX+ CXCL13+	0.108
SRRT	8.68313e-49	0.534121	0.478	0.371	4.70018e-44	CD8 T, PD1+ TOX+ CXCL13+	0.107
MSN	2.56333e-76	0.467676	0.853	0.747	1.38753e-71	CD8 T, PD1+ TOX+ CXCL13+	0.106
ZBTB38	9.17809e-38	0.501223	0.399	0.293	4.9681e-33	CD8 T, PD1+ TOX+ CXCL13+	0.106
RASAL3	1.00699e-37	0.332371	0.486	0.38	5.45085e-33	CD8 T, PD1+ TOX+ CXCL13+	0.106
GSPT1	1.31597e-37	0.396931	0.502	0.396	7.12332e-33	CD8 T, PD1+ TOX+ CXCL13+	0.106
BTN3A2	1.41691e-35	0.339733	0.63	0.525	7.66976e-31	CD8 T, PD1+ TOX+ CXCL13+	0.105
BTN3A1	5.43824e-31	0.34552	0.513	0.408	2.94372e-26	CD8 T, PD1+ TOX+ CXCL13+	0.105
CD2BP2	2.48688e-42	0.508831	0.435	0.332	1.34615e-37	CD8 T, PD1+ TOX+ CXCL13+	0.103
ZNF331	2.79222e-42	0.434446	0.714	0.611	1.51143e-37	CD8 T, PD1+ TOX+ CXCL13+	0.103
GFOD1	4.07754e-42	0.438585	0.307	0.204	2.20717e-37	CD8 T, PD1+ TOX+ CXCL13+	0.103
IFI16	2.21388e-40	0.356002	0.711	0.609	1.19838e-35	CD8 T, PD1+ TOX+ CXCL13+	0.102
BHLHE40	3.12084e-35	0.494883	0.489	0.387	1.68931e-30	CD8 T, PD1+ TOX+ CXCL13+	0.102
PIK3IP1	8.68813e-30	0.345382	0.536	0.434	4.70288e-25	CD8 T, PD1+ TOX+ CXCL13+	0.102
SURF4	1.33541e-49	0.586319	0.591	0.49	7.22859e-45	CD8 T, PD1+ TOX+ CXCL13+	0.101
HOPX	1.47177e-40	0.535325	0.275	0.174	7.96668e-36	CD8 T, PD1+ TOX+ CXCL13+	0.101
PSMB9	5.03432e-55	0.424124	0.674	0.574	2.72508e-50	CD8 T, PD1+ TOX+ CXCL13+	0.1
ABCA2	3.76765e-46	0.547271	0.569	0.469	2.03943e-41	CD8 T, PD1+ TOX+ CXCL13+	0.1
STAT5B	2.13171e-33	0.43058	0.385	0.285	1.15389e-28	CD8 T, PD1+ TOX+ CXCL13+	0.1
PSMB8	7.76582e-45	0.410029	0.674	0.575	4.20364e-40	CD8 T, PD1+ TOX+ CXCL13+	0.099
EID1	5.56941e-39	0.397792	0.533	0.434	3.01472e-34	CD8 T, PD1+ TOX+ CXCL13+	0.099
SPTAN1	2.84584e-42	0.4385	0.636	0.538	1.54045e-37	CD8 T, PD1+ TOX+ CXCL13+	0.098
GPRIN3	4.85228e-34	0.416109	0.522	0.424	2.62654e-29	CD8 T, PD1+ TOX+ CXCL13+	0.098
SPATA13	8.77222e-29	0.338806	0.424	0.326	4.7484e-24	CD8 T, PD1+ TOX+ CXCL13+	0.098
FKBP5	6.15207e-45	0.75609	0.54	0.443	3.33011e-40	CD8 T, PD1+ TOX+ CXCL13+	0.097
SARDH	5.44598e-38	0.485397	0.366	0.269	2.94791e-33	CD8 T, PD1+ TOX+ CXCL13+	0.097
PIK3R1	2.32607e-31	0.391715	0.38	0.283	1.2591e-26	CD8 T, PD1+ TOX+ CXCL13+	0.097
GIMAP6	4.88982e-31	0.421026	0.369	0.272	2.64686e-26	CD8 T, PD1+ TOX+ CXCL13+	0.097
WIPF1	8.29028e-94	0.444053	0.882	0.787	4.48753e-89	CD8 T, PD1+ TOX+ CXCL13+	0.095
PDCD4	8.39632e-54	0.363001	0.839	0.744	4.54493e-49	CD8 T, PD1+ TOX+ CXCL13+	0.095
CREM	4.80332e-40	0.484915	0.628	0.533	2.60004e-35	CD8 T, PD1+ TOX+ CXCL13+	0.095
BTG3	2.49903e-32	0.419821	0.372	0.277	1.35273e-27	CD8 T, PD1+ TOX+ CXCL13+	0.095
ATP2B4	1.49662e-31	0.40271	0.538	0.444	8.10119e-27	CD8 T, PD1+ TOX+ CXCL13+	0.094
ARHGAP9	6.3414e-50	0.42165	0.718	0.625	3.4326e-45	CD8 T, PD1+ TOX+ CXCL13+	0.093
TBCD	1.02266e-35	0.50613	0.489	0.396	5.53568e-31	CD8 T, PD1+ TOX+ CXCL13+	0.093
GPR114	7.48435e-36	0.426022	0.266	0.174	4.05128e-31	CD8 T, PD1+ TOX+ CXCL13+	0.092
ACAP1	4.45951e-37	0.366063	0.647	0.557	2.41393e-32	CD8 T, PD1+ TOX+ CXCL13+	0.09
CDK6	2.25452e-30	0.435925	0.399	0.309	1.22037e-25	CD8 T, PD1+ TOX+ CXCL13+	0.09
ZFP36L2	3.58902e-63	0.56642	0.823	0.734	1.94274e-58	CD8 T, PD1+ TOX+ CXCL13+	0.089
SLC7A5	1.17946e-32	0.542236	0.496	0.407	6.38443e-28	CD8 T, PD1+ TOX+ CXCL13+	0.089
KMT2A	2.77941e-31	0.385539	0.599	0.51	1.50449e-26	CD8 T, PD1+ TOX+ CXCL13+	0.089
S100PBP	4.59229e-29	0.339336	0.392	0.303	2.48581e-24	CD8 T, PD1+ TOX+ CXCL13+	0.089
TOB1	7.75024e-51	0.43765	0.752	0.664	4.19521e-46	CD8 T, PD1+ TOX+ CXCL13+	0.088
TBC1D2B	2.79725e-28	0.327965	0.338	0.25	1.51415e-23	CD8 T, PD1+ TOX+ CXCL13+	0.088
STAT3	1.11992e-47	0.543183	0.72	0.633	6.06212e-43	CD8 T, PD1+ TOX+ CXCL13+	0.087
MRPL10	5.07398e-31	0.491105	0.317	0.23	2.74654e-26	CD8 T, PD1+ TOX+ CXCL13+	0.087
RABGAP1L	8.06465e-28	0.341655	0.647	0.56	4.3654e-23	CD8 T, PD1+ TOX+ CXCL13+	0.087
ANXA6	2.22069e-39	0.359327	0.676	0.59	1.20206e-34	CD8 T, PD1+ TOX+ CXCL13+	0.086
PREX1	5.19962e-41	0.426804	0.688	0.602	2.81456e-36	CD8 T, PD1+ TOX+ CXCL13+	0.086
TSEN54	2.27281e-25	0.361073	0.359	0.273	1.23027e-20	CD8 T, PD1+ TOX+ CXCL13+	0.086
ACTN4	1.77856e-34	0.450396	0.581	0.496	9.62732e-30	CD8 T, PD1+ TOX+ CXCL13+	0.085
YARS	1.13212e-27	0.473032	0.405	0.32	6.12819e-23	CD8 T, PD1+ TOX+ CXCL13+	0.085
IDH2	9.27926e-32	0.499901	0.505	0.421	5.02286e-27	CD8 T, PD1+ TOX+ CXCL13+	0.084
CFLAR	4.92251e-54	0.409057	0.805	0.723	2.66456e-49	CD8 T, PD1+ TOX+ CXCL13+	0.082
ASB2	1.30841e-26	0.379058	0.292	0.21	7.0824e-22	CD8 T, PD1+ TOX+ CXCL13+	0.082
LITAF	3.65104e-41	0.452662	0.691	0.61	1.97631e-36	CD8 T, PD1+ TOX+ CXCL13+	0.081
APOL6	3.24413e-25	0.402406	0.463	0.384	1.75605e-20	CD8 T, PD1+ TOX+ CXCL13+	0.079
HCP5	1.40923e-23	0.452342	0.365	0.286	7.62817e-19	CD8 T, PD1+ TOX+ CXCL13+	0.079
ARID4B	4.1706e-30	0.335283	0.688	0.61	2.25755e-25	CD8 T, PD1+ TOX+ CXCL13+	0.078
FKBP1A	1.44795e-27	0.323611	0.632	0.555	7.83774e-23	CD8 T, PD1+ TOX+ CXCL13+	0.077
GGA2	5.42057e-23	0.398584	0.49	0.413	2.93415e-18	CD8 T, PD1+ TOX+ CXCL13+	0.077
ITPRIP	9.2797e-21	0.449543	0.362	0.285	5.0231e-16	CD8 T, PD1+ TOX+ CXCL13+	0.077
SOD1	8.43842e-38	0.387978	0.679	0.603	4.56772e-33	CD8 T, PD1+ TOX+ CXCL13+	0.076
TBC1D10C	1.59028e-23	0.338555	0.603	0.527	8.60817e-19	CD8 T, PD1+ TOX+ CXCL13+	0.076
CELF2	1.63576e-37	0.334928	0.806	0.731	8.85439e-33	CD8 T, PD1+ TOX+ CXCL13+	0.075
SH3KBP1	9.81097e-40	0.400117	0.723	0.648	5.31068e-35	CD8 T, PD1+ TOX+ CXCL13+	0.075
ENTPD1	2.5486e-31	0.641869	0.571	0.496	1.37955e-26	CD8 T, PD1+ TOX+ CXCL13+	0.075
HERPUD2	3.34938e-23	0.329929	0.403	0.329	1.81302e-18	CD8 T, PD1+ TOX+ CXCL13+	0.074
RAB37	1.62225e-21	0.342578	0.314	0.24	8.78123e-17	CD8 T, PD1+ TOX+ CXCL13+	0.074
MAPRE2	9.63125e-24	0.401634	0.536	0.463	5.21339e-19	CD8 T, PD1+ TOX+ CXCL13+	0.073
TSPYL2	4.21614e-20	0.418617	0.46	0.387	2.2822e-15	CD8 T, PD1+ TOX+ CXCL13+	0.073
ATG2A	5.75894e-21	0.335778	0.365	0.294	3.11731e-16	CD8 T, PD1+ TOX+ CXCL13+	0.071
TGIF1	2.60293e-19	0.350877	0.368	0.297	1.40897e-14	CD8 T, PD1+ TOX+ CXCL13+	0.071
LASP1	1.13972e-33	0.443582	0.588	0.518	6.1693e-29	CD8 T, PD1+ TOX+ CXCL13+	0.07
TMX4	7.74357e-19	0.36371	0.317	0.247	4.1916e-14	CD8 T, PD1+ TOX+ CXCL13+	0.07
STAT5A	7.61957e-18	0.357927	0.356	0.286	4.12447e-13	CD8 T, PD1+ TOX+ CXCL13+	0.07
ZBTB1	1.89156e-17	0.385793	0.362	0.294	1.0239e-12	CD8 T, PD1+ TOX+ CXCL13+	0.068
TSPAN14	1.61977e-20	0.325091	0.606	0.538	8.76782e-16	CD8 T, PD1+ TOX+ CXCL13+	0.068
BCL2L11	6.75886e-22	0.528916	0.46	0.393	3.65857e-17	CD8 T, PD1+ TOX+ CXCL13+	0.067
RBCK1	1.75773e-20	0.362693	0.461	0.395	9.51458e-16	CD8 T, PD1+ TOX+ CXCL13+	0.066
PATL2	2.06962e-18	0.387829	0.299	0.233	1.12029e-13	CD8 T, PD1+ TOX+ CXCL13+	0.066
GAPDH	7.78959e-164	0.50869	0.975	0.91	4.21651e-159	CD8 T, PD1+ TOX+ CXCL13+	0.065
SSH1	6.44397e-18	0.37364	0.276	0.212	3.48812e-13	CD8 T, PD1+ TOX+ CXCL13+	0.064
OSBPL3	1.23436e-15	0.325945	0.485	0.421	6.68161e-11	CD8 T, PD1+ TOX+ CXCL13+	0.064
TERF2IP	1.36661e-17	0.394892	0.337	0.274	7.39748e-13	CD8 T, PD1+ TOX+ CXCL13+	0.063
FAM105B	3.25509e-17	0.351442	0.275	0.213	1.76198e-12	CD8 T, PD1+ TOX+ CXCL13+	0.062
RHBDD2	4.47418e-16	0.339288	0.394	0.332	2.42187e-11	CD8 T, PD1+ TOX+ CXCL13+	0.062
MYH9	3.23238e-60	0.365773	0.924	0.863	1.74969e-55	CD8 T, PD1+ TOX+ CXCL13+	0.061
SNX9	8.67271e-17	0.345082	0.443	0.382	4.69454e-12	CD8 T, PD1+ TOX+ CXCL13+	0.061
CYTIP	5.11824e-34	0.350644	0.79	0.73	2.7705e-29	CD8 T, PD1+ TOX+ CXCL13+	0.06
ETNK1	1.34105e-24	0.327223	0.68	0.62	7.25911e-20	CD8 T, PD1+ TOX+ CXCL13+	0.06
ITGB7	4.07356e-15	0.367263	0.279	0.219	2.20502e-10	CD8 T, PD1+ TOX+ CXCL13+	0.06
TANK	1.55467e-17	0.342333	0.551	0.493	8.41541e-13	CD8 T, PD1+ TOX+ CXCL13+	0.058
CMC1	1.30423e-17	0.45439	0.275	0.219	7.05977e-13	CD8 T, PD1+ TOX+ CXCL13+	0.056
PHTF1	3.32578e-15	0.415653	0.273	0.217	1.80024e-10	CD8 T, PD1+ TOX+ CXCL13+	0.056
RNF213	1.2565e-80	0.394881	0.94	0.885	6.80145e-76	CD8 T, PD1+ TOX+ CXCL13+	0.055
CXCR4	1.45781e-77	0.472065	0.915	0.861	7.89114e-73	CD8 T, PD1+ TOX+ CXCL13+	0.054
JMJD6	9.15558e-14	0.397427	0.364	0.31	4.95592e-09	CD8 T, PD1+ TOX+ CXCL13+	0.054
MAP4	8.49193e-16	0.335153	0.551	0.498	4.59668e-11	CD8 T, PD1+ TOX+ CXCL13+	0.053
MTHFD2	1.21503e-15	0.418792	0.407	0.355	6.57697e-11	CD8 T, PD1+ TOX+ CXCL13+	0.052
AKAP13	2.75518e-35	0.36028	0.836	0.787	1.49138e-30	CD8 T, PD1+ TOX+ CXCL13+	0.049
CORO1A	8.17759e-55	0.346996	0.892	0.846	4.42653e-50	CD8 T, PD1+ TOX+ CXCL13+	0.046
B3GNT2	8.86793e-11	0.357019	0.251	0.206	4.80021e-06	CD8 T, PD1+ TOX+ CXCL13+	0.045
CNN2	2.41163e-23	0.324076	0.696	0.652	1.30541e-18	CD8 T, PD1+ TOX+ CXCL13+	0.044
GUK1	5.57291e-26	0.329342	0.669	0.626	3.01661e-21	CD8 T, PD1+ TOX+ CXCL13+	0.043
PSME1	4.73518e-64	0.359702	0.919	0.878	2.56315e-59	CD8 T, PD1+ TOX+ CXCL13+	0.041
TSC22D3	2.64378e-33	0.382297	0.853	0.818	1.43108e-28	CD8 T, PD1+ TOX+ CXCL13+	0.035
GSDMD	7.08682e-08	0.328724	0.413	0.381	0.0038361	CD8 T, PD1+ TOX+ CXCL13+	0.032
NELFCD	1.41939e-09	0.421115	0.369	0.338	7.68314e-05	CD8 T, PD1+ TOX+ CXCL13+	0.031
NR3C1	9.48051e-06	0.37096	0.442	0.422	0.51318	CD8 T, PD1+ TOX+ CXCL13+	0.02
HLA-A	9.81697e-269	0.515977	0.999	0.993	5.31393e-264	CD8 T, PD1+ TOX+ CXCL13+	0.006
PTPRC	4.53804e-95	0.380634	0.987	0.984	2.45644e-90	CD8 T, PD1+ TOX+ CXCL13+	0.003
B2M	6.3837e-215	0.356766	1	0.999	3.4555e-210	CD8 T, PD1+ TOX+ CXCL13+	0.001
HLA-B	1.90927e-174	0.374767	1	0.999	1.03349e-169	CD8 T, PD1+ TOX+ CXCL13+	0.001
HLA-C	9.03878e-157	0.372602	1	0.999	4.89269e-152	CD8 T, PD1+ TOX+ CXCL13+	0.001
LYZ	0	4.13989	0.907	0.065	0	Mono/DC, CLEC10A+ ISG high	0.842
CST3	0	3.55264	0.947	0.114	0	Mono/DC, CLEC10A+ ISG high	0.833
TYROBP	0	2.69602	0.94	0.111	0	Mono/DC, CLEC10A+ ISG high	0.829
FCER1G	0	2.6841	0.926	0.104	0	Mono/DC, CLEC10A+ ISG high	0.822
AIF1	0	2.0325	0.903	0.084	0	Mono/DC, CLEC10A+ ISG high	0.819
CLEC7A	0	1.94384	0.848	0.08	0	Mono/DC, CLEC10A+ ISG high	0.768
SERPINA1	0	3.00303	0.832	0.083	0	Mono/DC, CLEC10A+ ISG high	0.749
ITGAX	0	2.50142	0.932	0.183	0	Mono/DC, CLEC10A+ ISG high	0.749
PLAUR	0	3.27088	0.847	0.109	0	Mono/DC, CLEC10A+ ISG high	0.738
TGFBI	0	2.61083	0.865	0.135	0	Mono/DC, CLEC10A+ ISG high	0.73
HCK	0	2.32667	0.822	0.092	0	Mono/DC, CLEC10A+ ISG high	0.73
LST1	0	1.38889	0.799	0.082	0	Mono/DC, CLEC10A+ ISG high	0.717
FGL2	0	2.61784	0.806	0.103	0	Mono/DC, CLEC10A+ ISG high	0.703
TIMP1	0	3.44549	0.828	0.138	0	Mono/DC, CLEC10A+ ISG high	0.69
C1orf162	0	1.74034	0.807	0.121	0	Mono/DC, CLEC10A+ ISG high	0.686
CYBB	0	1.80174	0.839	0.161	0	Mono/DC, CLEC10A+ ISG high	0.678
LILRB2	0	1.98552	0.771	0.094	0	Mono/DC, CLEC10A+ ISG high	0.677
GRN	0	2.68636	0.931	0.255	0	Mono/DC, CLEC10A+ ISG high	0.676
FCGR2A	0	2.11194	0.783	0.107	0	Mono/DC, CLEC10A+ ISG high	0.676
NPC2	0	1.65971	0.885	0.211	0	Mono/DC, CLEC10A+ ISG high	0.674
MS4A6A	0	2.35894	0.778	0.105	0	Mono/DC, CLEC10A+ ISG high	0.673
PLXDC2	0	2.03771	0.756	0.087	0	Mono/DC, CLEC10A+ ISG high	0.669
CSF2RA	0	1.0151	0.752	0.083	0	Mono/DC, CLEC10A+ ISG high	0.669
FCGRT	0	1.92112	0.809	0.15	0	Mono/DC, CLEC10A+ ISG high	0.659
LILRB3	0	0.343333	0.72	0.062	0	Mono/DC, CLEC10A+ ISG high	0.658
CSF1R	0	2.36107	0.79	0.134	0	Mono/DC, CLEC10A+ ISG high	0.656
ALOX5	0	1.44142	0.828	0.172	0	Mono/DC, CLEC10A+ ISG high	0.656
[truncated: 4,992 more rows]

## Sheet: B
Supp. Table 3: Cell type fraction, DEGs and survival analysis of scRNA-Seq data set of ICI-treated melanoma
B) The fraction of immune cell populations in each PT/OT tumor sample of ICI-treated melanoma patients
sample_id	patient_id	biopsy_timing	clinical_response	cell_type	cell_fraction_per_sample_id
Post_P1	P1	OT	R	CD4_8 T, CCR7+ TCF7+	0.0217391
Post_P1	P1	OT	R	CD8 T, PD1+ TOX+ CXCL13+	0.0217391
Post_P1	P1	OT	R	NK, GNLY+ FCGR3A+	0.0652174
Post_P1	P1	OT	R	B, CD19+ CXCR5+	0.0652174
Post_P1	P1	OT	R	Plasma, SDC1+ IGHG1+	0.0652174
Post_P1	P1	OT	R	Mono/DC, CLEC10A+ ISG high	0.217391
Post_P1	P1	OT	R	Mono/MP, CD14+ CD163+	0.0434783
Post_P1	P1	OT	R	Plasmacytoid DC, LILRA4+	0.0434783
Post_P1	P1	OT	R	Proliferating, MKI67+	0.456522
Post_P1	P1	OT	R	CD8 T, IFNG+	0
Post_P1	P1	OT	R	CD8 T, ISG high CXCL13+	0
Post_P1	P1	OT	R	CD4 T, CXCL13+ PD1+	0
Post_P1	P1	OT	R	Treg, IL2RA+ FOXP3+	0
Post_P1	P1	OT	R	Plasma, SDC1+ IGHA2+	0
Post_P1_2	P1	OT	NR	CD4_8 T, CCR7+ TCF7+	0.157576
Post_P1_2	P1	OT	NR	CD8 T, PD1+ TOX+ CXCL13+	0.430303
Post_P1_2	P1	OT	NR	NK, GNLY+ FCGR3A+	0.0515152
Post_P1_2	P1	OT	NR	B, CD19+ CXCR5+	0.0848485
Post_P1_2	P1	OT	NR	Plasma, SDC1+ IGHG1+	0.0151515
Post_P1_2	P1	OT	NR	Mono/DC, CLEC10A+ ISG high	0.0151515
Post_P1_2	P1	OT	NR	Mono/MP, CD14+ CD163+	0
Post_P1_2	P1	OT	NR	Plasmacytoid DC, LILRA4+	0.00909091
Post_P1_2	P1	OT	NR	Proliferating, MKI67+	0.0393939
Post_P1_2	P1	OT	NR	CD8 T, IFNG+	0.00606061
Post_P1_2	P1	OT	NR	CD8 T, ISG high CXCL13+	0.030303
Post_P1_2	P1	OT	NR	CD4 T, CXCL13+ PD1+	0.0969697
Post_P1_2	P1	OT	NR	Treg, IL2RA+ FOXP3+	0.0636364
Post_P1_2	P1	OT	NR	Plasma, SDC1+ IGHA2+	0
Post_P10	P10	OT	NR	CD4_8 T, CCR7+ TCF7+	0.233161
Post_P10	P10	OT	NR	CD8 T, PD1+ TOX+ CXCL13+	0.124352
Post_P10	P10	OT	NR	NK, GNLY+ FCGR3A+	0.0492228
Post_P10	P10	OT	NR	B, CD19+ CXCR5+	0.00777202
Post_P10	P10	OT	NR	Plasma, SDC1+ IGHG1+	0.0207254
Post_P10	P10	OT	NR	Mono/DC, CLEC10A+ ISG high	0.0103627
Post_P10	P10	OT	NR	Mono/MP, CD14+ CD163+	0.00777202
Post_P10	P10	OT	NR	Plasmacytoid DC, LILRA4+	0.0595855
Post_P10	P10	OT	NR	Proliferating, MKI67+	0.0362694
Post_P10	P10	OT	NR	CD8 T, IFNG+	0.0310881
Post_P10	P10	OT	NR	CD8 T, ISG high CXCL13+	0.227979
Post_P10	P10	OT	NR	CD4 T, CXCL13+ PD1+	0.0673575
Post_P10	P10	OT	NR	Treg, IL2RA+ FOXP3+	0.0621762
Post_P10	P10	OT	NR	Plasma, SDC1+ IGHA2+	0.0621762
Post_P11	P11	OT	NR	CD4_8 T, CCR7+ TCF7+	0.267974
Post_P11	P11	OT	NR	CD8 T, PD1+ TOX+ CXCL13+	0.369281
Post_P11	P11	OT	NR	NK, GNLY+ FCGR3A+	0.130719
Post_P11	P11	OT	NR	B, CD19+ CXCR5+	0
Post_P11	P11	OT	NR	Plasma, SDC1+ IGHG1+	0
Post_P11	P11	OT	NR	Mono/DC, CLEC10A+ ISG high	0.104575
Post_P11	P11	OT	NR	Mono/MP, CD14+ CD163+	0.0196078
Post_P11	P11	OT	NR	Plasmacytoid DC, LILRA4+	0.00326797
Post_P11	P11	OT	NR	Proliferating, MKI67+	0.0294118
Post_P11	P11	OT	NR	CD8 T, IFNG+	0.0261438
Post_P11	P11	OT	NR	CD8 T, ISG high CXCL13+	0.0261438
Post_P11	P11	OT	NR	CD4 T, CXCL13+ PD1+	0
Post_P11	P11	OT	NR	Treg, IL2RA+ FOXP3+	0.0228758
Post_P11	P11	OT	NR	Plasma, SDC1+ IGHA2+	0
Post_P12	P12	OT	NR	CD4_8 T, CCR7+ TCF7+	0.133956
Post_P12	P12	OT	NR	CD8 T, PD1+ TOX+ CXCL13+	0.482866
Post_P12	P12	OT	NR	NK, GNLY+ FCGR3A+	0.0373832
Post_P12	P12	OT	NR	B, CD19+ CXCR5+	0
Post_P12	P12	OT	NR	Plasma, SDC1+ IGHG1+	0
Post_P12	P12	OT	NR	Mono/DC, CLEC10A+ ISG high	0.00934579
Post_P12	P12	OT	NR	Mono/MP, CD14+ CD163+	0.0186916
Post_P12	P12	OT	NR	Plasmacytoid DC, LILRA4+	0.00311526
Post_P12	P12	OT	NR	Proliferating, MKI67+	0.0498442
Post_P12	P12	OT	NR	CD8 T, IFNG+	0.0155763
Post_P12	P12	OT	NR	CD8 T, ISG high CXCL13+	0.180685
Post_P12	P12	OT	NR	CD4 T, CXCL13+ PD1+	0.00311526
Post_P12	P12	OT	NR	Treg, IL2RA+ FOXP3+	0.0654206
Post_P12	P12	OT	NR	Plasma, SDC1+ IGHA2+	0
Post_P13	P13	OT	NR	CD4_8 T, CCR7+ TCF7+	0.203343
Post_P13	P13	OT	NR	CD8 T, PD1+ TOX+ CXCL13+	0.0724234
Post_P13	P13	OT	NR	NK, GNLY+ FCGR3A+	0.0194986
Post_P13	P13	OT	NR	B, CD19+ CXCR5+	0.348189
Post_P13	P13	OT	NR	Plasma, SDC1+ IGHG1+	0.00557103
Post_P13	P13	OT	NR	Mono/DC, CLEC10A+ ISG high	0.0194986
Post_P13	P13	OT	NR	Mono/MP, CD14+ CD163+	0.00557103
Post_P13	P13	OT	NR	Plasmacytoid DC, LILRA4+	0.00835655
Post_P13	P13	OT	NR	Proliferating, MKI67+	0.0250696
Post_P13	P13	OT	NR	CD8 T, IFNG+	0.0529248
Post_P13	P13	OT	NR	CD8 T, ISG high CXCL13+	0.0194986
Post_P13	P13	OT	NR	CD4 T, CXCL13+ PD1+	0.167131
Post_P13	P13	OT	NR	Treg, IL2RA+ FOXP3+	0.0501393
Post_P13	P13	OT	NR	Plasma, SDC1+ IGHA2+	0.00278552
Post_P14	P14	OT	NR	CD4_8 T, CCR7+ TCF7+	0.385321
Post_P14	P14	OT	NR	CD8 T, PD1+ TOX+ CXCL13+	0.0458716
Post_P14	P14	OT	NR	NK, GNLY+ FCGR3A+	0.146789
Post_P14	P14	OT	NR	B, CD19+ CXCR5+	0.058104
Post_P14	P14	OT	NR	Plasma, SDC1+ IGHG1+	0
Post_P14	P14	OT	NR	Mono/DC, CLEC10A+ ISG high	0.211009
Post_P14	P14	OT	NR	Mono/MP, CD14+ CD163+	0.0030581
Post_P14	P14	OT	NR	Plasmacytoid DC, LILRA4+	0.0030581
Post_P14	P14	OT	NR	Proliferating, MKI67+	0.0428135
Post_P14	P14	OT	NR	CD8 T, IFNG+	0.00611621
Post_P14	P14	OT	NR	CD8 T, ISG high CXCL13+	0.0703364
Post_P14	P14	OT	NR	CD4 T, CXCL13+ PD1+	0
Post_P14	P14	OT	NR	Treg, IL2RA+ FOXP3+	0.0275229
Post_P14	P14	OT	NR	Plasma, SDC1+ IGHA2+	0
Post_P15	P15	OT	NR	CD4_8 T, CCR7+ TCF7+	0.189815
Post_P15	P15	OT	NR	CD8 T, PD1+ TOX+ CXCL13+	0.25463
Post_P15	P15	OT	NR	NK, GNLY+ FCGR3A+	0.171296
Post_P15	P15	OT	NR	B, CD19+ CXCR5+	0.0231481
Post_P15	P15	OT	NR	Plasma, SDC1+ IGHG1+	0.00462963
Post_P15	P15	OT	NR	Mono/DC, CLEC10A+ ISG high	0.0601852
Post_P15	P15	OT	NR	Mono/MP, CD14+ CD163+	0.0694444
Post_P15	P15	OT	NR	Plasmacytoid DC, LILRA4+	0.0324074
Post_P15	P15	OT	NR	Proliferating, MKI67+	0.0740741
Post_P15	P15	OT	NR	CD8 T, IFNG+	0.0231481
Post_P15	P15	OT	NR	CD8 T, ISG high CXCL13+	0.00925926
Post_P15	P15	OT	NR	CD4 T, CXCL13+ PD1+	0.0324074
Post_P15	P15	OT	NR	Treg, IL2RA+ FOXP3+	0.0555556
Post_P15	P15	OT	NR	Plasma, SDC1+ IGHA2+	0
Post_P16	P16	OT	NR	CD4_8 T, CCR7+ TCF7+	0.232843
Post_P16	P16	OT	NR	CD8 T, PD1+ TOX+ CXCL13+	0.345588
Post_P16	P16	OT	NR	NK, GNLY+ FCGR3A+	0.0392157
Post_P16	P16	OT	NR	B, CD19+ CXCR5+	0.0220588
Post_P16	P16	OT	NR	Plasma, SDC1+ IGHG1+	0.00490196
Post_P16	P16	OT	NR	Mono/DC, CLEC10A+ ISG high	0.0490196
Post_P16	P16	OT	NR	Mono/MP, CD14+ CD163+	0
Post_P16	P16	OT	NR	Plasmacytoid DC, LILRA4+	0.115196
Post_P16	P16	OT	NR	Proliferating, MKI67+	0.0882353
Post_P16	P16	OT	NR	CD8 T, IFNG+	0.00980392
Post_P16	P16	OT	NR	CD8 T, ISG high CXCL13+	0.0220588
Post_P16	P16	OT	NR	CD4 T, CXCL13+ PD1+	0.0392157
Post_P16	P16	OT	NR	Treg, IL2RA+ FOXP3+	0.0318627
Post_P16	P16	OT	NR	Plasma, SDC1+ IGHA2+	0
Post_P17	P17	OT	R	CD4_8 T, CCR7+ TCF7+	0.379928
Post_P17	P17	OT	R	CD8 T, PD1+ TOX+ CXCL13+	0.304659
Post_P17	P17	OT	R	NK, GNLY+ FCGR3A+	0.00716846
Post_P17	P17	OT	R	B, CD19+ CXCR5+	0.100358
Post_P17	P17	OT	R	Plasma, SDC1+ IGHG1+	0.111111
Post_P17	P17	OT	R	Mono/DC, CLEC10A+ ISG high	0.0609319
Post_P17	P17	OT	R	Mono/MP, CD14+ CD163+	0.00358423
Post_P17	P17	OT	R	Plasmacytoid DC, LILRA4+	0
Post_P17	P17	OT	R	Proliferating, MKI67+	0
Post_P17	P17	OT	R	CD8 T, IFNG+	0.00358423
Post_P17	P17	OT	R	CD8 T, ISG high CXCL13+	0
Post_P17	P17	OT	R	CD4 T, CXCL13+ PD1+	0.0250896
Post_P17	P17	OT	R	Treg, IL2RA+ FOXP3+	0.00358423
Post_P17	P17	OT	R	Plasma, SDC1+ IGHA2+	0
Post_P18	P18	OT	NR	CD4_8 T, CCR7+ TCF7+	0.261236
Post_P18	P18	OT	NR	CD8 T, PD1+ TOX+ CXCL13+	0.0730337
Post_P18	P18	OT	NR	NK, GNLY+ FCGR3A+	0.0365169
Post_P18	P18	OT	NR	B, CD19+ CXCR5+	0.469101
Post_P18	P18	OT	NR	Plasma, SDC1+ IGHG1+	0.00842697
Post_P18	P18	OT	NR	Mono/DC, CLEC10A+ ISG high	0.0168539
Post_P18	P18	OT	NR	Mono/MP, CD14+ CD163+	0.0196629
Post_P18	P18	OT	NR	Plasmacytoid DC, LILRA4+	0.00561798
Post_P18	P18	OT	NR	Proliferating, MKI67+	0.0196629
Post_P18	P18	OT	NR	CD8 T, IFNG+	0.0196629
Post_P18	P18	OT	NR	CD8 T, ISG high CXCL13+	0.00280899
Post_P18	P18	OT	NR	CD4 T, CXCL13+ PD1+	0.00842697
Post_P18	P18	OT	NR	Treg, IL2RA+ FOXP3+	0.0589888
Post_P18	P18	OT	NR	Plasma, SDC1+ IGHA2+	0
Post_P19	P19	OT	R	CD4_8 T, CCR7+ TCF7+	0.323077
Post_P19	P19	OT	R	CD8 T, PD1+ TOX+ CXCL13+	0.0512821
Post_P19	P19	OT	R	NK, GNLY+ FCGR3A+	0.115385
Post_P19	P19	OT	R	B, CD19+ CXCR5+	0.274359
Post_P19	P19	OT	R	Plasma, SDC1+ IGHG1+	0.0025641
Post_P19	P19	OT	R	Mono/DC, CLEC10A+ ISG high	0.0846154
Post_P19	P19	OT	R	Mono/MP, CD14+ CD163+	0.00512821
Post_P19	P19	OT	R	Plasmacytoid DC, LILRA4+	0.0538462
Post_P19	P19	OT	R	Proliferating, MKI67+	0.0102564
Post_P19	P19	OT	R	CD8 T, IFNG+	0.0102564
Post_P19	P19	OT	R	CD8 T, ISG high CXCL13+	0.00512821
Post_P19	P19	OT	R	CD4 T, CXCL13+ PD1+	0.0128205
Post_P19	P19	OT	R	Treg, IL2RA+ FOXP3+	0.0487179
Post_P19	P19	OT	R	Plasma, SDC1+ IGHA2+	0.0025641
Post_P2	P2	OT	NR	CD4_8 T, CCR7+ TCF7+	0.233184
Post_P2	P2	OT	NR	CD8 T, PD1+ TOX+ CXCL13+	0.201794
Post_P2	P2	OT	NR	NK, GNLY+ FCGR3A+	0.00896861
Post_P2	P2	OT	NR	B, CD19+ CXCR5+	0.0269058
Post_P2	P2	OT	NR	Plasma, SDC1+ IGHG1+	0.0493274
Post_P2	P2	OT	NR	Mono/DC, CLEC10A+ ISG high	0.0224215
Post_P2	P2	OT	NR	Mono/MP, CD14+ CD163+	0.00896861
Post_P2	P2	OT	NR	Plasmacytoid DC, LILRA4+	0.0044843
Post_P2	P2	OT	NR	Proliferating, MKI67+	0.0762332
Post_P2	P2	OT	NR	CD8 T, IFNG+	0.0717489
Post_P2	P2	OT	NR	CD8 T, ISG high CXCL13+	0.0538117
Post_P2	P2	OT	NR	CD4 T, CXCL13+ PD1+	0.139013
Post_P2	P2	OT	NR	Treg, IL2RA+ FOXP3+	0.103139
Post_P2	P2	OT	NR	Plasma, SDC1+ IGHA2+	0
Post_P20	P20	OT	NR	CD4_8 T, CCR7+ TCF7+	0.108911
Post_P20	P20	OT	NR	CD8 T, PD1+ TOX+ CXCL13+	0.481848
Post_P20	P20	OT	NR	NK, GNLY+ FCGR3A+	0.019802
Post_P20	P20	OT	NR	B, CD19+ CXCR5+	0.049505
Post_P20	P20	OT	NR	Plasma, SDC1+ IGHG1+	0.00330033
Post_P20	P20	OT	NR	Mono/DC, CLEC10A+ ISG high	0.00990099
Post_P20	P20	OT	NR	Mono/MP, CD14+ CD163+	0.00330033
Post_P20	P20	OT	NR	Plasmacytoid DC, LILRA4+	0.0528053
Post_P20	P20	OT	NR	Proliferating, MKI67+	0.115512
Post_P20	P20	OT	NR	CD8 T, IFNG+	0
Post_P20	P20	OT	NR	CD8 T, ISG high CXCL13+	0.0528053
Post_P20	P20	OT	NR	CD4 T, CXCL13+ PD1+	0.019802
Post_P20	P20	OT	NR	Treg, IL2RA+ FOXP3+	0.0759076
Post_P20	P20	OT	NR	Plasma, SDC1+ IGHA2+	0.00660066
Post_P21	P21	OT	R	CD4_8 T, CCR7+ TCF7+	0.430622
Post_P21	P21	OT	R	CD8 T, PD1+ TOX+ CXCL13+	0.0717703
Post_P21	P21	OT	R	NK, GNLY+ FCGR3A+	0.0239234
Post_P21	P21	OT	R	B, CD19+ CXCR5+	0.129187
Post_P21	P21	OT	R	Plasma, SDC1+ IGHG1+	0.0574163
Post_P21	P21	OT	R	Mono/DC, CLEC10A+ ISG high	0.0143541
Post_P21	P21	OT	R	Mono/MP, CD14+ CD163+	0.00478469
Post_P21	P21	OT	R	Plasmacytoid DC, LILRA4+	0
Post_P21	P21	OT	R	Proliferating, MKI67+	0
Post_P21	P21	OT	R	CD8 T, IFNG+	0.0143541
Post_P21	P21	OT	R	CD8 T, ISG high CXCL13+	0
Post_P21	P21	OT	R	CD4 T, CXCL13+ PD1+	0.00478469
Post_P21	P21	OT	R	Treg, IL2RA+ FOXP3+	0.0382775
Post_P21	P21	OT	R	Plasma, SDC1+ IGHA2+	0.210526
Post_P22	P22	OT	NR	CD4_8 T, CCR7+ TCF7+	0.191781
Post_P22	P22	OT	NR	CD8 T, PD1+ TOX+ CXCL13+	0.116438
Post_P22	P22	OT	NR	NK, GNLY+ FCGR3A+	0.308219
Post_P22	P22	OT	NR	B, CD19+ CXCR5+	0.00684932
Post_P22	P22	OT	NR	Plasma, SDC1+ IGHG1+	0.0136986
Post_P22	P22	OT	NR	Mono/DC, CLEC10A+ ISG high	0.0753425
Post_P22	P22	OT	NR	Mono/MP, CD14+ CD163+	0.0136986
Post_P22	P22	OT	NR	Plasmacytoid DC, LILRA4+	0.00684932
Post_P22	P22	OT	NR	Proliferating, MKI67+	0.157534
Post_P22	P22	OT	NR	CD8 T, IFNG+	0.0205479
Post_P22	P22	OT	NR	CD8 T, ISG high CXCL13+	0.0273973
Post_P22	P22	OT	NR	CD4 T, CXCL13+ PD1+	0
Post_P22	P22	OT	NR	Treg, IL2RA+ FOXP3+	0.0616438
Post_P22	P22	OT	NR	Plasma, SDC1+ IGHA2+	0
Post_P23	P23	OT	NR	CD4_8 T, CCR7+ TCF7+	0.105413
Post_P23	P23	OT	NR	CD8 T, PD1+ TOX+ CXCL13+	0.438746
Post_P23	P23	OT	NR	NK, GNLY+ FCGR3A+	0.0883191
Post_P23	P23	OT	NR	B, CD19+ CXCR5+	0.017094
Post_P23	P23	OT	NR	Plasma, SDC1+ IGHG1+	0.00569801
Post_P23	P23	OT	NR	Mono/DC, CLEC10A+ ISG high	0.105413
Post_P23	P23	OT	NR	Mono/MP, CD14+ CD163+	0.00569801
Post_P23	P23	OT	NR	Plasmacytoid DC, LILRA4+	0.011396
Post_P23	P23	OT	NR	Proliferating, MKI67+	0.0769231
Post_P23	P23	OT	NR	CD8 T, IFNG+	0.011396
Post_P23	P23	OT	NR	CD8 T, ISG high CXCL13+	0.042735
Post_P23	P23	OT	NR	CD4 T, CXCL13+ PD1+	0.02849
Post_P23	P23	OT	NR	Treg, IL2RA+ FOXP3+	0.0626781
Post_P23	P23	OT	NR	Plasma, SDC1+ IGHA2+	0
Post_P23_2	P23	OT	NR	CD4_8 T, CCR7+ TCF7+	0.186312
Post_P23_2	P23	OT	NR	CD8 T, PD1+ TOX+ CXCL13+	0.372624
Post_P23_2	P23	OT	NR	NK, GNLY+ FCGR3A+	0.0874525
Post_P23_2	P23	OT	NR	B, CD19+ CXCR5+	0.026616
Post_P23_2	P23	OT	NR	Plasma, SDC1+ IGHG1+	0.0304183
Post_P23_2	P23	OT	NR	Mono/DC, CLEC10A+ ISG high	0.026616
Post_P23_2	P23	OT	NR	Mono/MP, CD14+ CD163+	0
Post_P23_2	P23	OT	NR	Plasmacytoid DC, LILRA4+	0.00380228
Post_P23_2	P23	OT	NR	Proliferating, MKI67+	0.125475
Post_P23_2	P23	OT	NR	CD8 T, IFNG+	0
Post_P23_2	P23	OT	NR	CD8 T, ISG high CXCL13+	0.0456274
Post_P23_2	P23	OT	NR	CD4 T, CXCL13+ PD1+	0.0228137
Post_P23_2	P23	OT	NR	Treg, IL2RA+ FOXP3+	0.0722433
Post_P23_2	P23	OT	NR	Plasma, SDC1+ IGHA2+	0
Post_P28	P28	OT	NR	CD4_8 T, CCR7+ TCF7+	0.0189702
Post_P28	P28	OT	NR	CD8 T, PD1+ TOX+ CXCL13+	0.00813008
Post_P28	P28	OT	NR	NK, GNLY+ FCGR3A+	0
Post_P28	P28	OT	NR	B, CD19+ CXCR5+	0
Post_P28	P28	OT	NR	Plasma, SDC1+ IGHG1+	0
Post_P28	P28	OT	NR	Mono/DC, CLEC10A+ ISG high	0.0406504
Post_P28	P28	OT	NR	Mono/MP, CD14+ CD163+	0.921409
Post_P28	P28	OT	NR	Plasmacytoid DC, LILRA4+	0
Post_P28	P28	OT	NR	Proliferating, MKI67+	0.00542005
Post_P28	P28	OT	NR	CD8 T, IFNG+	0
Post_P28	P28	OT	NR	CD8 T, ISG high CXCL13+	0
Post_P28	P28	OT	NR	CD4 T, CXCL13+ PD1+	0
Post_P28	P28	OT	NR	Treg, IL2RA+ FOXP3+	0.00542005
Post_P28	P28	OT	NR	Plasma, SDC1+ IGHA2+	0
Post_P28_2	P28	OT	NR	CD4_8 T, CCR7+ TCF7+	0.203804
Post_P28_2	P28	OT	NR	CD8 T, PD1+ TOX+ CXCL13+	0.309783
Post_P28_2	P28	OT	NR	NK, GNLY+ FCGR3A+	0.0298913
Post_P28_2	P28	OT	NR	B, CD19+ CXCR5+	0
Post_P28_2	P28	OT	NR	Plasma, SDC1+ IGHG1+	0
Post_P28_2	P28	OT	NR	Mono/DC, CLEC10A+ ISG high	0.0706522
Post_P28_2	P28	OT	NR	Mono/MP, CD14+ CD163+	0.179348
Post_P28_2	P28	OT	NR	Plasmacytoid DC, LILRA4+	0.00543478
Post_P28_2	P28	OT	NR	Proliferating, MKI67+	0.0380435
Post_P28_2	P28	OT	NR	CD8 T, IFNG+	0.0217391
Post_P28_2	P28	OT	NR	CD8 T, ISG high CXCL13+	0.0163043
Post_P28_2	P28	OT	NR	CD4 T, CXCL13+ PD1+	0.00815217
Post_P28_2	P28	OT	NR	Treg, IL2RA+ FOXP3+	0.116848
Post_P28_2	P28	OT	NR	Plasma, SDC1+ IGHA2+	0
Post_P3	P3	OT	NR	CD4_8 T, CCR7+ TCF7+	0.337079
Post_P3	P3	OT	NR	CD8 T, PD1+ TOX+ CXCL13+	0.244382
Post_P3	P3	OT	NR	NK, GNLY+ FCGR3A+	0.0870787
Post_P3	P3	OT	NR	B, CD19+ CXCR5+	0
Post_P3	P3	OT	NR	Plasma, SDC1+ IGHG1+	0
Post_P3	P3	OT	NR	Mono/DC, CLEC10A+ ISG high	0.0758427
Post_P3	P3	OT	NR	Mono/MP, CD14+ CD163+	0.00842697
Post_P3	P3	OT	NR	Plasmacytoid DC, LILRA4+	0.00280899
Post_P3	P3	OT	NR	Proliferating, MKI67+	0.0365169
Post_P3	P3	OT	NR	CD8 T, IFNG+	0.11236
Post_P3	P3	OT	NR	CD8 T, ISG high CXCL13+	0.011236
Post_P3	P3	OT	NR	CD4 T, CXCL13+ PD1+	0.0140449
Post_P3	P3	OT	NR	Treg, IL2RA+ FOXP3+	0.0702247
Post_P3	P3	OT	NR	Plasma, SDC1+ IGHA2+	0
Post_P3_2	P3	OT	NR	CD4_8 T, CCR7+ TCF7+	0.529412
Post_P3_2	P3	OT	NR	CD8 T, PD1+ TOX+ CXCL13+	0.141176
Post_P3_2	P3	OT	NR	NK, GNLY+ FCGR3A+	0.0558824
Post_P3_2	P3	OT	NR	B, CD19+ CXCR5+	0.00588235
Post_P3_2	P3	OT	NR	Plasma, SDC1+ IGHG1+	0
Post_P3_2	P3	OT	NR	Mono/DC, CLEC10A+ ISG high	0.0382353
Post_P3_2	P3	OT	NR	Mono/MP, CD14+ CD163+	0.00588235
Post_P3_2	P3	OT	NR	Plasmacytoid DC, LILRA4+	0.0205882
Post_P3_2	P3	OT	NR	Proliferating, MKI67+	0.0264706
Post_P3_2	P3	OT	NR	CD8 T, IFNG+	0.114706
Post_P3_2	P3	OT	NR	CD8 T, ISG high CXCL13+	0.00294118
Post_P3_2	P3	OT	NR	CD4 T, CXCL13+ PD1+	0.00294118
Post_P3_2	P3	OT	NR	Treg, IL2RA+ FOXP3+	0.0558824
Post_P3_2	P3	OT	NR	Plasma, SDC1+ IGHA2+	0
Post_P30	P30	OT	NR	CD4_8 T, CCR7+ TCF7+	0.0868347
Post_P30	P30	OT	NR	CD8 T, PD1+ TOX+ CXCL13+	0.389356
Post_P30	P30	OT	NR	NK, GNLY+ FCGR3A+	0.0420168
Post_P30	P30	OT	NR	B, CD19+ CXCR5+	0.0112045
Post_P30	P30	OT	NR	Plasma, SDC1+ IGHG1+	0
Post_P30	P30	OT	NR	Mono/DC, CLEC10A+ ISG high	0.159664
Post_P30	P30	OT	NR	Mono/MP, CD14+ CD163+	0.0196078
Post_P30	P30	OT	NR	Plasmacytoid DC, LILRA4+	0.0336134
Post_P30	P30	OT	NR	Proliferating, MKI67+	0.114846
Post_P30	P30	OT	NR	CD8 T, IFNG+	0.00280112
Post_P30	P30	OT	NR	CD8 T, ISG high CXCL13+	0.0140056
Post_P30	P30	OT	NR	CD4 T, CXCL13+ PD1+	0.0560224
Post_P30	P30	OT	NR	Treg, IL2RA+ FOXP3+	0.0672269
Post_P30	P30	OT	NR	Plasma, SDC1+ IGHA2+	0.00280112
Post_P4	P4	OT	R	CD4_8 T, CCR7+ TCF7+	0.292379
Post_P4	P4	OT	R	CD8 T, PD1+ TOX+ CXCL13+	0.0311042
Post_P4	P4	OT	R	NK, GNLY+ FCGR3A+	0.0171073
Post_P4	P4	OT	R	B, CD19+ CXCR5+	0.379471
Post_P4	P4	OT	R	Plasma, SDC1+ IGHG1+	0.0108865
Post_P4	P4	OT	R	Mono/DC, CLEC10A+ ISG high	0.0124417
Post_P4	P4	OT	R	Mono/MP, CD14+ CD163+	0.00466563
Post_P4	P4	OT	R	Plasmacytoid DC, LILRA4+	0.0124417
Post_P4	P4	OT	R	Proliferating, MKI67+	0.0155521
Post_P4	P4	OT	R	CD8 T, IFNG+	0.0342146
Post_P4	P4	OT	R	CD8 T, ISG high CXCL13+	0.00777605
Post_P4	P4	OT	R	CD4 T, CXCL13+ PD1+	0.158631
Post_P4	P4	OT	R	Treg, IL2RA+ FOXP3+	0.0233281
Post_P4	P4	OT	R	Plasma, SDC1+ IGHA2+	0
Post_P5	P5	OT	NR	CD4_8 T, CCR7+ TCF7+	0.113636
Post_P5	P5	OT	NR	CD8 T, PD1+ TOX+ CXCL13+	0.295455
Post_P5	P5	OT	NR	NK, GNLY+ FCGR3A+	0.0284091
Post_P5	P5	OT	NR	B, CD19+ CXCR5+	0.0113636
Post_P5	P5	OT	NR	Plasma, SDC1+ IGHG1+	0.0170455
Post_P5	P5	OT	NR	Mono/DC, CLEC10A+ ISG high	0.198864
Post_P5	P5	OT	NR	Mono/MP, CD14+ CD163+	0.0511364
Post_P5	P5	OT	NR	Plasmacytoid DC, LILRA4+	0.0113636
Post_P5	P5	OT	NR	Proliferating, MKI67+	0.0965909
Post_P5	P5	OT	NR	CD8 T, IFNG+	0
Post_P5	P5	OT	NR	CD8 T, ISG high CXCL13+	0.0113636
Post_P5	P5	OT	NR	CD4 T, CXCL13+ PD1+	0.0340909
Post_P5	P5	OT	NR	Treg, IL2RA+ FOXP3+	0.130682
Post_P5	P5	OT	NR	Plasma, SDC1+ IGHA2+	0
Post_P5_2	P5	OT	R	CD4_8 T, CCR7+ TCF7+	0.227545
Post_P5_2	P5	OT	R	CD8 T, PD1+ TOX+ CXCL13+	0.679641
Post_P5_2	P5	OT	R	NK, GNLY+ FCGR3A+	0.00299401
Post_P5_2	P5	OT	R	B, CD19+ CXCR5+	0.00299401
Post_P5_2	P5	OT	R	Plasma, SDC1+ IGHG1+	0.00299401
Post_P5_2	P5	OT	R	Mono/DC, CLEC10A+ ISG high	0.0179641
Post_P5_2	P5	OT	R	Mono/MP, CD14+ CD163+	0
Post_P5_2	P5	OT	R	Plasmacytoid DC, LILRA4+	0
Post_P5_2	P5	OT	R	Proliferating, MKI67+	0
Post_P5_2	P5	OT	R	CD8 T, IFNG+	0.00898204
Post_P5_2	P5	OT	R	CD8 T, ISG high CXCL13+	0.0179641
Post_P5_2	P5	OT	R	CD4 T, CXCL13+ PD1+	0.00299401
Post_P5_2	P5	OT	R	Treg, IL2RA+ FOXP3+	0.0359281
Post_P5_2	P5	OT	R	Plasma, SDC1+ IGHA2+	0
Post_P6	P6	OT	NR	CD4_8 T, CCR7+ TCF7+	0.0278481
Post_P6	P6	OT	NR	CD8 T, PD1+ TOX+ CXCL13+	0.237975
Post_P6	P6	OT	NR	NK, GNLY+ FCGR3A+	0.00506329
Post_P6	P6	OT	NR	B, CD19+ CXCR5+	0.0253165
Post_P6	P6	OT	NR	Plasma, SDC1+ IGHG1+	0.0202532
Post_P6	P6	OT	NR	Mono/DC, CLEC10A+ ISG high	0.167089
Post_P6	P6	OT	NR	Mono/MP, CD14+ CD163+	0
Post_P6	P6	OT	NR	Plasmacytoid DC, LILRA4+	0.0658228
Post_P6	P6	OT	NR	Proliferating, MKI67+	0.392405
Post_P6	P6	OT	NR	CD8 T, IFNG+	0.00253165
Post_P6	P6	OT	NR	CD8 T, ISG high CXCL13+	0.0126582
Post_P6	P6	OT	NR	CD4 T, CXCL13+ PD1+	0.00759494
Post_P6	P6	OT	NR	Treg, IL2RA+ FOXP3+	0.035443
Post_P6	P6	OT	NR	Plasma, SDC1+ IGHA2+	0
Post_P7	P7	OT	R	CD4_8 T, CCR7+ TCF7+	0.258929
Post_P7	P7	OT	R	CD8 T, PD1+ TOX+ CXCL13+	0.330357
Post_P7	P7	OT	R	NK, GNLY+ FCGR3A+	0.151786
Post_P7	P7	OT	R	B, CD19+ CXCR5+	0.0133929
Post_P7	P7	OT	R	Plasma, SDC1+ IGHG1+	0
Post_P7	P7	OT	R	Mono/DC, CLEC10A+ ISG high	0.107143
Post_P7	P7	OT	R	Mono/MP, CD14+ CD163+	0
Post_P7	P7	OT	R	Plasmacytoid DC, LILRA4+	0
Post_P7	P7	OT	R	Proliferating, MKI67+	0.03125
Post_P7	P7	OT	R	CD8 T, IFNG+	0.0491071
Post_P7	P7	OT	R	CD8 T, ISG high CXCL13+	0.0223214
Post_P7	P7	OT	R	CD4 T, CXCL13+ PD1+	0.0178571
Post_P7	P7	OT	R	Treg, IL2RA+ FOXP3+	0.0178571
Post_P7	P7	OT	R	Plasma, SDC1+ IGHA2+	0
Post_P8	P8	OT	R	CD4_8 T, CCR7+ TCF7+	0.241667
Post_P8	P8	OT	R	CD8 T, PD1+ TOX+ CXCL13+	0.175
Post_P8	P8	OT	R	NK, GNLY+ FCGR3A+	0.0138889
Post_P8	P8	OT	R	B, CD19+ CXCR5+	0.380556
Post_P8	P8	OT	R	Plasma, SDC1+ IGHG1+	0.0111111
Post_P8	P8	OT	R	Mono/DC, CLEC10A+ ISG high	0.00833333
Post_P8	P8	OT	R	Mono/MP, CD14+ CD163+	0
Post_P8	P8	OT	R	Plasmacytoid DC, LILRA4+	0.00555556
Post_P8	P8	OT	R	Proliferating, MKI67+	0.0194444
Post_P8	P8	OT	R	CD8 T, IFNG+	0.0138889
Post_P8	P8	OT	R	CD8 T, ISG high CXCL13+	0.00833333
Post_P8	P8	OT	R	CD4 T, CXCL13+ PD1+	0.0888889
Post_P8	P8	OT	R	Treg, IL2RA+ FOXP3+	0.0333333
Post_P8	P8	OT	R	Plasma, SDC1+ IGHA2+	0
Pre_P1	P1	PT	R	CD4_8 T, CCR7+ TCF7+	0
Pre_P1	P1	PT	R	CD8 T, PD1+ TOX+ CXCL13+	0
Pre_P1	P1	PT	R	NK, GNLY+ FCGR3A+	0
Pre_P1	P1	PT	R	B, CD19+ CXCR5+	0
Pre_P1	P1	PT	R	Plasma, SDC1+ IGHG1+	0
Pre_P1	P1	PT	R	Mono/DC, CLEC10A+ ISG high	0.214286
Pre_P1	P1	PT	R	Mono/MP, CD14+ CD163+	0.142857
Pre_P1	P1	PT	R	Plasmacytoid DC, LILRA4+	0.214286
Pre_P1	P1	PT	R	Proliferating, MKI67+	0.214286
Pre_P1	P1	PT	R	CD8 T, IFNG+	0
Pre_P1	P1	PT	R	CD8 T, ISG high CXCL13+	0.0714286
Pre_P1	P1	PT	R	CD4 T, CXCL13+ PD1+	0
Pre_P1	P1	PT	R	Treg, IL2RA+ FOXP3+	0.142857
Pre_P1	P1	PT	R	Plasma, SDC1+ IGHA2+	0
Pre_P12	P12	PT	NR	CD4_8 T, CCR7+ TCF7+	0.161094
Pre_P12	P12	PT	NR	CD8 T, PD1+ TOX+ CXCL13+	0.130699
Pre_P12	P12	PT	NR	NK, GNLY+ FCGR3A+	0.179331
Pre_P12	P12	PT	NR	B, CD19+ CXCR5+	0.00607903
Pre_P12	P12	PT	NR	Plasma, SDC1+ IGHG1+	0
Pre_P12	P12	PT	NR	Mono/DC, CLEC10A+ ISG high	0.164134
Pre_P12	P12	PT	NR	Mono/MP, CD14+ CD163+	0
Pre_P12	P12	PT	NR	Plasmacytoid DC, LILRA4+	0.0425532
Pre_P12	P12	PT	NR	Proliferating, MKI67+	0.00607903
Pre_P12	P12	PT	NR	CD8 T, IFNG+	0.0151976
Pre_P12	P12	PT	NR	CD8 T, ISG high CXCL13+	0.224924
Pre_P12	P12	PT	NR	CD4 T, CXCL13+ PD1+	0
Pre_P12	P12	PT	NR	Treg, IL2RA+ FOXP3+	0.0668693
Pre_P12	P12	PT	NR	Plasma, SDC1+ IGHA2+	0.00303951
Pre_P15	P15	PT	NR	CD4_8 T, CCR7+ TCF7+	0.153509
Pre_P15	P15	PT	NR	CD8 T, PD1+ TOX+ CXCL13+	0.311404
Pre_P15	P15	PT	NR	NK, GNLY+ FCGR3A+	0.171053
Pre_P15	P15	PT	NR	B, CD19+ CXCR5+	0.0131579
Pre_P15	P15	PT	NR	Plasma, SDC1+ IGHG1+	0
Pre_P15	P15	PT	NR	Mono/DC, CLEC10A+ ISG high	0.0657895
Pre_P15	P15	PT	NR	Mono/MP, CD14+ CD163+	0.0701754
Pre_P15	P15	PT	NR	Plasmacytoid DC, LILRA4+	0.0263158
Pre_P15	P15	PT	NR	Proliferating, MKI67+	0.0701754
Pre_P15	P15	PT	NR	CD8 T, IFNG+	0.0307018
Pre_P15	P15	PT	NR	CD8 T, ISG high CXCL13+	0.00877193
Pre_P15	P15	PT	NR	CD4 T, CXCL13+ PD1+	0.00877193
Pre_P15	P15	PT	NR	Treg, IL2RA+ FOXP3+	0.0701754
Pre_P15	P15	PT	NR	Plasma, SDC1+ IGHA2+	0
Pre_P2	P2	PT	NR	CD4_8 T, CCR7+ TCF7+	0.0676692
Pre_P2	P2	PT	NR	CD8 T, PD1+ TOX+ CXCL13+	0.387218
Pre_P2	P2	PT	NR	NK, GNLY+ FCGR3A+	0.0827068
Pre_P2	P2	PT	NR	B, CD19+ CXCR5+	0.0112782
Pre_P2	P2	PT	NR	Plasma, SDC1+ IGHG1+	0.0150376
Pre_P2	P2	PT	NR	Mono/DC, CLEC10A+ ISG high	0.131579
Pre_P2	P2	PT	NR	Mono/MP, CD14+ CD163+	0.0150376
Pre_P2	P2	PT	NR	Plasmacytoid DC, LILRA4+	0.0037594
Pre_P2	P2	PT	NR	Proliferating, MKI67+	0.120301
Pre_P2	P2	PT	NR	CD8 T, IFNG+	0.0075188
Pre_P2	P2	PT	NR	CD8 T, ISG high CXCL13+	0.0601504
Pre_P2	P2	PT	NR	CD4 T, CXCL13+ PD1+	0.0112782
Pre_P2	P2	PT	NR	Treg, IL2RA+ FOXP3+	0.0864662
Pre_P2	P2	PT	NR	Plasma, SDC1+ IGHA2+	0
Pre_P20	P20	PT	NR	CD4_8 T, CCR7+ TCF7+	0.174419
Pre_P20	P20	PT	NR	CD8 T, PD1+ TOX+ CXCL13+	0.251938
Pre_P20	P20	PT	NR	NK, GNLY+ FCGR3A+	0.0232558
Pre_P20	P20	PT	NR	B, CD19+ CXCR5+	0.0193798
Pre_P20	P20	PT	NR	Plasma, SDC1+ IGHG1+	0.0387597
Pre_P20	P20	PT	NR	Mono/DC, CLEC10A+ ISG high	0.135659
Pre_P20	P20	PT	NR	Mono/MP, CD14+ CD163+	0.00387597
Pre_P20	P20	PT	NR	Plasmacytoid DC, LILRA4+	0.0116279
Pre_P20	P20	PT	NR	Proliferating, MKI67+	0.143411
Pre_P20	P20	PT	NR	CD8 T, IFNG+	0
Pre_P20	P20	PT	NR	CD8 T, ISG high CXCL13+	0.100775
Pre_P20	P20	PT	NR	CD4 T, CXCL13+ PD1+	0.0581395
Pre_P20	P20	PT	NR	Treg, IL2RA+ FOXP3+	0.0348837
Pre_P20	P20	PT	NR	Plasma, SDC1+ IGHA2+	0.00387597
Pre_P24	P24	PT	R	CD4_8 T, CCR7+ TCF7+	0.722388
Pre_P24	P24	PT	R	CD8 T, PD1+ TOX+ CXCL13+	0.0656716
Pre_P24	P24	PT	R	NK, GNLY+ FCGR3A+	0.0268657
Pre_P24	P24	PT	R	B, CD19+ CXCR5+	0.0358209
Pre_P24	P24	PT	R	Plasma, SDC1+ IGHG1+	0
Pre_P24	P24	PT	R	Mono/DC, CLEC10A+ ISG high	0.0119403
Pre_P24	P24	PT	R	Mono/MP, CD14+ CD163+	0.00298507
Pre_P24	P24	PT	R	Plasmacytoid DC, LILRA4+	0.00895522
Pre_P24	P24	PT	R	Proliferating, MKI67+	0.0149254
Pre_P24	P24	PT	R	CD8 T, IFNG+	0.0298507
Pre_P24	P24	PT	R	CD8 T, ISG high CXCL13+	0.0119403
Pre_P24	P24	PT	R	CD4 T, CXCL13+ PD1+	0.00597015
Pre_P24	P24	PT	R	Treg, IL2RA+ FOXP3+	0.0626866
Pre_P24	P24	PT	R	Plasma, SDC1+ IGHA2+	0
Pre_P25	P25	PT	NR	CD4_8 T, CCR7+ TCF7+	0.0936639
Pre_P25	P25	PT	NR	CD8 T, PD1+ TOX+ CXCL13+	0.592287
Pre_P25	P25	PT	NR	NK, GNLY+ FCGR3A+	0.220386
Pre_P25	P25	PT	NR	B, CD19+ CXCR5+	0
Pre_P25	P25	PT	NR	Plasma, SDC1+ IGHG1+	0
Pre_P25	P25	PT	NR	Mono/DC, CLEC10A+ ISG high	0
Pre_P25	P25	PT	NR	Mono/MP, CD14+ CD163+	0
Pre_P25	P25	PT	NR	Plasmacytoid DC, LILRA4+	0
Pre_P25	P25	PT	NR	Proliferating, MKI67+	0.0330579
Pre_P25	P25	PT	NR	CD8 T, IFNG+	0.0110193
Pre_P25	P25	PT	NR	CD8 T, ISG high CXCL13+	0.0165289
Pre_P25	P25	PT	NR	CD4 T, CXCL13+ PD1+	0.00275482
Pre_P25	P25	PT	NR	Treg, IL2RA+ FOXP3+	0.030303
Pre_P25	P25	PT	NR	Plasma, SDC1+ IGHA2+	0
Pre_P26	P26	PT	R	CD4_8 T, CCR7+ TCF7+	0.0839416
Pre_P26	P26	PT	R	CD8 T, PD1+ TOX+ CXCL13+	0.00729927
Pre_P26	P26	PT	R	NK, GNLY+ FCGR3A+	0.00729927
Pre_P26	P26	PT	R	B, CD19+ CXCR5+	0.69708
Pre_P26	P26	PT	R	Plasma, SDC1+ IGHG1+	0.00364964
Pre_P26	P26	PT	R	Mono/DC, CLEC10A+ ISG high	0.0474453
Pre_P26	P26	PT	R	Mono/MP, CD14+ CD163+	0
Pre_P26	P26	PT	R	Plasmacytoid DC, LILRA4+	0.00729927
Pre_P26	P26	PT	R	Proliferating, MKI67+	0.0145985
Pre_P26	P26	PT	R	CD8 T, IFNG+	0.00729927
Pre_P26	P26	PT	R	CD8 T, ISG high CXCL13+	0.0182482
Pre_P26	P26	PT	R	CD4 T, CXCL13+ PD1+	0.0693431
Pre_P26	P26	PT	R	Treg, IL2RA+ FOXP3+	0.0364964
Pre_P26	P26	PT	R	Plasma, SDC1+ IGHA2+	0
Pre_P27	P27	PT	NR	CD4_8 T, CCR7+ TCF7+	0.166667
Pre_P27	P27	PT	NR	CD8 T, PD1+ TOX+ CXCL13+	0.241071
Pre_P27	P27	PT	NR	NK, GNLY+ FCGR3A+	0.0535714
Pre_P27	P27	PT	NR	B, CD19+ CXCR5+	0
Pre_P27	P27	PT	NR	Plasma, SDC1+ IGHG1+	0
Pre_P27	P27	PT	NR	Mono/DC, CLEC10A+ ISG high	0.0297619
Pre_P27	P27	PT	NR	Mono/MP, CD14+ CD163+	0.00297619
Pre_P27	P27	PT	NR	Plasmacytoid DC, LILRA4+	0.0238095
Pre_P27	P27	PT	NR	Proliferating, MKI67+	0.0446429
Pre_P27	P27	PT	NR	CD8 T, IFNG+	0.0119048
Pre_P27	P27	PT	NR	CD8 T, ISG high CXCL13+	0.342262
Pre_P27	P27	PT	NR	CD4 T, CXCL13+ PD1+	0.0327381
Pre_P27	P27	PT	NR	Treg, IL2RA+ FOXP3+	0.0505952
Pre_P27	P27	PT	NR	Plasma, SDC1+ IGHA2+	0
Pre_P28	P28	PT	R	CD4_8 T, CCR7+ TCF7+	0.559271
Pre_P28	P28	PT	R	CD8 T, PD1+ TOX+ CXCL13+	0.109422
Pre_P28	P28	PT	R	NK, GNLY+ FCGR3A+	0.0881459
Pre_P28	P28	PT	R	B, CD19+ CXCR5+	0.0121581
Pre_P28	P28	PT	R	Plasma, SDC1+ IGHG1+	0
Pre_P28	P28	PT	R	Mono/DC, CLEC10A+ ISG high	0.00911854
Pre_P28	P28	PT	R	Mono/MP, CD14+ CD163+	0
Pre_P28	P28	PT	R	Plasmacytoid DC, LILRA4+	0.00607903
Pre_P28	P28	PT	R	Proliferating, MKI67+	0
Pre_P28	P28	PT	R	CD8 T, IFNG+	0.0607903
Pre_P28	P28	PT	R	CD8 T, ISG high CXCL13+	0.00607903
Pre_P28	P28	PT	R	CD4 T, CXCL13+ PD1+	0.00303951
Pre_P28	P28	PT	R	Treg, IL2RA+ FOXP3+	0.145897
Pre_P28	P28	PT	R	Plasma, SDC1+ IGHA2+	0
Pre_P29	P29	PT	R	CD4_8 T, CCR7+ TCF7+	0.229299
Pre_P29	P29	PT	R	CD8 T, PD1+ TOX+ CXCL13+	0.242038
Pre_P29	P29	PT	R	NK, GNLY+ FCGR3A+	0.044586
Pre_P29	P29	PT	R	B, CD19+ CXCR5+	0.0700637
Pre_P29	P29	PT	R	Plasma, SDC1+ IGHG1+	0.0127389
Pre_P29	P29	PT	R	Mono/DC, CLEC10A+ ISG high	0.0636943
Pre_P29	P29	PT	R	Mono/MP, CD14+ CD163+	0.0254777
Pre_P29	P29	PT	R	Plasmacytoid DC, LILRA4+	0
Pre_P29	P29	PT	R	Proliferating, MKI67+	0.0254777
Pre_P29	P29	PT	R	CD8 T, IFNG+	0.0191083
Pre_P29	P29	PT	R	CD8 T, ISG high CXCL13+	0.101911
Pre_P29	P29	PT	R	CD4 T, CXCL13+ PD1+	0.0254777
Pre_P29	P29	PT	R	Treg, IL2RA+ FOXP3+	0.140127
Pre_P29	P29	PT	R	Plasma, SDC1+ IGHA2+	0
Pre_P3	P3	PT	NR	CD4_8 T, CCR7+ TCF7+	0.375
Pre_P3	P3	PT	NR	CD8 T, PD1+ TOX+ CXCL13+	0.03125
Pre_P3	P3	PT	NR	NK, GNLY+ FCGR3A+	0.260417
Pre_P3	P3	PT	NR	B, CD19+ CXCR5+	0.0625
Pre_P3	P3	PT	NR	Plasma, SDC1+ IGHG1+	0
Pre_P3	P3	PT	NR	Mono/DC, CLEC10A+ ISG high	0.104167
Pre_P3	P3	PT	NR	Mono/MP, CD14+ CD163+	0.00520833
Pre_P3	P3	PT	NR	Plasmacytoid DC, LILRA4+	0.015625
Pre_P3	P3	PT	NR	Proliferating, MKI67+	0.0416667
Pre_P3	P3	PT	NR	CD8 T, IFNG+	0.046875
Pre_P3	P3	PT	NR	CD8 T, ISG high CXCL13+	0.00520833
Pre_P3	P3	PT	NR	CD4 T, CXCL13+ PD1+	0.00520833
Pre_P3	P3	PT	NR	Treg, IL2RA+ FOXP3+	0.046875
Pre_P3	P3	PT	NR	Plasma, SDC1+ IGHA2+	0
Pre_P31	P31	PT	NR	CD4_8 T, CCR7+ TCF7+	0.129534
Pre_P31	P31	PT	NR	CD8 T, PD1+ TOX+ CXCL13+	0.42487
Pre_P31	P31	PT	NR	NK, GNLY+ FCGR3A+	0.0466321
Pre_P31	P31	PT	NR	B, CD19+ CXCR5+	0.015544
Pre_P31	P31	PT	NR	Plasma, SDC1+ IGHG1+	0.00518135
Pre_P31	P31	PT	NR	Mono/DC, CLEC10A+ ISG high	0.015544
Pre_P31	P31	PT	NR	Mono/MP, CD14+ CD163+	0.00518135
Pre_P31	P31	PT	NR	Plasmacytoid DC, LILRA4+	0.0207254
Pre_P31	P31	PT	NR	Proliferating, MKI67+	0.19171
Pre_P31	P31	PT	NR	CD8 T, IFNG+	0.0103627
Pre_P31	P31	PT	NR	CD8 T, ISG high CXCL13+	0.0259067
Pre_P31	P31	PT	NR	CD4 T, CXCL13+ PD1+	0.0310881
Pre_P31	P31	PT	NR	Treg, IL2RA+ FOXP3+	0.0725389
Pre_P31	P31	PT	NR	Plasma, SDC1+ IGHA2+	0.00518135
Pre_P33	P33	PT	R	CD4_8 T, CCR7+ TCF7+	0.587583
Pre_P33	P33	PT	R	CD8 T, PD1+ TOX+ CXCL13+	0.117517
Pre_P33	P33	PT	R	NK, GNLY+ FCGR3A+	0.0110865
Pre_P33	P33	PT	R	B, CD19+ CXCR5+	0.133038
Pre_P33	P33	PT	R	Plasma, SDC1+ IGHG1+	0.00886918
Pre_P33	P33	PT	R	Mono/DC, CLEC10A+ ISG high	0
Pre_P33	P33	PT	R	Mono/MP, CD14+ CD163+	0
Pre_P33	P33	PT	R	Plasmacytoid DC, LILRA4+	0
Pre_P33	P33	PT	R	Proliferating, MKI67+	0.0243902
Pre_P33	P33	PT	R	CD8 T, IFNG+	0
Pre_P33	P33	PT	R	CD8 T, ISG high CXCL13+	0.0554324
Pre_P33	P33	PT	R	CD4 T, CXCL13+ PD1+	0.0399113
Pre_P33	P33	PT	R	Treg, IL2RA+ FOXP3+	0.0199557
Pre_P33	P33	PT	R	Plasma, SDC1+ IGHA2+	0.00221729
Pre_P35	P35	PT	R	CD4_8 T, CCR7+ TCF7+	0.183962
Pre_P35	P35	PT	R	CD8 T, PD1+ TOX+ CXCL13+	0.0849057
Pre_P35	P35	PT	R	NK, GNLY+ FCGR3A+	0.113208
Pre_P35	P35	PT	R	B, CD19+ CXCR5+	0.495283
Pre_P35	P35	PT	R	Plasma, SDC1+ IGHG1+	0.0141509
Pre_P35	P35	PT	R	Mono/DC, CLEC10A+ ISG high	0
Pre_P35	P35	PT	R	Mono/MP, CD14+ CD163+	0.00471698
Pre_P35	P35	PT	R	Plasmacytoid DC, LILRA4+	0
Pre_P35	P35	PT	R	Proliferating, MKI67+	0
Pre_P35	P35	PT	R	CD8 T, IFNG+	0
Pre_P35	P35	PT	R	CD8 T, ISG high CXCL13+	0.0330189
Pre_P35	P35	PT	R	CD4 T, CXCL13+ PD1+	0.0283019
Pre_P35	P35	PT	R	Treg, IL2RA+ FOXP3+	0.0424528
Pre_P35	P35	PT	R	Plasma, SDC1+ IGHA2+	0
Pre_P4	P4	PT	NR	CD4_8 T, CCR7+ TCF7+	0.11254
Pre_P4	P4	PT	NR	CD8 T, PD1+ TOX+ CXCL13+	0.141479
Pre_P4	P4	PT	NR	NK, GNLY+ FCGR3A+	0.0289389
Pre_P4	P4	PT	NR	B, CD19+ CXCR5+	0.0450161
Pre_P4	P4	PT	NR	Plasma, SDC1+ IGHG1+	0
Pre_P4	P4	PT	NR	Mono/DC, CLEC10A+ ISG high	0.318328
Pre_P4	P4	PT	NR	Mono/MP, CD14+ CD163+	0.0096463
Pre_P4	P4	PT	NR	Plasmacytoid DC, LILRA4+	0.0353698
Pre_P4	P4	PT	NR	Proliferating, MKI67+	0.0546624
Pre_P4	P4	PT	NR	CD8 T, IFNG+	0.0450161
Pre_P4	P4	PT	NR	CD8 T, ISG high CXCL13+	0.180064
Pre_P4	P4	PT	NR	CD4 T, CXCL13+ PD1+	0.00321543
Pre_P4	P4	PT	NR	Treg, IL2RA+ FOXP3+	0.0257235
Pre_P4	P4	PT	NR	Plasma, SDC1+ IGHA2+	0
Pre_P6	P6	PT	NR	CD4_8 T, CCR7+ TCF7+	0.0487805
Pre_P6	P6	PT	NR	CD8 T, PD1+ TOX+ CXCL13+	0.0836237
Pre_P6	P6	PT	NR	NK, GNLY+ FCGR3A+	0
Pre_P6	P6	PT	NR	B, CD19+ CXCR5+	0.0557491
Pre_P6	P6	PT	NR	Plasma, SDC1+ IGHG1+	0.299652
Pre_P6	P6	PT	NR	Mono/DC, CLEC10A+ ISG high	0.240418
Pre_P6	P6	PT	NR	Mono/MP, CD14+ CD163+	0.0139373
Pre_P6	P6	PT	NR	Plasmacytoid DC, LILRA4+	0.0418118
Pre_P6	P6	PT	NR	Proliferating, MKI67+	0.163763
Pre_P6	P6	PT	NR	CD8 T, IFNG+	0.00348432
Pre_P6	P6	PT	NR	CD8 T, ISG high CXCL13+	0.00348432
Pre_P6	P6	PT	NR	CD4 T, CXCL13+ PD1+	0.00696864
Pre_P6	P6	PT	NR	Treg, IL2RA+ FOXP3+	0.0174216
Pre_P6	P6	PT	NR	Plasma, SDC1+ IGHA2+	0.0209059
Pre_P7	P7	PT	R	CD4_8 T, CCR7+ TCF7+	0.360324
Pre_P7	P7	PT	R	CD8 T, PD1+ TOX+ CXCL13+	0.161943
Pre_P7	P7	PT	R	NK, GNLY+ FCGR3A+	0.0161943
Pre_P7	P7	PT	R	B, CD19+ CXCR5+	0.202429
Pre_P7	P7	PT	R	Plasma, SDC1+ IGHG1+	0
Pre_P7	P7	PT	R	Mono/DC, CLEC10A+ ISG high	0.00404858
Pre_P7	P7	PT	R	Mono/MP, CD14+ CD163+	0
Pre_P7	P7	PT	R	Plasmacytoid DC, LILRA4+	0
Pre_P7	P7	PT	R	Proliferating, MKI67+	0.00404858
Pre_P7	P7	PT	R	CD8 T, IFNG+	0.0121457
Pre_P7	P7	PT	R	CD8 T, ISG high CXCL13+	0.0404858
Pre_P7	P7	PT	R	CD4 T, CXCL13+ PD1+	0.0242915
Pre_P7	P7	PT	R	Treg, IL2RA+ FOXP3+	0.174089
Pre_P7	P7	PT	R	Plasma, SDC1+ IGHA2+	0
Pre_P8	P8	PT	R	CD4_8 T, CCR7+ TCF7+	0.450382
Pre_P8	P8	PT	R	CD8 T, PD1+ TOX+ CXCL13+	0.0496183
Pre_P8	P8	PT	R	NK, GNLY+ FCGR3A+	0.21374
Pre_P8	P8	PT	R	B, CD19+ CXCR5+	0.0954198
Pre_P8	P8	PT	R	Plasma, SDC1+ IGHG1+	0
Pre_P8	P8	PT	R	Mono/DC, CLEC10A+ ISG high	0.156489
Pre_P8	P8	PT	R	Mono/MP, CD14+ CD163+	0
Pre_P8	P8	PT	R	Plasmacytoid DC, LILRA4+	0.0114504
Pre_P8	P8	PT	R	Proliferating, MKI67+	0.019084
Pre_P8	P8	PT	R	CD8 T, IFNG+	0
Pre_P8	P8	PT	R	CD8 T, ISG high CXCL13+	0.00381679
Pre_P8	P8	PT	R	CD4 T, CXCL13+ PD1+	0
Pre_P8	P8	PT	R	Treg, IL2RA+ FOXP3+	0
Pre_P8	P8	PT	R	Plasma, SDC1+ IGHA2+	0

## Sheet: C
Supp. Table 3: Cell type fraction, DEGs and survival analysis of scRNA-Seq data set of ICI-treated melanoma
C) The association between the fraction each immune population (in PT or OT tumors) and overall survival after ICI therapy
biopsy timing	cell type	log-rank p value	log-rank p value, adjusted	positive/negative association
OT	B, CD19+ CXCR5+	0.016114	0.19499	positive
PT	NK, GNLY+ FCGR3A+	0.0278879	0.334655	negative
OT	Mono/MP, CD14+ CD163+	0.0299984	0.19499	negative
PT	Treg, IL2RA+ FOXP3+	0.0629942	0.377965	negative
OT	CD8 T, IFNG+	0.0768441	0.281007	negative
OT	Proliferating, MKI67+	0.0864637	0.281007	negative
OT	Plasma, SDC1+ IGHG1+	0.110812	0.288111	positive
PT	B, CD19+ CXCR5+	0.147672	0.584015	positive
PT	Mono/DC, CLEC10A+ ISG high	0.198028	0.584015	negative
OT	CD8 T, ISG high CXCL13+	0.247032	0.503768	negative
PT	CD8 T, IFNG+	0.247209	0.584015	negative
PT	CD8 T, PD1+ TOX+ CXCL13+	0.292007	0.584015	negative
OT	Plasmacytoid DC, LILRA4+	0.30753	0.503768	positive
OT	CD8 T, PD1+ TOX+ CXCL13+	0.310011	0.503768	negative
OT	NK, GNLY+ FCGR3A+	0.424549	0.613238	negative
OT	CD4_8 T, CCR7+ TCF7+	0.483424	0.628451	positive
PT	CD4_8 T, CCR7+ TCF7+	0.560092	0.807969	positive
PT	Plasmacytoid DC, LILRA4+	0.560092	0.807969	negative
OT	CD4 T, CXCL13+ PD1+	0.598431	0.707237	positive
PT	CD4 T, CXCL13+ PD1+	0.605976	0.807969	positive
OT	Treg, IL2RA+ FOXP3+	0.6829	0.739808	negative
OT	Mono/DC, CLEC10A+ ISG high	0.788122	0.788122	negative
PT	Proliferating, MKI67+	0.826027	0.940951	negative
PT	Mono/MP, CD14+ CD163+	0.862538	0.940951	negative
PT	CD8 T, ISG high CXCL13+	0.962652	0.962652	positive

## Sheet: D
Supp. Table 3: Cell type fraction, DEGs and survival analysis of scRNA-Seq data set of ICI-treated melanoma
D) Differentially expressed genes in PT and OT tumors based on response (R) vs. no-response (NR) to ICI
gene	p_val	p_val_adj	avg_log2FC	pct.1	pct.2	diff	cell_type	biopsy_timing	cluster
RBCK1	0.0021904	1	0.322073	0.357	0.267	0.09	B, CD19+ CXCR5+	OT	NR
GSTK1	0.0036679	1	0.325173	0.499	0.416	0.083	B, CD19+ CXCR5+	OT	NR
MBP	0.00802625	1	0.325519	0.345	0.278	0.067	B, CD19+ CXCR5+	OT	NR
FTL	4.63729e-08	0.00251016	0.32568	0.956	0.953	0.003	B, CD19+ CXCR5+	OT	NR
ZNF532	0.00128795	1	0.325871	0.301	0.215	0.086	B, CD19+ CXCR5+	OT	NR
CIITA	0.000275968	1	0.325967	0.868	0.804	0.064	B, CD19+ CXCR5+	OT	NR
TRAF2	0.00035678	1	0.327253	0.279	0.187	0.092	B, CD19+ CXCR5+	OT	NR
LAT2	0.00268182	1	0.328553	0.626	0.567	0.059	B, CD19+ CXCR5+	OT	NR
FOXP1	0.000113289	1	0.332927	0.773	0.685	0.088	B, CD19+ CXCR5+	OT	NR
ZFP36L1	0.000306942	1	0.334539	0.914	0.864	0.05	B, CD19+ CXCR5+	OT	NR
RPL9	9.92827e-10	5.37417e-05	0.336125	0.983	0.991	-0.008	B, CD19+ CXCR5+	OT	NR
NUP62	0.00871823	1	0.336525	0.296	0.233	0.063	B, CD19+ CXCR5+	OT	NR
FCRL3	0.00195809	1	0.337627	0.438	0.34	0.098	B, CD19+ CXCR5+	OT	NR
CD72	0.00847117	1	0.338848	0.584	0.533	0.051	B, CD19+ CXCR5+	OT	NR
C18orf8	0.000142728	1	0.339371	0.394	0.276	0.118	B, CD19+ CXCR5+	OT	NR
CBLB	0.00478865	1	0.341465	0.342	0.258	0.084	B, CD19+ CXCR5+	OT	NR
IFITM1	4.82275e-13	2.61055e-08	0.343536	0.425	0.218	0.207	B, CD19+ CXCR5+	OT	NR
BIN1	0.00089486	1	0.349093	0.582	0.498	0.084	B, CD19+ CXCR5+	OT	NR
PDIA3	3.12744e-05	1	0.349405	0.57	0.451	0.119	B, CD19+ CXCR5+	OT	NR
RP11-158I9.5	1.21717e-05	0.658857	0.349411	0.291	0.178	0.113	B, CD19+ CXCR5+	OT	NR
BLOC1S2	0.00325387	1	0.353328	0.374	0.302	0.072	B, CD19+ CXCR5+	OT	NR
VMP1	0.00193019	1	0.354019	0.474	0.389	0.085	B, CD19+ CXCR5+	OT	NR
HLA-DRB5	3.08155e-05	1	0.354376	0.978	0.975	0.003	B, CD19+ CXCR5+	OT	NR
CR2	0.00622769	1	0.355199	0.565	0.489	0.076	B, CD19+ CXCR5+	OT	NR
NAPSB	0.000334363	1	0.356495	0.748	0.676	0.072	B, CD19+ CXCR5+	OT	NR
B2M	7.90889e-18	4.28108e-13	0.357011	1	1	0	B, CD19+ CXCR5+	OT	NR
SP100	0.000936974	1	0.359755	0.824	0.815	0.009	B, CD19+ CXCR5+	OT	NR
HSPA1A	2.54268e-10	1.37635e-05	0.376723	0.333	0.162	0.171	B, CD19+ CXCR5+	OT	NR
BLNK	0.000663293	1	0.377922	0.636	0.549	0.087	B, CD19+ CXCR5+	OT	NR
TMSB4X	6.03205e-16	3.26515e-11	0.378944	0.998	1	-0.002	B, CD19+ CXCR5+	OT	NR
APOBEC3G	0.00239373	1	0.379196	0.342	0.262	0.08	B, CD19+ CXCR5+	OT	NR
TAPBP	1.20732e-05	0.653523	0.382606	0.929	0.864	0.065	B, CD19+ CXCR5+	OT	NR
HLA-A	2.20169e-12	1.19178e-07	0.383271	0.983	0.982	0.001	B, CD19+ CXCR5+	OT	NR
APOL2	1.69521e-06	0.0917617	0.385564	0.328	0.198	0.13	B, CD19+ CXCR5+	OT	NR
TMSB10	5.99677e-12	3.24605e-07	0.388385	0.973	0.924	0.049	B, CD19+ CXCR5+	OT	NR
CD19	3.31042e-05	1	0.390411	0.841	0.771	0.07	B, CD19+ CXCR5+	OT	NR
ERP29	0.00244659	1	0.392523	0.526	0.445	0.081	B, CD19+ CXCR5+	OT	NR
MX2	0.00219895	1	0.396068	0.372	0.285	0.087	B, CD19+ CXCR5+	OT	NR
PSME1	6.8796e-07	0.0372393	0.397615	0.873	0.758	0.115	B, CD19+ CXCR5+	OT	NR
PSAP	0.000132467	1	0.401441	0.667	0.558	0.109	B, CD19+ CXCR5+	OT	NR
MDH2	0.00189927	1	0.404102	0.337	0.258	0.079	B, CD19+ CXCR5+	OT	NR
HM13	0.00281107	1	0.406636	0.352	0.278	0.074	B, CD19+ CXCR5+	OT	NR
PIK3IP1	0.00185058	1	0.406827	0.425	0.338	0.087	B, CD19+ CXCR5+	OT	NR
EHD3	0.00686764	1	0.407849	0.311	0.235	0.076	B, CD19+ CXCR5+	OT	NR
RPA2	0.00354085	1	0.409955	0.293	0.218	0.075	B, CD19+ CXCR5+	OT	NR
MYO1G	0.00379828	1	0.416032	0.394	0.318	0.076	B, CD19+ CXCR5+	OT	NR
LY6E	1.90649e-08	0.00103198	0.416226	0.469	0.315	0.154	B, CD19+ CXCR5+	OT	NR
ACP5	0.000419597	1	0.418453	0.362	0.256	0.106	B, CD19+ CXCR5+	OT	NR
IL2RG	5.76066e-06	0.311825	0.418493	0.702	0.593	0.109	B, CD19+ CXCR5+	OT	NR
PTPN6	3.80133e-05	1	0.418975	0.716	0.602	0.114	B, CD19+ CXCR5+	OT	NR
FXYD5	6.23213e-07	0.0337345	0.419224	0.724	0.624	0.1	B, CD19+ CXCR5+	OT	NR
JAK3	0.000115261	1	0.427595	0.685	0.589	0.096	B, CD19+ CXCR5+	OT	NR
ISG15	0.00485007	1	0.427877	0.271	0.204	0.067	B, CD19+ CXCR5+	OT	NR
HLA-DOA	0.000507311	1	0.428642	0.68	0.593	0.087	B, CD19+ CXCR5+	OT	NR
LDHA	0.00710674	1	0.430274	0.452	0.385	0.067	B, CD19+ CXCR5+	OT	NR
NFKBIA	0.000151478	1	0.431444	0.609	0.509	0.1	B, CD19+ CXCR5+	OT	NR
SLA	3.02774e-05	1	0.432571	0.303	0.191	0.112	B, CD19+ CXCR5+	OT	NR
HLA-DPB1	1.23736e-13	6.69781e-09	0.434284	0.998	0.987	0.011	B, CD19+ CXCR5+	OT	NR
HLA-DRB1	3.64965e-14	1.97556e-09	0.44021	0.985	0.985	0	B, CD19+ CXCR5+	OT	NR
GSDMD	0.0013262	1	0.441657	0.337	0.26	0.077	B, CD19+ CXCR5+	OT	NR
HCP5	2.32444e-05	1	0.442597	0.32	0.198	0.122	B, CD19+ CXCR5+	OT	NR
SHISA5	0.00101357	1	0.448934	0.467	0.389	0.078	B, CD19+ CXCR5+	OT	NR
RAC2	2.88003e-11	1.55896e-06	0.454706	0.844	0.755	0.089	B, CD19+ CXCR5+	OT	NR
CASP4	0.00382759	1	0.456107	0.457	0.395	0.062	B, CD19+ CXCR5+	OT	NR
ARFRP1	0.000729109	1	0.456427	0.271	0.193	0.078	B, CD19+ CXCR5+	OT	NR
SLAMF1	0.00931582	1	0.458319	0.381	0.315	0.066	B, CD19+ CXCR5+	OT	NR
MVP	7.91231e-05	1	0.471087	0.401	0.289	0.112	B, CD19+ CXCR5+	OT	NR
NLRC5	1.10649e-07	0.00598943	0.476395	0.682	0.542	0.14	B, CD19+ CXCR5+	OT	NR
ANXA6	9.26048e-06	0.50127	0.476997	0.685	0.569	0.116	B, CD19+ CXCR5+	OT	NR
PGK1	0.000236601	1	0.481277	0.587	0.513	0.074	B, CD19+ CXCR5+	OT	NR
HLA-E	3.36729e-16	1.82271e-11	0.481279	1	1	0	B, CD19+ CXCR5+	OT	NR
TRAF3IP3	3.04477e-06	0.164813	0.481496	0.575	0.435	0.14	B, CD19+ CXCR5+	OT	NR
ENO1	6.81304e-06	0.36879	0.487967	0.682	0.56	0.122	B, CD19+ CXCR5+	OT	NR
APOBEC3C	1.03935e-10	5.62601e-06	0.489068	0.814	0.66	0.154	B, CD19+ CXCR5+	OT	NR
hsa-mir-6723	2.04815e-06	0.110866	0.492132	0.858	0.898	-0.04	B, CD19+ CXCR5+	OT	NR
UBA7	0.00109928	1	0.494497	0.44	0.358	0.082	B, CD19+ CXCR5+	OT	NR
HLA-B	8.18661e-28	4.43141e-23	0.494745	1	1	0	B, CD19+ CXCR5+	OT	NR
FOS	1.14427e-07	0.00619393	0.505197	0.853	0.765	0.088	B, CD19+ CXCR5+	OT	NR
SAMD9L	1.49999e-06	0.0811943	0.505344	0.311	0.178	0.133	B, CD19+ CXCR5+	OT	NR
IRF7	0.00647592	1	0.511573	0.347	0.28	0.067	B, CD19+ CXCR5+	OT	NR
DTX3L	2.26602e-07	0.012266	0.51253	0.362	0.215	0.147	B, CD19+ CXCR5+	OT	NR
MX1	0.000349134	1	0.522641	0.401	0.298	0.103	B, CD19+ CXCR5+	OT	NR
HIF1A	5.47906e-07	0.0296581	0.536073	0.746	0.591	0.155	B, CD19+ CXCR5+	OT	NR
FAM65B	3.89578e-09	0.000210878	0.539747	0.812	0.669	0.143	B, CD19+ CXCR5+	OT	NR
PFKL	0.00108521	1	0.541333	0.582	0.513	0.069	B, CD19+ CXCR5+	OT	NR
BTN3A2	6.19007e-07	0.0335069	0.54683	0.45	0.305	0.145	B, CD19+ CXCR5+	OT	NR
PSME2	8.25532e-06	0.44686	0.558599	0.509	0.395	0.114	B, CD19+ CXCR5+	OT	NR
HLA-C	1.32467e-26	7.17043e-22	0.564154	1	1	0	B, CD19+ CXCR5+	OT	NR
MYC	7.50553e-07	0.0406275	0.57335	0.328	0.2	0.128	B, CD19+ CXCR5+	OT	NR
JUN	5.23839e-05	1	0.574313	0.57	0.476	0.094	B, CD19+ CXCR5+	OT	NR
SYNGR2	2.16332e-11	1.171e-06	0.576398	0.905	0.822	0.083	B, CD19+ CXCR5+	OT	NR
IRF1	9.47674e-07	0.0512976	0.592146	0.553	0.416	0.137	B, CD19+ CXCR5+	OT	NR
PTPRCAP	3.65462e-14	1.97824e-09	0.592276	0.9	0.762	0.138	B, CD19+ CXCR5+	OT	NR
STAT2	2.27152e-07	0.0122957	0.600586	0.538	0.385	0.153	B, CD19+ CXCR5+	OT	NR
OAS2	0.000295386	1	0.605366	0.291	0.198	0.093	B, CD19+ CXCR5+	OT	NR
GBP5	4.07892e-11	2.20792e-06	0.607783	0.289	0.12	0.169	B, CD19+ CXCR5+	OT	NR
PPP1R15A	3.37447e-08	0.0018266	0.614152	0.836	0.775	0.061	B, CD19+ CXCR5+	OT	NR
LAP3	9.43638e-06	0.510791	0.636924	0.274	0.164	0.11	B, CD19+ CXCR5+	OT	NR
IFITM2	4.99577e-13	2.70421e-08	0.638045	0.699	0.513	0.186	B, CD19+ CXCR5+	OT	NR
IGHD	1.0218e-08	0.0005531	0.64422	0.778	0.651	0.127	B, CD19+ CXCR5+	OT	NR
PSMB9	1.36187e-08	0.000737182	0.65039	0.567	0.431	0.136	B, CD19+ CXCR5+	OT	NR
PSMB8	2.23218e-07	0.0120828	0.652865	0.531	0.396	0.135	B, CD19+ CXCR5+	OT	NR
CD79B	2.92846e-17	1.58517e-12	0.655794	0.914	0.756	0.158	B, CD19+ CXCR5+	OT	NR
KLF10	0.000115857	1	0.664952	0.252	0.162	0.09	B, CD19+ CXCR5+	OT	NR
HSPA1B	3.13519e-13	1.69708e-08	0.674871	0.367	0.169	0.198	B, CD19+ CXCR5+	OT	NR
TCL1A	1.60043e-07	0.00866314	0.67819	0.611	0.487	0.124	B, CD19+ CXCR5+	OT	NR
EPSTI1	6.02173e-09	0.000325956	0.678663	0.399	0.238	0.161	B, CD19+ CXCR5+	OT	NR
TRAFD1	9.62088e-06	0.520778	0.681847	0.298	0.185	0.113	B, CD19+ CXCR5+	OT	NR
AC096579.7	6.51809e-07	0.0352824	0.692496	0.296	0.176	0.12	B, CD19+ CXCR5+	OT	NR
WDFY1	1.48976e-08	0.000806405	0.698068	0.362	0.209	0.153	B, CD19+ CXCR5+	OT	NR
GADD45B	1.42988e-10	7.73994e-06	0.723821	0.457	0.302	0.155	B, CD19+ CXCR5+	OT	NR
SELL	7.11274e-14	3.85013e-09	0.730066	0.863	0.7	0.163	B, CD19+ CXCR5+	OT	NR
XAF1	7.33597e-13	3.97096e-08	0.762287	0.516	0.304	0.212	B, CD19+ CXCR5+	OT	NR
GBP1	2.37575e-12	1.28599e-07	0.81334	0.254	0.089	0.165	B, CD19+ CXCR5+	OT	NR
TAP1	2.35517e-10	1.27485e-05	0.840279	0.577	0.407	0.17	B, CD19+ CXCR5+	OT	NR
PARP9	8.28558e-14	4.48498e-09	0.928243	0.472	0.247	0.225	B, CD19+ CXCR5+	OT	NR
PLAC8	8.49252e-20	4.597e-15	0.954494	0.736	0.536	0.2	B, CD19+ CXCR5+	OT	NR
GBP2	1.16618e-16	6.31251e-12	1.0412	0.311	0.1	0.211	B, CD19+ CXCR5+	OT	NR
IGHM	8.61787e-26	4.66485e-21	1.04354	0.892	0.793	0.099	B, CD19+ CXCR5+	OT	NR
UBE2L6	9.09217e-16	4.92159e-11	1.0564	0.484	0.275	0.209	B, CD19+ CXCR5+	OT	NR
GBP4	1.55372e-16	8.41027e-12	1.11528	0.438	0.209	0.229	B, CD19+ CXCR5+	OT	NR
IFI44L	9.92246e-20	5.37103e-15	1.2518	0.384	0.14	0.244	B, CD19+ CXCR5+	OT	NR
STAT1	7.0181e-25	3.7989e-20	1.38202	0.619	0.327	0.292	B, CD19+ CXCR5+	OT	NR
DNAJB1	8.22782e-05	1	1.38793	0.636	0.582	0.054	B, CD19+ CXCR5+	OT	NR
KIDINS220	0.000346637	1	0.323745	0.276	0.111	0.165	B, CD19+ CXCR5+	PT	NR
RPN2	0.0064261	1	0.325004	0.466	0.277	0.189	B, CD19+ CXCR5+	PT	NR
SAMD9L	0.0034206	1	0.325593	0.345	0.179	0.166	B, CD19+ CXCR5+	PT	NR
PTPN22	0.00724201	1	0.325828	0.414	0.245	0.169	B, CD19+ CXCR5+	PT	NR
SEC11C	0.00593271	1	0.32586	0.328	0.168	0.16	B, CD19+ CXCR5+	PT	NR
ATP5B	0.000795985	1	0.326176	0.655	0.382	0.273	B, CD19+ CXCR5+	PT	NR
TRAPPC13	8.57981e-06	0.464425	0.326715	0.276	0.087	0.189	B, CD19+ CXCR5+	PT	NR
SNRPD1	0.00415211	1	0.327558	0.293	0.14	0.153	B, CD19+ CXCR5+	PT	NR
POLK	1.38429e-05	0.749316	0.329437	0.362	0.142	0.22	B, CD19+ CXCR5+	PT	NR
PARP12	0.00536639	1	0.330745	0.276	0.144	0.132	B, CD19+ CXCR5+	PT	NR
TSC1	0.00720823	1	0.330918	0.362	0.216	0.146	B, CD19+ CXCR5+	PT	NR
SNRPC	4.8004e-05	1	0.33178	0.31	0.111	0.199	B, CD19+ CXCR5+	PT	NR
CALM3	0.000387258	1	0.333111	0.448	0.249	0.199	B, CD19+ CXCR5+	PT	NR
PAK2	0.000942015	1	0.334052	0.552	0.328	0.224	B, CD19+ CXCR5+	PT	NR
TADA3	0.00278784	1	0.33647	0.259	0.12	0.139	B, CD19+ CXCR5+	PT	NR
MYL12B	0.00461398	1	0.336968	0.603	0.376	0.227	B, CD19+ CXCR5+	PT	NR
UPF2	0.000965573	1	0.337725	0.569	0.354	0.215	B, CD19+ CXCR5+	PT	NR
LSP1	0.000648674	1	0.337876	0.81	0.563	0.247	B, CD19+ CXCR5+	PT	NR
LDHB	0.00689175	1	0.339744	0.569	0.352	0.217	B, CD19+ CXCR5+	PT	NR
PPP1R21	0.000104083	1	0.341025	0.276	0.1	0.176	B, CD19+ CXCR5+	PT	NR
USMG5	1.85686e-08	0.00100512	0.341092	0.328	0.081	0.247	B, CD19+ CXCR5+	PT	NR
ARPC2	0.00421552	1	0.341259	0.914	0.745	0.169	B, CD19+ CXCR5+	PT	NR
TMEM50A	5.90794e-05	1	0.341344	0.379	0.155	0.224	B, CD19+ CXCR5+	PT	NR
WDR73	0.00306472	1	0.342551	0.293	0.142	0.151	B, CD19+ CXCR5+	PT	NR
MRPL37	0.00436823	1	0.342623	0.276	0.138	0.138	B, CD19+ CXCR5+	PT	NR
UBE2A	0.000272008	1	0.343525	0.397	0.183	0.214	B, CD19+ CXCR5+	PT	NR
RPUSD3	0.0041416	1	0.345727	0.31	0.159	0.151	B, CD19+ CXCR5+	PT	NR
ALDOA	0.00788292	1	0.347042	0.828	0.585	0.243	B, CD19+ CXCR5+	PT	NR
PPP3CC	0.000268591	1	0.347202	0.362	0.164	0.198	B, CD19+ CXCR5+	PT	NR
GPX1	2.32773e-05	1	0.347633	0.517	0.229	0.288	B, CD19+ CXCR5+	PT	NR
CLTA	2.7742e-06	0.150167	0.348255	0.362	0.116	0.246	B, CD19+ CXCR5+	PT	NR
PRPF40A	0.0032186	1	0.350264	0.483	0.286	0.197	B, CD19+ CXCR5+	PT	NR
LRRFIP2	0.00102099	1	0.351561	0.276	0.118	0.158	B, CD19+ CXCR5+	PT	NR
ARAF	0.00296746	1	0.352586	0.345	0.186	0.159	B, CD19+ CXCR5+	PT	NR
TNIP1	0.00197019	1	0.352679	0.534	0.341	0.193	B, CD19+ CXCR5+	PT	NR
PSMD8	0.000357417	1	0.352764	0.517	0.264	0.253	B, CD19+ CXCR5+	PT	NR
SLC25A5	0.00804289	1	0.353188	0.724	0.535	0.189	B, CD19+ CXCR5+	PT	NR
DAP	0.0047863	1	0.353572	0.31	0.164	0.146	B, CD19+ CXCR5+	PT	NR
ASAP1	0.00199175	1	0.355183	0.362	0.199	0.163	B, CD19+ CXCR5+	PT	NR
SSBP1	0.00119727	1	0.356373	0.414	0.212	0.202	B, CD19+ CXCR5+	PT	NR
WDR75	0.00646607	1	0.35665	0.276	0.142	0.134	B, CD19+ CXCR5+	PT	NR
COPG1	0.00230432	1	0.357394	0.31	0.153	0.157	B, CD19+ CXCR5+	PT	NR
RPL37	9.87102e-05	1	0.359109	0.931	0.721	0.21	B, CD19+ CXCR5+	PT	NR
HUWE1	0.000956602	1	0.359381	0.759	0.517	0.242	B, CD19+ CXCR5+	PT	NR
ARID5B	0.000823918	1	0.359526	0.724	0.476	0.248	B, CD19+ CXCR5+	PT	NR
PSMD2	0.000274279	1	0.360769	0.362	0.157	0.205	B, CD19+ CXCR5+	PT	NR
ACBD6	0.000510142	1	0.362662	0.276	0.114	0.162	B, CD19+ CXCR5+	PT	NR
CHIC2	0.00366867	1	0.363194	0.328	0.17	0.158	B, CD19+ CXCR5+	PT	NR
MTMR14	0.00111056	1	0.363394	0.448	0.249	0.199	B, CD19+ CXCR5+	PT	NR
SMC6	0.00163456	1	0.363612	0.448	0.253	0.195	B, CD19+ CXCR5+	PT	NR
C2orf68	0.00945807	1	0.364322	0.621	0.426	0.195	B, CD19+ CXCR5+	PT	NR
RPL37A	0.00262312	1	0.36507	0.931	0.814	0.117	B, CD19+ CXCR5+	PT	NR
ZYX	4.6568e-07	0.0252072	0.365622	0.259	0.066	0.193	B, CD19+ CXCR5+	PT	NR
PTBP3	0.00583731	1	0.366578	0.414	0.24	0.174	B, CD19+ CXCR5+	PT	NR
VDAC3	0.00198102	1	0.3667	0.276	0.12	0.156	B, CD19+ CXCR5+	PT	NR
EIF5A	6.38183e-05	1	0.367063	0.931	0.799	0.132	B, CD19+ CXCR5+	PT	NR
CDK14	1.71809e-05	0.930001	0.368299	0.517	0.249	0.268	B, CD19+ CXCR5+	PT	NR
PDE7A	0.00502321	1	0.369113	0.552	0.365	0.187	B, CD19+ CXCR5+	PT	NR
RFTN1	0.00113017	1	0.370423	0.466	0.273	0.193	B, CD19+ CXCR5+	PT	NR
FAM111A	0.00657689	1	0.370639	0.293	0.151	0.142	B, CD19+ CXCR5+	PT	NR
HARS	0.000422749	1	0.370821	0.328	0.146	0.182	B, CD19+ CXCR5+	PT	NR
NSUN2	9.41071e-05	1	0.373212	0.414	0.186	0.228	B, CD19+ CXCR5+	PT	NR
PICALM	7.04278e-05	1	0.374261	0.362	0.159	0.203	B, CD19+ CXCR5+	PT	NR
PAG1	0.000992651	1	0.374764	0.276	0.124	0.152	B, CD19+ CXCR5+	PT	NR
ARHGEF2	0.000685233	1	0.375432	0.379	0.197	0.182	B, CD19+ CXCR5+	PT	NR
RNASEH2B	0.0053828	1	0.37604	0.362	0.201	0.161	B, CD19+ CXCR5+	PT	NR
TIMMDC1	4.30495e-08	0.00233027	0.376233	0.379	0.103	0.276	B, CD19+ CXCR5+	PT	NR
YTHDF2	0.000415321	1	0.379594	0.431	0.212	0.219	B, CD19+ CXCR5+	PT	NR
EPSTI1	3.99211e-05	1	0.380261	0.397	0.168	0.229	B, CD19+ CXCR5+	PT	NR
RASGRP3	0.00117154	1	0.380588	0.603	0.378	0.225	B, CD19+ CXCR5+	PT	NR
LASP1	6.80378e-05	1	0.38065	0.466	0.225	0.241	B, CD19+ CXCR5+	PT	NR
CDK6	0.000402827	1	0.380671	0.259	0.105	0.154	B, CD19+ CXCR5+	PT	NR
LDHA	0.00842534	1	0.383337	0.603	0.402	0.201	B, CD19+ CXCR5+	PT	NR
BAG6	0.00044314	1	0.383904	0.414	0.229	0.185	B, CD19+ CXCR5+	PT	NR
VAMP1	0.000145041	1	0.384532	0.31	0.124	0.186	B, CD19+ CXCR5+	PT	NR
OAS1	0.00655256	1	0.385087	0.259	0.127	0.132	B, CD19+ CXCR5+	PT	NR
TRIM25	2.57136e-08	0.00139188	0.38554	0.448	0.153	0.295	B, CD19+ CXCR5+	PT	NR
SCFD1	0.000420866	1	0.386283	0.328	0.148	0.18	B, CD19+ CXCR5+	PT	NR
PTP4A2	3.36076e-06	0.181918	0.386626	0.5	0.225	0.275	B, CD19+ CXCR5+	PT	NR
SLC25A36	0.00720726	1	0.387267	0.362	0.207	0.155	B, CD19+ CXCR5+	PT	NR
RAP2A	1.44512e-08	0.000782243	0.387348	0.431	0.148	0.283	B, CD19+ CXCR5+	PT	NR
TRAPPC11	0.00636459	1	0.387496	0.259	0.129	0.13	B, CD19+ CXCR5+	PT	NR
GABARAPL2	0.000310775	1	0.388427	0.414	0.19	0.224	B, CD19+ CXCR5+	PT	NR
RRP12	0.00667256	1	0.390981	0.328	0.181	0.147	B, CD19+ CXCR5+	PT	NR
IPO7	0.00172449	1	0.391405	0.362	0.188	0.174	B, CD19+ CXCR5+	PT	NR
SPTBN1	0.00245659	1	0.392365	0.534	0.356	0.178	B, CD19+ CXCR5+	PT	NR
CELF1	0.00770967	1	0.39388	0.483	0.323	0.16	B, CD19+ CXCR5+	PT	NR
ZNF592	0.000174027	1	0.39965	0.362	0.159	0.203	B, CD19+ CXCR5+	PT	NR
MPV17	0.00279499	1	0.400983	0.31	0.153	0.157	B, CD19+ CXCR5+	PT	NR
CLASP1	0.000332525	1	0.401365	0.466	0.262	0.204	B, CD19+ CXCR5+	PT	NR
ATP6V1B2	0.00265186	1	0.401576	0.31	0.155	0.155	B, CD19+ CXCR5+	PT	NR
SSNA1	7.00798e-05	1	0.402407	0.31	0.122	0.188	B, CD19+ CXCR5+	PT	NR
S100A10	1.27885e-05	0.69224	0.402811	0.328	0.114	0.214	B, CD19+ CXCR5+	PT	NR
NDE1	0.000650068	1	0.403378	0.466	0.264	0.202	B, CD19+ CXCR5+	PT	NR
NOLC1	0.00321396	1	0.403923	0.362	0.192	0.17	B, CD19+ CXCR5+	PT	NR
GBAS	0.000813507	1	0.404407	0.276	0.114	0.162	B, CD19+ CXCR5+	PT	NR
RBBP7	0.00515009	1	0.405253	0.379	0.212	0.167	B, CD19+ CXCR5+	PT	NR
ACTR3	0.00553491	1	0.405312	0.724	0.531	0.193	B, CD19+ CXCR5+	PT	NR
HLA-DRB1	0.00248347	1	0.408123	1	0.98	0.02	B, CD19+ CXCR5+	PT	NR
MAN2B2	0.00141883	1	0.409145	0.466	0.282	0.184	B, CD19+ CXCR5+	PT	NR
PIM1	0.000347796	1	0.411742	0.31	0.133	0.177	B, CD19+ CXCR5+	PT	NR
NTAN1	1.68098e-06	0.0909914	0.413845	0.259	0.068	0.191	B, CD19+ CXCR5+	PT	NR
USP7	0.00387203	1	0.416168	0.448	0.295	0.153	B, CD19+ CXCR5+	PT	NR
LRCH1	0.0074632	1	0.41651	0.31	0.181	0.129	B, CD19+ CXCR5+	PT	NR
GOSR1	3.99624e-05	1	0.416575	0.534	0.317	0.217	B, CD19+ CXCR5+	PT	NR
PAPOLA	0.000964062	1	0.417563	0.707	0.45	0.257	B, CD19+ CXCR5+	PT	NR
NDUFV1	0.00247518	1	0.417789	0.466	0.266	0.2	B, CD19+ CXCR5+	PT	NR
COX7A2	0.00035307	1	0.41933	0.483	0.253	0.23	B, CD19+ CXCR5+	PT	NR
IFI44L	0.00702935	1	0.420924	0.345	0.192	0.153	B, CD19+ CXCR5+	PT	NR
TRIB2	0.000524787	1	0.423467	0.293	0.133	0.16	B, CD19+ CXCR5+	PT	NR
CYC1	0.00908215	1	0.424592	0.31	0.17	0.14	B, CD19+ CXCR5+	PT	NR
ZNF770	0.000104901	1	0.425027	0.345	0.142	0.203	B, CD19+ CXCR5+	PT	NR
KPNA4	0.000673328	1	0.426294	0.328	0.153	0.175	B, CD19+ CXCR5+	PT	NR
CAP1	0.00229692	1	0.427287	0.672	0.445	0.227	B, CD19+ CXCR5+	PT	NR
MT-RNR2	3.1934e-08	0.00172859	0.428816	1	1	0	B, CD19+ CXCR5+	PT	NR
MRPS26	0.000344228	1	0.428946	0.293	0.122	0.171	B, CD19+ CXCR5+	PT	NR
FAM126A	0.000692688	1	0.429463	0.293	0.124	0.169	B, CD19+ CXCR5+	PT	NR
ZC3H13	3.49018e-06	0.188923	0.431042	0.483	0.21	0.273	B, CD19+ CXCR5+	PT	NR
MKLN1	0.00970816	1	0.433532	0.448	0.297	0.151	B, CD19+ CXCR5+	PT	NR
PITPNA	2.51038e-05	1	0.436685	0.259	0.09	0.169	B, CD19+ CXCR5+	PT	NR
AGO3	0.0019346	1	0.437597	0.483	0.295	0.188	B, CD19+ CXCR5+	PT	NR
CLIC1	0.000275845	1	0.437969	0.776	0.491	0.285	B, CD19+ CXCR5+	PT	NR
PRPSAP2	0.00233901	1	0.438679	0.328	0.168	0.16	B, CD19+ CXCR5+	PT	NR
TMSB10	0.00108927	1	0.439228	0.966	0.915	0.051	B, CD19+ CXCR5+	PT	NR
NDUFA6	0.00657122	1	0.439838	0.362	0.203	0.159	B, CD19+ CXCR5+	PT	NR
PSMA5	0.00436164	1	0.441915	0.414	0.245	0.169	B, CD19+ CXCR5+	PT	NR
ANXA2	5.79404e-06	0.313631	0.444357	0.414	0.162	0.252	B, CD19+ CXCR5+	PT	NR
PRDX2	1.82576e-05	0.988285	0.445465	0.345	0.124	0.221	B, CD19+ CXCR5+	PT	NR
SLC1A4	0.00243709	1	0.44556	0.259	0.12	0.139	B, CD19+ CXCR5+	PT	NR
KIF5B	0.00243227	1	0.445616	0.466	0.275	0.191	B, CD19+ CXCR5+	PT	NR
STAMBP	0.000747824	1	0.446315	0.276	0.116	0.16	B, CD19+ CXCR5+	PT	NR
KIF22	0.00288699	1	0.449254	0.259	0.118	0.141	B, CD19+ CXCR5+	PT	NR
TUFM	0.00959728	1	0.449543	0.448	0.286	0.162	B, CD19+ CXCR5+	PT	NR
UBA3	0.00500579	1	0.452636	0.31	0.159	0.151	B, CD19+ CXCR5+	PT	NR
UGP2	9.24389e-05	1	0.452681	0.31	0.12	0.19	B, CD19+ CXCR5+	PT	NR
ZNF207	1.78326e-05	0.965279	0.452956	0.707	0.397	0.31	B, CD19+ CXCR5+	PT	NR
DCUN1D1	0.00678792	1	0.454912	0.362	0.21	0.152	B, CD19+ CXCR5+	PT	NR
JAK2	1.9006e-05	1	0.455339	0.362	0.144	0.218	B, CD19+ CXCR5+	PT	NR
BRWD1	0.00161916	1	0.456672	0.466	0.284	0.182	B, CD19+ CXCR5+	PT	NR
DENND4A	0.00196871	1	0.45678	0.707	0.504	0.203	B, CD19+ CXCR5+	PT	NR
LYN	0.00702186	1	0.459161	0.534	0.397	0.137	B, CD19+ CXCR5+	PT	NR
RPAP3	2.13796e-05	1	0.459277	0.345	0.127	0.218	B, CD19+ CXCR5+	PT	NR
EEA1	0.000712102	1	0.459755	0.293	0.131	0.162	B, CD19+ CXCR5+	PT	NR
MRPS6	1.99285e-05	1	0.460525	0.362	0.142	0.22	B, CD19+ CXCR5+	PT	NR
INIP	2.13254e-09	0.000115434	0.460958	0.328	0.072	0.256	B, CD19+ CXCR5+	PT	NR
METTL3	1.33074e-06	0.0720331	0.46362	0.345	0.111	0.234	B, CD19+ CXCR5+	PT	NR
PHTF2	0.000157671	1	0.464001	0.5	0.26	0.24	B, CD19+ CXCR5+	PT	NR
UQCRH	1.49439e-05	0.808916	0.466987	0.552	0.264	0.288	B, CD19+ CXCR5+	PT	NR
PDHB	0.000828665	1	0.46903	0.328	0.155	0.173	B, CD19+ CXCR5+	PT	NR
HAT1	0.0010206	1	0.473354	0.293	0.133	0.16	B, CD19+ CXCR5+	PT	NR
PHB2	0.000127846	1	0.479643	0.466	0.221	0.245	B, CD19+ CXCR5+	PT	NR
IGHJ6	0.000134345	1	0.479918	0.603	0.437	0.166	B, CD19+ CXCR5+	PT	NR
EAF2	3.62957e-05	1	0.484206	0.5	0.234	0.266	B, CD19+ CXCR5+	PT	NR
TIAM2	0.00167635	1	0.48599	0.259	0.118	0.141	B, CD19+ CXCR5+	PT	NR
TPT1	0.000393706	1	0.487392	1	0.952	0.048	B, CD19+ CXCR5+	PT	NR
ATIC	0.000705261	1	0.489054	0.31	0.138	0.172	B, CD19+ CXCR5+	PT	NR
PSMB3	0.000191697	1	0.489088	0.414	0.19	0.224	B, CD19+ CXCR5+	PT	NR
IGHG2	0.000328505	1	0.492829	0.655	0.424	0.231	B, CD19+ CXCR5+	PT	NR
CFL1	0.00235189	1	0.493361	0.879	0.893	-0.014	B, CD19+ CXCR5+	PT	NR
HIVEP3	0.00371194	1	0.493836	0.397	0.236	0.161	B, CD19+ CXCR5+	PT	NR
ARHGAP1	0.00039435	1	0.494984	0.397	0.194	0.203	B, CD19+ CXCR5+	PT	NR
PGK1	0.00190267	1	0.495346	0.707	0.469	0.238	B, CD19+ CXCR5+	PT	NR
UQCRC2	0.000200804	1	0.496113	0.431	0.201	0.23	B, CD19+ CXCR5+	PT	NR
ZNFX1	0.00818115	1	0.497182	0.483	0.354	0.129	B, CD19+ CXCR5+	PT	NR
NRBP1	0.00148815	1	0.497655	0.414	0.221	0.193	B, CD19+ CXCR5+	PT	NR
RBBP4	0.00415826	1	0.503123	0.534	0.358	0.176	B, CD19+ CXCR5+	PT	NR
TOPBP1	1.51517e-06	0.0820161	0.503313	0.259	0.068	0.191	B, CD19+ CXCR5+	PT	NR
DDX11	0.000246917	1	0.504205	0.345	0.164	0.181	B, CD19+ CXCR5+	PT	NR
UBR5	5.91021e-06	0.31992	0.504349	0.414	0.172	0.242	B, CD19+ CXCR5+	PT	NR
ATP8A1	4.53303e-06	0.245373	0.504403	0.483	0.216	0.267	B, CD19+ CXCR5+	PT	NR
PRDX1	0.0043672	1	0.505687	0.603	0.419	0.184	B, CD19+ CXCR5+	PT	NR
BTRC	2.64486e-06	0.143166	0.505891	0.259	0.074	0.185	B, CD19+ CXCR5+	PT	NR
ZNF678	1.82244e-06	0.0986486	0.507934	0.328	0.107	0.221	B, CD19+ CXCR5+	PT	NR
TRIM13	4.73278e-07	0.0256185	0.508088	0.603	0.26	0.343	B, CD19+ CXCR5+	PT	NR
RTN3	4.37852e-05	1	0.50894	0.276	0.096	0.18	B, CD19+ CXCR5+	PT	NR
ATP2B1	0.000103783	1	0.513008	0.603	0.341	0.262	B, CD19+ CXCR5+	PT	NR
MAP4K4	0.000713343	1	0.514173	0.534	0.347	0.187	B, CD19+ CXCR5+	PT	NR
PPM1G	2.93622e-07	0.0158938	0.514252	0.397	0.131	0.266	B, CD19+ CXCR5+	PT	NR
WDR1	0.000362007	1	0.514957	0.552	0.33	0.222	B, CD19+ CXCR5+	PT	NR
SMC4	4.52231e-10	2.44792e-05	0.517141	0.397	0.103	0.294	B, CD19+ CXCR5+	PT	NR
COPA	0.00732222	1	0.519629	0.517	0.369	0.148	B, CD19+ CXCR5+	PT	NR
TMBIM1	0.00288557	1	0.522741	0.293	0.146	0.147	B, CD19+ CXCR5+	PT	NR
MIR155HG	0.000651958	1	0.525231	0.293	0.127	0.166	B, CD19+ CXCR5+	PT	NR
FRYL	2.69277e-06	0.145759	0.530998	0.621	0.308	0.313	B, CD19+ CXCR5+	PT	NR
BCAR3	5.84872e-10	3.16591e-05	0.532837	0.397	0.111	0.286	B, CD19+ CXCR5+	PT	NR
ARL6IP6	0.000714416	1	0.535536	0.31	0.142	0.168	B, CD19+ CXCR5+	PT	NR
SRPRB	0.000880458	1	0.535879	0.259	0.105	0.154	B, CD19+ CXCR5+	PT	NR
IDH3B	8.7262e-06	0.472349	0.538188	0.552	0.26	0.292	B, CD19+ CXCR5+	PT	NR
AKIRIN1	0.000772074	1	0.538785	0.414	0.214	0.2	B, CD19+ CXCR5+	PT	NR
TYMP	1.63754e-06	0.0886401	0.538819	0.448	0.186	0.262	B, CD19+ CXCR5+	PT	NR
CKAP5	0.000517225	1	0.54108	0.31	0.142	0.168	B, CD19+ CXCR5+	PT	NR
UBR7	0.000137438	1	0.541968	0.276	0.103	0.173	B, CD19+ CXCR5+	PT	NR
GLS	0.000503785	1	0.542045	0.517	0.303	0.214	B, CD19+ CXCR5+	PT	NR
ATP5G3	0.000191563	1	0.543713	0.448	0.227	0.221	B, CD19+ CXCR5+	PT	NR
POLR3K	1.53766e-08	0.000832334	0.543803	0.362	0.098	0.264	B, CD19+ CXCR5+	PT	NR
PSMD6	0.00190379	1	0.547526	0.379	0.199	0.18	B, CD19+ CXCR5+	PT	NR
BIN2	0.00206796	1	0.553771	0.345	0.177	0.168	B, CD19+ CXCR5+	PT	NR
MYO9A	0.00578541	1	0.557473	0.293	0.166	0.127	B, CD19+ CXCR5+	PT	NR
UBE2J1	0.000248174	1	0.558746	0.414	0.205	0.209	B, CD19+ CXCR5+	PT	NR
PRDX6	0.00858946	1	0.560189	0.414	0.264	0.15	B, CD19+ CXCR5+	PT	NR
ANAPC5	0.00089132	1	0.564919	0.552	0.338	0.214	B, CD19+ CXCR5+	PT	NR
CORO1A	0.00987403	1	0.565063	0.81	0.758	0.052	B, CD19+ CXCR5+	PT	NR
RPN1	0.00121482	1	0.56544	0.483	0.288	0.195	B, CD19+ CXCR5+	PT	NR
MCM3	0.00434507	1	0.567437	0.259	0.124	0.135	B, CD19+ CXCR5+	PT	NR
NAA50	0.000439079	1	0.567573	0.466	0.269	0.197	B, CD19+ CXCR5+	PT	NR
RAB2A	4.47765e-06	0.242375	0.567667	0.431	0.186	0.245	B, CD19+ CXCR5+	PT	NR
VMA21	0.000469692	1	0.568619	0.293	0.127	0.166	B, CD19+ CXCR5+	PT	NR
CBFB	5.8128e-05	1	0.570303	0.483	0.24	0.243	B, CD19+ CXCR5+	PT	NR
ARF4	0.00180242	1	0.570717	0.362	0.197	0.165	B, CD19+ CXCR5+	PT	NR
CSRP1	1.44972e-05	0.784732	0.572735	0.328	0.122	0.206	B, CD19+ CXCR5+	PT	NR
NOC2L	0.00230237	1	0.573064	0.345	0.186	0.159	B, CD19+ CXCR5+	PT	NR
ZNF644	0.00831967	1	0.574622	0.379	0.236	0.143	B, CD19+ CXCR5+	PT	NR
RPRD1A	0.0025245	1	0.574672	0.293	0.146	0.147	B, CD19+ CXCR5+	PT	NR
SH3KBP1	2.72753e-06	0.147641	0.5757	0.724	0.413	0.311	B, CD19+ CXCR5+	PT	NR
MYO1G	0.000167473	1	0.577914	0.466	0.249	0.217	B, CD19+ CXCR5+	PT	NR
RAB3GAP1	0.00276755	1	0.585438	0.517	0.334	0.183	B, CD19+ CXCR5+	PT	NR
SSR3	2.0607e-05	1	0.58903	0.534	0.269	0.265	B, CD19+ CXCR5+	PT	NR
BTN2A1	0.000439477	1	0.589248	0.259	0.1	0.159	B, CD19+ CXCR5+	PT	NR
CPNE5	9.52743e-08	0.0051572	0.590323	0.621	0.288	0.333	B, CD19+ CXCR5+	PT	NR
UBL7	0.000354358	1	0.59057	0.293	0.12	0.173	B, CD19+ CXCR5+	PT	NR
TMED5	1.01318e-05	0.548432	0.590649	0.483	0.218	0.265	B, CD19+ CXCR5+	PT	NR
KARS	4.37671e-05	1	0.591678	0.379	0.157	0.222	B, CD19+ CXCR5+	PT	NR
LARP1B	1.14587e-05	0.620259	0.597796	0.259	0.081	0.178	B, CD19+ CXCR5+	PT	NR
BTN3A1	0.00247918	1	0.602731	0.379	0.221	0.158	B, CD19+ CXCR5+	PT	NR
DCK	0.000103487	1	0.606616	0.431	0.197	0.234	B, CD19+ CXCR5+	PT	NR
TMEM165	2.69792e-05	1	0.613041	0.466	0.229	0.237	B, CD19+ CXCR5+	PT	NR
MS4A1	0.00168123	1	0.613107	0.966	0.852	0.114	B, CD19+ CXCR5+	PT	NR
MCL1	1.86949e-05	1	0.614343	0.603	0.31	0.293	B, CD19+ CXCR5+	PT	NR
YIPF5	2.00479e-05	1	0.615155	0.259	0.083	0.176	B, CD19+ CXCR5+	PT	NR
EZH2	1.82849e-07	0.0098976	0.616181	0.362	0.116	0.246	B, CD19+ CXCR5+	PT	NR
ITGB2	0.00807555	1	0.617228	0.586	0.461	0.125	B, CD19+ CXCR5+	PT	NR
KPNA2	3.0962e-05	1	0.620008	0.31	0.111	0.199	B, CD19+ CXCR5+	PT	NR
DAAM1	0.000160792	1	0.620043	0.362	0.186	0.176	B, CD19+ CXCR5+	PT	NR
TERF2	8.55403e-07	0.046303	0.620697	0.345	0.118	0.227	B, CD19+ CXCR5+	PT	NR
PFN1	5.55853e-05	1	0.625699	0.983	0.817	0.166	B, CD19+ CXCR5+	PT	NR
BIRC6	0.000187711	1	0.628257	0.672	0.434	0.238	B, CD19+ CXCR5+	PT	NR
TPM4	0.00329057	1	0.646858	0.586	0.397	0.189	B, CD19+ CXCR5+	PT	NR
PUS10	0.00913155	1	0.648869	0.259	0.14	0.119	B, CD19+ CXCR5+	PT	NR
NAA25	0.00699703	1	0.657401	0.362	0.218	0.144	B, CD19+ CXCR5+	PT	NR
KIAA0368	0.000107364	1	0.659473	0.328	0.138	0.19	B, CD19+ CXCR5+	PT	NR
COPB1	4.38103e-05	1	0.661373	0.534	0.288	0.246	B, CD19+ CXCR5+	PT	NR
LPIN1	0.000620235	1	0.662801	0.5	0.295	0.205	B, CD19+ CXCR5+	PT	NR
MYADM	8.7501e-05	1	0.665995	0.586	0.338	0.248	B, CD19+ CXCR5+	PT	NR
RFX5	0.000174793	1	0.67056	0.466	0.234	0.232	B, CD19+ CXCR5+	PT	NR
KPNB1	4.12406e-05	1	0.672838	0.603	0.373	0.23	B, CD19+ CXCR5+	PT	NR
CLIC4	5.04482e-05	1	0.677375	0.379	0.162	0.217	B, CD19+ CXCR5+	PT	NR
LRMP	0.000287305	1	0.679705	0.638	0.41	0.228	B, CD19+ CXCR5+	PT	NR
COTL1	0.000174492	1	0.681034	0.724	0.524	0.2	B, CD19+ CXCR5+	PT	NR
FLNA	0.000526188	1	0.691043	0.655	0.48	0.175	B, CD19+ CXCR5+	PT	NR
ETS1	5.20875e-06	0.28195	0.699728	0.517	0.24	0.277	B, CD19+ CXCR5+	PT	NR
SOCS4	6.82949e-05	1	0.699999	0.31	0.122	0.188	B, CD19+ CXCR5+	PT	NR
CD38	1.72534e-05	0.933925	0.700489	0.362	0.144	0.218	B, CD19+ CXCR5+	PT	NR
IGHG4	1.46034e-05	0.790482	0.701507	0.638	0.402	0.236	B, CD19+ CXCR5+	PT	NR
MRPL27	1.65279e-08	0.000894657	0.70772	0.293	0.068	0.225	B, CD19+ CXCR5+	PT	NR
LARS2	5.76197e-07	0.0311895	0.709764	0.293	0.083	0.21	B, CD19+ CXCR5+	PT	NR
HLA-DRB5	3.38299e-07	0.0183121	0.715057	1	0.948	0.052	B, CD19+ CXCR5+	PT	NR
UNC45A	0.00234581	1	0.715903	0.276	0.135	0.141	B, CD19+ CXCR5+	PT	NR
ACTB	0.00196516	1	0.723438	0.983	1	-0.017	B, CD19+ CXCR5+	PT	NR
TMED8	0.000245436	1	0.725399	0.397	0.194	0.203	B, CD19+ CXCR5+	PT	NR
MX1	9.74821e-05	1	0.733817	0.483	0.251	0.232	B, CD19+ CXCR5+	PT	NR
IGHM	4.06171e-05	1	0.736264	0.707	0.865	-0.158	B, CD19+ CXCR5+	PT	NR
NR2C2	2.31016e-07	0.0125049	0.75276	0.345	0.114	0.231	B, CD19+ CXCR5+	PT	NR
ACSL1	2.60712e-05	1	0.763506	0.345	0.138	0.207	B, CD19+ CXCR5+	PT	NR
NEAT1	1.4695e-05	0.795439	0.768947	0.828	0.653	0.175	B, CD19+ CXCR5+	PT	NR
NFAT5	6.42763e-06	0.347928	0.770311	0.603	0.338	0.265	B, CD19+ CXCR5+	PT	NR
FAM105B	1.30188e-06	0.0704705	0.800611	0.276	0.079	0.197	B, CD19+ CXCR5+	PT	NR
RABGAP1	0.00439891	1	0.814486	0.362	0.218	0.144	B, CD19+ CXCR5+	PT	NR
MT-RNR1	4.23057e-08	0.00229001	0.818191	1	1	0	B, CD19+ CXCR5+	PT	NR
CAB39	9.99486e-08	0.00541022	0.821548	0.379	0.124	0.255	B, CD19+ CXCR5+	PT	NR
EIF4EBP2	5.04492e-05	1	0.826602	0.448	0.227	0.221	B, CD19+ CXCR5+	PT	NR
SRGN	2.67449e-05	1	0.853521	0.586	0.306	0.28	B, CD19+ CXCR5+	PT	NR
MTHFD2	0.000327882	1	0.878182	0.345	0.162	0.183	B, CD19+ CXCR5+	PT	NR
TUBB	0.00902371	1	0.891058	0.448	0.29	0.158	B, CD19+ CXCR5+	PT	NR
USP1	6.34833e-08	0.00343635	0.893108	0.345	0.098	0.247	B, CD19+ CXCR5+	PT	NR
ITGAM	3.12641e-07	0.0169233	0.894792	0.276	0.072	0.204	B, CD19+ CXCR5+	PT	NR
IGHGP	0.000192178	1	0.910105	0.638	0.437	0.201	B, CD19+ CXCR5+	PT	NR
MCM7	0.000890042	1	0.917397	0.379	0.199	0.18	B, CD19+ CXCR5+	PT	NR
HSPB1	0.00182212	1	0.924468	0.328	0.168	0.16	B, CD19+ CXCR5+	PT	NR
MZB1	0.00116767	1	0.948496	0.293	0.129	0.164	B, CD19+ CXCR5+	PT	NR
PLEK	2.18351e-06	0.118193	0.965692	0.379	0.138	0.241	B, CD19+ CXCR5+	PT	NR
FOSL2	9.59377e-06	0.519311	0.999456	0.31	0.116	0.194	B, CD19+ CXCR5+	PT	NR
GAPDH	9.85364e-05	1	1.01405	0.862	0.723	0.139	B, CD19+ CXCR5+	PT	NR
TUBB6	1.40079e-05	0.75825	1.08436	0.276	0.098	0.178	B, CD19+ CXCR5+	PT	NR
FCRL5	4.93194e-07	0.0266966	1.13775	0.603	0.284	0.319	B, CD19+ CXCR5+	PT	NR
AHNAK	2.43228e-07	0.0131659	1.26576	0.741	0.441	0.3	B, CD19+ CXCR5+	PT	NR
ACTG1	7.45723e-08	0.0040366	1.37509	0.897	0.76	0.137	B, CD19+ CXCR5+	PT	NR
WARS	1.65152e-09	8.93969e-05	1.51552	0.517	0.194	0.323	B, CD19+ CXCR5+	PT	NR
DUSP4	3.35124e-08	0.00181402	1.62538	0.414	0.144	0.27	B, CD19+ CXCR5+	PT	NR
IGHG1	1.35164e-05	0.731643	1.98477	0.724	0.504	0.22	B, CD19+ CXCR5+	PT	NR
IGJ	0.00773766	1	2.30038	0.397	0.24	0.157	B, CD19+ CXCR5+	PT	NR
MICAL3	0.00199572	1	0.32227	0.678	0.601	0.077	B, CD19+ CXCR5+	OT	R
NIN	0.00418964	1	0.32401	0.509	0.43	0.079	B, CD19+ CXCR5+	OT	R
ARIH1	3.28759e-05	1	0.325215	0.302	0.193	0.109	B, CD19+ CXCR5+	OT	R
MT-ND3	4.1172e-08	0.00222864	0.32603	0.967	0.941	0.026	B, CD19+ CXCR5+	OT	R
KIAA0922	0.00418452	1	0.32869	0.685	0.643	0.042	B, CD19+ CXCR5+	OT	R
RNGTT	0.00963883	1	0.329229	0.28	0.205	0.075	B, CD19+ CXCR5+	OT	R
RAB3GAP2	0.00165561	1	0.329309	0.311	0.227	0.084	B, CD19+ CXCR5+	OT	R
MED13	0.000272511	1	0.329676	0.395	0.289	0.106	B, CD19+ CXCR5+	OT	R
SNX9	0.00086322	1	0.329743	0.435	0.352	0.083	B, CD19+ CXCR5+	OT	R
LRRFIP1	6.21082e-05	1	0.330471	0.729	0.633	0.096	B, CD19+ CXCR5+	OT	R
ERBB2IP	0.00368303	1	0.331483	0.444	0.372	0.072	B, CD19+ CXCR5+	OT	R
GNB5	0.000368041	1	0.332197	0.431	0.315	0.116	B, CD19+ CXCR5+	OT	R
REEP5	0.00121319	1	0.332462	0.353	0.257	0.096	B, CD19+ CXCR5+	OT	R
STRAP	0.00441038	1	0.336052	0.382	0.303	0.079	B, CD19+ CXCR5+	OT	R
NFKB1	0.000284252	1	0.338314	0.358	0.247	0.111	B, CD19+ CXCR5+	OT	R
APLP2	0.00116306	1	0.338914	0.438	0.347	0.091	B, CD19+ CXCR5+	OT	R
DDX17	0.000537764	1	0.339121	0.896	0.863	0.033	B, CD19+ CXCR5+	OT	R
IDS	1.49424e-05	0.808833	0.342904	0.653	0.56	0.093	B, CD19+ CXCR5+	OT	R
TGIF2	2.95568e-06	0.159991	0.343912	0.255	0.132	0.123	B, CD19+ CXCR5+	OT	R
NR3C1	0.00477727	1	0.343946	0.393	0.313	0.08	B, CD19+ CXCR5+	OT	R
DHX36	0.00278554	1	0.346303	0.435	0.34	0.095	B, CD19+ CXCR5+	OT	R
NFAT5	0.00694508	1	0.347716	0.409	0.328	0.081	B, CD19+ CXCR5+	OT	R
PAN3	0.000279903	1	0.350563	0.718	0.645	0.073	B, CD19+ CXCR5+	OT	R
EIF1	1.95941e-07	0.0106063	0.351109	0.971	0.949	0.022	B, CD19+ CXCR5+	OT	R
NUP98	4.28579e-06	0.23199	0.351273	0.651	0.506	0.145	B, CD19+ CXCR5+	OT	R
RLF	0.000281263	1	0.352342	0.375	0.274	0.101	B, CD19+ CXCR5+	OT	R
ARHGAP24	0.000110037	1	0.353241	0.584	0.474	0.11	B, CD19+ CXCR5+	OT	R
USP9X	9.30777e-07	0.050383	0.353494	0.569	0.413	0.156	B, CD19+ CXCR5+	OT	R
SH3KBP1	3.44183e-06	0.186306	0.353905	0.567	0.406	0.161	B, CD19+ CXCR5+	OT	R
ADNP	0.000230675	1	0.354479	0.476	0.369	0.107	B, CD19+ CXCR5+	OT	R
BCL6	0.00116845	1	0.355249	0.404	0.318	0.086	B, CD19+ CXCR5+	OT	R
CDKN1A	0.00470552	1	0.3555	0.38	0.303	0.077	B, CD19+ CXCR5+	OT	R
SLC5A6	0.0073274	1	0.356078	0.313	0.237	0.076	B, CD19+ CXCR5+	OT	R
SRCAP	0.00046068	1	0.356245	0.6	0.511	0.089	B, CD19+ CXCR5+	OT	R
CDC37	0.00318072	1	0.357169	0.649	0.562	0.087	B, CD19+ CXCR5+	OT	R
RP11-742N3.1	1.8646e-19	1.00931e-14	0.357349	0.858	0.685	0.173	B, CD19+ CXCR5+	OT	R
RAD54L2	0.000574646	1	0.358398	0.391	0.284	0.107	B, CD19+ CXCR5+	OT	R
CMTM6	0.000689108	1	0.358411	0.518	0.411	0.107	B, CD19+ CXCR5+	OT	R
REV3L	0.00981453	1	0.358687	0.329	0.259	0.07	B, CD19+ CXCR5+	OT	R
TLN1	0.00142616	1	0.363371	0.489	0.413	0.076	B, CD19+ CXCR5+	OT	R
PSMA3	1.76057e-06	0.0952996	0.363699	0.544	0.389	0.155	B, CD19+ CXCR5+	OT	R
HMHA1	0.000272088	1	0.363888	0.745	0.677	0.068	B, CD19+ CXCR5+	OT	R
SIDT1	0.00377593	1	0.364946	0.447	0.357	0.09	B, CD19+ CXCR5+	OT	R
GLIPR1	5.37464e-05	1	0.366431	0.362	0.244	0.118	B, CD19+ CXCR5+	OT	R
KTN1	0.00213197	1	0.368322	0.509	0.43	0.079	B, CD19+ CXCR5+	OT	R
ST6GAL1	0.000334809	1	0.373818	0.862	0.807	0.055	B, CD19+ CXCR5+	OT	R
FAM177A1	0.000966762	1	0.376491	0.291	0.205	0.086	B, CD19+ CXCR5+	OT	R
SIK1	9.66576e-05	1	0.377985	0.662	0.553	0.109	B, CD19+ CXCR5+	OT	R
CTNNB1	0.00108899	1	0.378513	0.78	0.707	0.073	B, CD19+ CXCR5+	OT	R
NDEL1	0.00136166	1	0.379622	0.335	0.247	0.088	B, CD19+ CXCR5+	OT	R
PRKAR1A	0.000189692	1	0.382112	0.46	0.347	0.113	B, CD19+ CXCR5+	OT	R
SYAP1	4.24176e-06	0.229607	0.387895	0.318	0.191	0.127	B, CD19+ CXCR5+	OT	R
RP11-349A22.5	3.01086e-06	0.162978	0.388967	0.727	0.621	0.106	B, CD19+ CXCR5+	OT	R
NKTR	0.0071219	1	0.391984	0.535	0.465	0.07	B, CD19+ CXCR5+	OT	R
CLASP2	1.28283e-06	0.0694396	0.396492	0.465	0.32	0.145	B, CD19+ CXCR5+	OT	R
JMY	0.000284059	1	0.39666	0.276	0.186	0.09	B, CD19+ CXCR5+	OT	R
TUBA4A	0.0029201	1	0.397733	0.413	0.33	0.083	B, CD19+ CXCR5+	OT	R
MIR29B1	1.297e-05	0.702064	0.400722	0.3	0.176	0.124	B, CD19+ CXCR5+	OT	R
KDM4B	0.00319301	1	0.405841	0.518	0.452	0.066	B, CD19+ CXCR5+	OT	R
GNAS	8.19702e-05	1	0.407801	0.833	0.77	0.063	B, CD19+ CXCR5+	OT	R
AKIRIN1	0.00257497	1	0.41236	0.253	0.178	0.075	B, CD19+ CXCR5+	OT	R
SLC25A3	9.0911e-05	1	0.413788	0.589	0.479	0.11	B, CD19+ CXCR5+	OT	R
SCIMP	1.06895e-06	0.0578624	0.415813	0.38	0.235	0.145	B, CD19+ CXCR5+	OT	R
CSRNP1	0.00241388	1	0.41699	0.333	0.259	0.074	B, CD19+ CXCR5+	OT	R
ZCCHC11	5.47643e-05	1	0.417451	0.573	0.443	0.13	B, CD19+ CXCR5+	OT	R
AGPAT5	4.9685e-05	1	0.417814	0.345	0.237	0.108	B, CD19+ CXCR5+	OT	R
MT-ND2	1.93502e-11	1.04743e-06	0.419758	0.991	0.98	0.011	B, CD19+ CXCR5+	OT	R
PDE4D	2.08459e-07	0.0112839	0.421607	0.344	0.198	0.146	B, CD19+ CXCR5+	OT	R
USP16	0.00241279	1	0.423042	0.282	0.21	0.072	B, CD19+ CXCR5+	OT	R
SIDT2	0.00106839	1	0.424196	0.48	0.391	0.089	B, CD19+ CXCR5+	OT	R
CHD1	0.00119715	1	0.42501	0.582	0.504	0.078	B, CD19+ CXCR5+	OT	R
RP11-138A9.1	0.000521128	1	0.428309	0.298	0.203	0.095	B, CD19+ CXCR5+	OT	R
SMARCA5	0.00353952	1	0.429368	0.365	0.289	0.076	B, CD19+ CXCR5+	OT	R
TSC22D3	1.13129e-08	0.00061237	0.434775	0.9	0.804	0.096	B, CD19+ CXCR5+	OT	R
MAP3K2	4.97689e-10	2.69399e-05	0.43814	0.429	0.242	0.187	B, CD19+ CXCR5+	OT	R
BTAF1	0.00256566	1	0.441116	0.444	0.372	0.072	B, CD19+ CXCR5+	OT	R
CALM1	9.84044e-06	0.532663	0.441613	0.818	0.748	0.07	B, CD19+ CXCR5+	OT	R
MKNK2	1.7195e-08	0.000930768	0.443458	0.649	0.509	0.14	B, CD19+ CXCR5+	OT	R
TUBB4B	0.0038857	1	0.446358	0.393	0.315	0.078	B, CD19+ CXCR5+	OT	R
STK4	4.0342e-06	0.218371	0.446507	0.731	0.614	0.117	B, CD19+ CXCR5+	OT	R
ACTG1	0.000157021	1	0.447311	0.887	0.883	0.004	B, CD19+ CXCR5+	OT	R
HECA	0.000132123	1	0.447883	0.271	0.174	0.097	B, CD19+ CXCR5+	OT	R
LOH12CR1	1.16371e-09	6.29918e-05	0.448603	0.404	0.232	0.172	B, CD19+ CXCR5+	OT	R
CRKL	0.00145911	1	0.448977	0.296	0.213	0.083	B, CD19+ CXCR5+	OT	R
NASP	2.43409e-05	1	0.449647	0.525	0.389	0.136	B, CD19+ CXCR5+	OT	R
SHOC2	0.00116009	1	0.451471	0.313	0.225	0.088	B, CD19+ CXCR5+	OT	R
TOP2B	0.00173579	1	0.451608	0.362	0.284	0.078	B, CD19+ CXCR5+	OT	R
SRSF2	1.72118e-06	0.0931672	0.454544	0.629	0.491	0.138	B, CD19+ CXCR5+	OT	R
RSL24D1	0.000105226	1	0.461446	0.402	0.281	0.121	B, CD19+ CXCR5+	OT	R
ENTPD4	0.00256235	1	0.461673	0.369	0.289	0.08	B, CD19+ CXCR5+	OT	R
RAB11FIP1	0.00133914	1	0.462054	0.498	0.408	0.09	B, CD19+ CXCR5+	OT	R
MAPK1IP1L	0.000139956	1	0.464778	0.705	0.66	0.045	B, CD19+ CXCR5+	OT	R
CLDND1	4.33789e-06	0.23481	0.467486	0.282	0.164	0.118	B, CD19+ CXCR5+	OT	R
DDX21	0.00121267	1	0.470287	0.535	0.443	0.092	B, CD19+ CXCR5+	OT	R
TPM4	1.25581e-05	0.679769	0.472038	0.549	0.423	0.126	B, CD19+ CXCR5+	OT	R
HSPA9	0.000124142	1	0.473094	0.54	0.447	0.093	B, CD19+ CXCR5+	OT	R
RAB8B	6.97904e-06	0.377775	0.474195	0.395	0.264	0.131	B, CD19+ CXCR5+	OT	R
SORL1	0.00457868	1	0.475503	0.455	0.396	0.059	B, CD19+ CXCR5+	OT	R
GPR18	0.0012763	1	0.475586	0.376	0.289	0.087	B, CD19+ CXCR5+	OT	R
ZNF24	0.000140831	1	0.476134	0.276	0.176	0.1	B, CD19+ CXCR5+	OT	R
SEL1L3	0.000745493	1	0.476203	0.696	0.638	0.058	B, CD19+ CXCR5+	OT	R
NEK1	2.30427e-08	0.0012473	0.477245	0.382	0.213	0.169	B, CD19+ CXCR5+	OT	R
PPP2CA	0.00039705	1	0.478268	0.391	0.296	0.095	B, CD19+ CXCR5+	OT	R
CD44	1.71337e-05	0.927445	0.478308	0.855	0.78	0.075	B, CD19+ CXCR5+	OT	R
USP37	0.00143143	1	0.479594	0.264	0.186	0.078	B, CD19+ CXCR5+	OT	R
CHMP1B	0.000264635	1	0.482684	0.398	0.293	0.105	B, CD19+ CXCR5+	OT	R
SDCBP	0.000314398	1	0.487397	0.389	0.286	0.103	B, CD19+ CXCR5+	OT	R
TTC3	1.23178e-07	0.00666762	0.489361	0.635	0.487	0.148	B, CD19+ CXCR5+	OT	R
DNAJA1	3.64107e-05	1	0.491399	0.62	0.506	0.114	B, CD19+ CXCR5+	OT	R
SNHG12	8.903e-06	0.48192	0.495451	0.538	0.413	0.125	B, CD19+ CXCR5+	OT	R
MAT2A	0.00195383	1	0.500055	0.473	0.386	0.087	B, CD19+ CXCR5+	OT	R
TACC1	0.00506944	1	0.507833	0.396	0.325	0.071	B, CD19+ CXCR5+	OT	R
UBE2J1	1.08171e-05	0.585527	0.51069	0.382	0.252	0.13	B, CD19+ CXCR5+	OT	R
TMEM66	2.18686e-08	0.00118375	0.512221	0.818	0.724	0.094	B, CD19+ CXCR5+	OT	R
TRA2A	1.02131e-10	5.52834e-06	0.513368	0.909	0.817	0.092	B, CD19+ CXCR5+	OT	R
TP53INP1	0.00392067	1	0.515919	0.465	0.394	0.071	B, CD19+ CXCR5+	OT	R
TAOK1	3.59861e-17	1.94793e-12	0.519191	1	0.995	0.005	B, CD19+ CXCR5+	OT	R
SMCHD1	2.18598e-08	0.00118327	0.519444	0.715	0.577	0.138	B, CD19+ CXCR5+	OT	R
IVNS1ABP	0.00177845	1	0.519903	0.373	0.286	0.087	B, CD19+ CXCR5+	OT	R
FAM49A	5.33788e-06	0.288939	0.522009	0.34	0.213	0.127	B, CD19+ CXCR5+	OT	R
PRMT10	0.00079895	1	0.525737	0.32	0.237	0.083	B, CD19+ CXCR5+	OT	R
ZNF141	0.00147207	1	0.530039	0.293	0.21	0.083	B, CD19+ CXCR5+	OT	R
LAPTM4A	9.04755e-06	0.489744	0.531253	0.442	0.32	0.122	B, CD19+ CXCR5+	OT	R
AHNAK	5.27394e-05	1	0.538299	0.475	0.367	0.108	B, CD19+ CXCR5+	OT	R
TGIF1	0.00016808	1	0.542652	0.315	0.22	0.095	B, CD19+ CXCR5+	OT	R
CALM2	4.61017e-11	2.49548e-06	0.546769	0.733	0.543	0.19	B, CD19+ CXCR5+	OT	R
AMD1	0.00531194	1	0.549093	0.424	0.359	0.065	B, CD19+ CXCR5+	OT	R
KIAA0226L	4.71315e-07	0.0255123	0.553031	0.664	0.562	0.102	B, CD19+ CXCR5+	OT	R
VPS37B	2.55006e-08	0.00138035	0.557302	0.556	0.394	0.162	B, CD19+ CXCR5+	OT	R
PPP2R5C	2.67395e-10	1.44741e-05	0.560818	0.829	0.721	0.108	B, CD19+ CXCR5+	OT	R
MORF4L2	1.15339e-06	0.0624329	0.566317	0.515	0.372	0.143	B, CD19+ CXCR5+	OT	R
WDR74	7.56387e-05	1	0.573759	0.371	0.274	0.097	B, CD19+ CXCR5+	OT	R
SELK	5.63111e-09	0.000304812	0.589575	0.455	0.279	0.176	B, CD19+ CXCR5+	OT	R
TSPYL2	0.00136206	1	0.58964	0.411	0.323	0.088	B, CD19+ CXCR5+	OT	R
BACH1	5.67046e-05	1	0.592525	0.365	0.257	0.108	B, CD19+ CXCR5+	OT	R
PER1	9.52504e-08	0.00515591	0.593814	0.613	0.462	0.151	B, CD19+ CXCR5+	OT	R
ARRDC2	0.000435466	1	0.593826	0.358	0.267	0.091	B, CD19+ CXCR5+	OT	R
ZBTB1	1.33598e-08	0.000723166	0.593859	0.315	0.154	0.161	B, CD19+ CXCR5+	OT	R
USP11	0.000486021	1	0.594355	0.458	0.377	0.081	B, CD19+ CXCR5+	OT	R
GNA13	3.93246e-06	0.212864	0.600069	0.373	0.237	0.136	B, CD19+ CXCR5+	OT	R
MIR24-2	0.00059308	1	0.602146	0.333	0.242	0.091	B, CD19+ CXCR5+	OT	R
MKLN1-AS1	5.98625e-12	3.24036e-07	0.607361	0.649	0.45	0.199	B, CD19+ CXCR5+	OT	R
CCNH	0.000391336	1	0.607434	0.409	0.315	0.094	B, CD19+ CXCR5+	OT	R
CCNT1	3.0394e-07	0.0164523	0.61067	0.285	0.152	0.133	B, CD19+ CXCR5+	OT	R
EDEM1	1.09062e-10	5.90352e-06	0.611069	0.553	0.355	0.198	B, CD19+ CXCR5+	OT	R
HCG18	1.89551e-06	0.102604	0.623469	0.485	0.35	0.135	B, CD19+ CXCR5+	OT	R
PRDM2	8.47989e-12	4.59016e-07	0.629811	0.769	0.611	0.158	B, CD19+ CXCR5+	OT	R
JOSD1	4.05332e-07	0.0219406	0.635438	0.264	0.139	0.125	B, CD19+ CXCR5+	OT	R
PCNXL4	9.37172e-07	0.0507291	0.639757	0.371	0.232	0.139	B, CD19+ CXCR5+	OT	R
DUSP2	0.000123107	1	0.642518	0.489	0.396	0.093	B, CD19+ CXCR5+	OT	R
SLC2A3	0.000703061	1	0.644237	0.764	0.731	0.033	B, CD19+ CXCR5+	OT	R
GPR183	0.000105162	1	0.662309	0.544	0.443	0.101	B, CD19+ CXCR5+	OT	R
PRNP	1.62736e-07	0.00880888	0.672735	0.422	0.267	0.155	B, CD19+ CXCR5+	OT	R
SRGN	2.56686e-07	0.0138944	0.675453	0.451	0.308	0.143	B, CD19+ CXCR5+	OT	R
PDE4B	1.23414e-09	6.68042e-05	0.68253	0.7	0.553	0.147	B, CD19+ CXCR5+	OT	R
RP11-16E23.4	4.56023e-11	2.46845e-06	0.684441	0.662	0.489	0.173	B, CD19+ CXCR5+	OT	R
DDX27	1.03239e-10	5.58831e-06	0.69073	0.625	0.447	0.178	B, CD19+ CXCR5+	OT	R
KDM6B	1.1569e-17	6.26231e-13	0.692956	0.651	0.413	0.238	B, CD19+ CXCR5+	OT	R
BCL2L11	1.02817e-07	0.00556546	0.6955	0.498	0.362	0.136	B, CD19+ CXCR5+	OT	R
RP11-138A9.2	8.65177e-05	1	0.714868	0.445	0.345	0.1	B, CD19+ CXCR5+	OT	R
CXCR4	5.43449e-21	2.94169e-16	0.716206	0.969	0.914	0.055	B, CD19+ CXCR5+	OT	R
SLBP	0.000129792	1	0.725583	0.28	0.186	0.094	B, CD19+ CXCR5+	OT	R
RANBP2	1.35027e-10	7.30904e-06	0.726888	0.676	0.516	0.16	B, CD19+ CXCR5+	OT	R
ELF1	5.83006e-10	3.15581e-05	0.7329	0.656	0.494	0.162	B, CD19+ CXCR5+	OT	R
SKIL	3.97142e-10	2.14973e-05	0.744061	0.74	0.599	0.141	B, CD19+ CXCR5+	OT	R
PPP1CB	0.00160708	1	0.747797	0.755	0.699	0.056	B, CD19+ CXCR5+	OT	R
SC5D	3.19792e-05	1	0.752671	0.284	0.176	0.108	B, CD19+ CXCR5+	OT	R
MYADM	3.33397e-06	0.180468	0.754732	0.435	0.318	0.117	B, CD19+ CXCR5+	OT	R
KIAA1683	0.000176008	1	0.755493	0.433	0.355	0.078	B, CD19+ CXCR5+	OT	R
DDX3X	3.27602e-11	1.77331e-06	0.756519	0.765	0.575	0.19	B, CD19+ CXCR5+	OT	R
FAM46C	7.51044e-12	4.0654e-07	0.76114	0.7	0.54	0.16	B, CD19+ CXCR5+	OT	R
CD83	6.28761e-12	3.40348e-07	0.761151	0.893	0.88	0.013	B, CD19+ CXCR5+	OT	R
REL	1.47364e-14	7.97683e-10	0.784812	0.802	0.611	0.191	B, CD19+ CXCR5+	OT	R
IDI1	2.54694e-05	1	0.785048	0.504	0.406	0.098	B, CD19+ CXCR5+	OT	R
ELMSAN1	4.78993e-10	2.59279e-05	0.785776	0.682	0.548	0.134	B, CD19+ CXCR5+	OT	R
ELL2	5.62454e-18	3.04456e-13	0.796871	0.369	0.132	0.237	B, CD19+ CXCR5+	OT	R
NFE2L2	1.50943e-05	0.817056	0.807359	0.351	0.244	0.107	B, CD19+ CXCR5+	OT	R
ALG13	1.99321e-07	0.0107892	0.809358	0.522	0.386	0.136	B, CD19+ CXCR5+	OT	R
CASP9	1.56951e-05	0.849576	0.815256	0.282	0.178	0.104	B, CD19+ CXCR5+	OT	R
ATP1B3	3.39932e-09	0.000184005	0.838498	0.398	0.242	0.156	B, CD19+ CXCR5+	OT	R
TMEM2	1.06608e-10	5.77067e-06	0.838819	0.618	0.447	0.171	B, CD19+ CXCR5+	OT	R
BTG1	9.63527e-21	5.21557e-16	0.840115	0.816	0.611	0.205	B, CD19+ CXCR5+	OT	R
ZNF165	7.51808e-09	0.000406954	0.875537	0.28	0.134	0.146	B, CD19+ CXCR5+	OT	R
IGJ	1.13236e-13	6.12945e-09	0.880938	0.373	0.156	0.217	B, CD19+ CXCR5+	OT	R
ZFP36L2	1.49845e-12	8.11112e-08	0.888229	0.635	0.467	0.168	B, CD19+ CXCR5+	OT	R
INSIG1	0.00146822	1	0.89609	0.255	0.183	0.072	B, CD19+ CXCR5+	OT	R
USP36	3.62042e-13	1.95974e-08	0.909774	0.649	0.477	0.172	B, CD19+ CXCR5+	OT	R
NR4A1	2.60859e-15	1.41203e-10	0.933045	0.651	0.445	0.206	B, CD19+ CXCR5+	OT	R
CTD-2369P2.2	3.53643e-11	1.91427e-06	0.95225	0.275	0.105	0.17	B, CD19+ CXCR5+	OT	R
LY9	1.1504e-13	6.22711e-09	0.970307	0.851	0.77	0.081	B, CD19+ CXCR5+	OT	R
NR4A3	4.87479e-10	2.63872e-05	1.01849	0.4	0.237	0.163	B, CD19+ CXCR5+	OT	R
HSPH1	0.000720388	1	1.02353	0.44	0.35	0.09	B, CD19+ CXCR5+	OT	R
C9orf72	6.77823e-11	3.66906e-06	1.03265	0.507	0.34	0.167	B, CD19+ CXCR5+	OT	R
HERPUD1	6.49712e-23	3.51689e-18	1.06667	0.791	0.582	0.209	B, CD19+ CXCR5+	OT	R
ZNF331	1.16287e-10	6.29463e-06	1.09372	0.691	0.572	0.119	B, CD19+ CXCR5+	OT	R
EZR	1.52677e-22	8.26443e-18	1.10594	0.96	0.858	0.102	B, CD19+ CXCR5+	OT	R
NFKBID	7.08268e-07	0.0383385	1.1135	0.567	0.46	0.107	B, CD19+ CXCR5+	OT	R
CD55	3.61394e-26	1.95622e-21	1.1435	0.933	0.822	0.111	B, CD19+ CXCR5+	OT	R
RASGEF1B	3.62184e-25	1.9605e-20	1.18502	0.835	0.628	0.207	B, CD19+ CXCR5+	OT	R
CREM	1.57456e-23	8.5231e-19	1.22171	0.545	0.244	0.301	B, CD19+ CXCR5+	OT	R
NR4A2	1.2048e-23	6.52157e-19	1.23439	0.78	0.565	0.215	B, CD19+ CXCR5+	OT	R
YPEL5	2.06456e-19	1.11755e-14	1.24951	0.784	0.601	0.183	B, CD19+ CXCR5+	OT	R
MTRNR2L1	5.8417e-39	3.16211e-34	1.3811	0.996	0.99	0.006	B, CD19+ CXCR5+	OT	R
RPL10A	0.00929456	1	0.323033	0.963	0.966	-0.003	B, CD19+ CXCR5+	PT	R
RPS26	0.000197527	1	0.336641	0.891	0.793	0.098	B, CD19+ CXCR5+	PT	R
MIR378I	0.000727712	1	0.358195	0.95	0.931	0.019	B, CD19+ CXCR5+	PT	R
CXCR4	0.00211888	1	0.367722	0.983	0.897	0.086	B, CD19+ CXCR5+	PT	R
RPS6	0.000389741	1	0.372512	0.993	1	-0.007	B, CD19+ CXCR5+	PT	R
RPL7	0.00136015	1	0.372693	0.974	0.966	0.008	B, CD19+ CXCR5+	PT	R
UBB	0.00226459	1	0.379112	0.786	0.759	0.027	B, CD19+ CXCR5+	PT	R
RPL8	0.000565048	1	0.383855	0.983	0.983	0	B, CD19+ CXCR5+	PT	R
CD37	0.00858455	1	0.386214	0.956	0.966	-0.01	B, CD19+ CXCR5+	PT	R
HSPE1	0.00588801	1	0.387049	0.493	0.362	0.131	B, CD19+ CXCR5+	PT	R
MT-CO3	0.00338942	1	0.390963	0.972	1	-0.028	B, CD19+ CXCR5+	PT	R
RPS14	0.000871139	1	0.393079	0.983	1	-0.017	B, CD19+ CXCR5+	PT	R
RPL13	1.30516e-05	0.706483	0.419796	1	0.983	0.017	B, CD19+ CXCR5+	PT	R
RPS3	0.000128544	1	0.42622	0.993	1	-0.007	B, CD19+ CXCR5+	PT	R
JUNB	0.00549816	1	0.42705	0.891	0.793	0.098	B, CD19+ CXCR5+	PT	R
SDK2	9.57107e-05	1	0.44672	0.397	0.121	0.276	B, CD19+ CXCR5+	PT	R
BCL11A	0.000142042	1	0.48994	0.954	0.759	0.195	B, CD19+ CXCR5+	PT	R
FTL	9.06653e-05	1	0.495041	0.98	1	-0.02	B, CD19+ CXCR5+	PT	R
R3HDM2	0.00750172	1	0.514414	0.552	0.414	0.138	B, CD19+ CXCR5+	PT	R
RPL15	0.000162715	1	0.52062	0.985	0.983	0.002	B, CD19+ CXCR5+	PT	R
RPL10	2.7509e-07	0.0148906	0.54052	0.998	1	-0.002	B, CD19+ CXCR5+	PT	R
RPL3	1.30033e-06	0.070387	0.581231	1	1	0	B, CD19+ CXCR5+	PT	R
LONP2	0.00829875	1	0.599138	0.465	0.276	0.189	B, CD19+ CXCR5+	PT	R
HSPA8	0.00222289	1	0.603461	0.884	0.862	0.022	B, CD19+ CXCR5+	PT	R
CELSR1	0.00045438	1	0.626702	0.452	0.207	0.245	B, CD19+ CXCR5+	PT	R
HSP90AA1	0.000388143	1	0.634125	0.869	0.793	0.076	B, CD19+ CXCR5+	PT	R
RHOH	0.00171833	1	0.637155	0.889	0.759	0.13	B, CD19+ CXCR5+	PT	R
FOXP1	0.00998527	1	0.656858	0.779	0.586	0.193	B, CD19+ CXCR5+	PT	R
TSPYL1	0.00367689	1	0.672803	0.731	0.69	0.041	B, CD19+ CXCR5+	PT	R
EIF2S3	0.000947014	1	0.682177	0.878	0.793	0.085	B, CD19+ CXCR5+	PT	R
RASGEF1B	0.00704767	1	0.686231	0.834	0.793	0.041	B, CD19+ CXCR5+	PT	R
HSP90AB1	0.000159924	1	0.698286	0.867	0.879	-0.012	B, CD19+ CXCR5+	PT	R
EIF1AD	0.00803237	1	0.698857	0.347	0.19	0.157	B, CD19+ CXCR5+	PT	R
WTAP	0.00209387	1	0.699349	0.76	0.793	-0.033	B, CD19+ CXCR5+	PT	R
CCR7	0.000237244	1	0.71092	0.672	0.431	0.241	B, CD19+ CXCR5+	PT	R
IRF8	1.48459e-05	0.80361	0.720382	0.924	0.793	0.131	B, CD19+ CXCR5+	PT	R
ARHGAP24	0.00799672	1	0.726993	0.552	0.362	0.19	B, CD19+ CXCR5+	PT	R
ADAM19	0.000484381	1	0.728724	0.86	0.845	0.015	B, CD19+ CXCR5+	PT	R
DUSP1	0.00444452	1	0.737897	0.825	0.724	0.101	B, CD19+ CXCR5+	PT	R
STK17B	6.83298e-05	1	0.744301	0.945	0.897	0.048	B, CD19+ CXCR5+	PT	R
H3F3B	4.85252e-05	1	0.752802	0.93	0.948	-0.018	B, CD19+ CXCR5+	PT	R
HSPA1B	1.20946e-06	0.0654681	0.781647	0.546	0.172	0.374	B, CD19+ CXCR5+	PT	R
FCER2	0.00224447	1	0.843691	0.526	0.31	0.216	B, CD19+ CXCR5+	PT	R
TSC22D3	0.000444363	1	0.883511	0.823	0.776	0.047	B, CD19+ CXCR5+	PT	R
PDE4B	0.00138361	1	0.890542	0.662	0.483	0.179	B, CD19+ CXCR5+	PT	R
FAIM3	9.82325e-05	1	0.89649	0.862	0.707	0.155	B, CD19+ CXCR5+	PT	R
S1PR1	0.00330941	1	0.904009	0.389	0.207	0.182	B, CD19+ CXCR5+	PT	R
LY9	0.00102394	1	0.919273	0.784	0.672	0.112	B, CD19+ CXCR5+	PT	R
STIP1	0.00917568	1	0.925223	0.439	0.31	0.129	B, CD19+ CXCR5+	PT	R
TMEM2	0.00544858	1	0.942064	0.52	0.362	0.158	B, CD19+ CXCR5+	PT	R
FOSB	1.58734e-05	0.859228	0.984783	0.762	0.534	0.228	B, CD19+ CXCR5+	PT	R
SKIL	0.000416044	1	1.03483	0.738	0.621	0.117	B, CD19+ CXCR5+	PT	R
DNAJB1	2.49539e-07	0.0135075	1.04247	0.751	0.466	0.285	B, CD19+ CXCR5+	PT	R
FAM46C	0.000148037	1	1.07132	0.736	0.534	0.202	B, CD19+ CXCR5+	PT	R
EGR1	0.00344367	1	1.12541	0.474	0.276	0.198	B, CD19+ CXCR5+	PT	R
JUN	2.52287e-07	0.0136563	1.13527	0.629	0.241	0.388	B, CD19+ CXCR5+	PT	R
PPP1R15A	8.19007e-05	1	1.14438	0.79	0.707	0.083	B, CD19+ CXCR5+	PT	R
CD83	0.000445304	1	1.14842	0.847	0.81	0.037	B, CD19+ CXCR5+	PT	R
CDKN1A	0.00225574	1	1.19058	0.507	0.362	0.145	B, CD19+ CXCR5+	PT	R
PMAIP1	0.00176573	1	1.19878	0.443	0.276	0.167	B, CD19+ CXCR5+	PT	R
TUBA1A	0.00485336	1	1.21349	0.568	0.466	0.102	B, CD19+ CXCR5+	PT	R
SLC2A3	1.16598e-05	0.631148	1.29846	0.786	0.603	0.183	B, CD19+ CXCR5+	PT	R
PCIF1	0.00128584	1	1.2986	0.31	0.121	0.189	B, CD19+ CXCR5+	PT	R
ZNF331	0.000149806	1	1.32902	0.675	0.466	0.209	B, CD19+ CXCR5+	PT	R
TAGAP	0.00545897	1	1.37087	0.629	0.586	0.043	B, CD19+ CXCR5+	PT	R
TXNIP	2.92174e-06	0.158154	1.38169	0.755	0.534	0.221	B, CD19+ CXCR5+	PT	R
CR2	0.000460514	1	1.42403	0.415	0.19	0.225	B, CD19+ CXCR5+	PT	R
CD69	8.54996e-13	4.62809e-08	1.95349	0.808	0.414	0.394	B, CD19+ CXCR5+	PT	R
DR1	0.00396827	1	0.322742	0.742	0.592	0.15	CD4 T, CXCL13+ PD1+	OT	NR
STYXL1	0.00450421	1	0.324653	0.284	0.164	0.12	CD4 T, CXCL13+ PD1+	OT	NR
EZH2	0.000695106	1	0.327469	0.492	0.303	0.189	CD4 T, CXCL13+ PD1+	OT	NR
COX5A	0.00241172	1	0.32779	0.589	0.441	0.148	CD4 T, CXCL13+ PD1+	OT	NR
PGAM1	0.000690495	1	0.327807	0.733	0.586	0.147	CD4 T, CXCL13+ PD1+	OT	NR
STT3A	0.00140293	1	0.327974	0.551	0.401	0.15	CD4 T, CXCL13+ PD1+	OT	NR
LDHB	0.00784903	1	0.329253	0.877	0.809	0.068	CD4 T, CXCL13+ PD1+	OT	NR
LY6E	0.00214323	1	0.33082	0.576	0.434	0.142	CD4 T, CXCL13+ PD1+	OT	NR
PAPOLA	0.00290405	1	0.331214	0.564	0.454	0.11	CD4 T, CXCL13+ PD1+	OT	NR
ATIC	0.00204636	1	0.333701	0.356	0.211	0.145	CD4 T, CXCL13+ PD1+	OT	NR
TRIM4	0.00496322	1	0.335314	0.301	0.171	0.13	CD4 T, CXCL13+ PD1+	OT	NR
LINC00152	2.14958e-07	0.0116357	0.335905	0.597	0.362	0.235	CD4 T, CXCL13+ PD1+	OT	NR
SLC25A3	0.00758627	1	0.336194	0.818	0.73	0.088	CD4 T, CXCL13+ PD1+	OT	NR
POLR1A	0.00278027	1	0.336367	0.263	0.138	0.125	CD4 T, CXCL13+ PD1+	OT	NR
MT2A	0.00181163	1	0.336482	0.538	0.355	0.183	CD4 T, CXCL13+ PD1+	OT	NR
MAT2A	0.00985736	1	0.339466	0.534	0.421	0.113	CD4 T, CXCL13+ PD1+	OT	NR
MYL12B	0.00332119	1	0.340926	0.818	0.776	0.042	CD4 T, CXCL13+ PD1+	OT	NR
TSPAN14	0.00308735	1	0.343791	0.657	0.487	0.17	CD4 T, CXCL13+ PD1+	OT	NR
RNF34	0.00506293	1	0.344955	0.407	0.263	0.144	CD4 T, CXCL13+ PD1+	OT	NR
MSN	0.00311851	1	0.346701	0.831	0.697	0.134	CD4 T, CXCL13+ PD1+	OT	NR
MCTP2	0.00014564	1	0.348012	0.267	0.105	0.162	CD4 T, CXCL13+ PD1+	OT	NR
CYCS	0.00140314	1	0.351275	0.525	0.375	0.15	CD4 T, CXCL13+ PD1+	OT	NR
PAG1	0.000117518	1	0.351642	0.403	0.204	0.199	CD4 T, CXCL13+ PD1+	OT	NR
SLC25A38	0.00319723	1	0.351795	0.318	0.178	0.14	CD4 T, CXCL13+ PD1+	OT	NR
FUT8	0.00275143	1	0.352697	0.479	0.316	0.163	CD4 T, CXCL13+ PD1+	OT	NR
NOP58	0.00503975	1	0.353638	0.784	0.697	0.087	CD4 T, CXCL13+ PD1+	OT	NR
NUDT21	0.00320128	1	0.354103	0.483	0.349	0.134	CD4 T, CXCL13+ PD1+	OT	NR
CCT5	0.00546763	1	0.355866	0.424	0.276	0.148	CD4 T, CXCL13+ PD1+	OT	NR
ITGA4	0.000977572	1	0.359671	0.606	0.474	0.132	CD4 T, CXCL13+ PD1+	OT	NR
LAG3	1.80212e-05	0.975488	0.361606	0.275	0.092	0.183	CD4 T, CXCL13+ PD1+	OT	NR
ECH1	0.000103721	1	0.363431	0.712	0.533	0.179	CD4 T, CXCL13+ PD1+	OT	NR
RPL12	6.53082e-06	0.353513	0.367623	0.983	0.921	0.062	CD4 T, CXCL13+ PD1+	OT	NR
MAT2B	0.00978804	1	0.367798	0.695	0.612	0.083	CD4 T, CXCL13+ PD1+	OT	NR
ARL6IP5	0.000201343	1	0.368694	0.754	0.559	0.195	CD4 T, CXCL13+ PD1+	OT	NR
CD97	0.00623924	1	0.368871	0.661	0.546	0.115	CD4 T, CXCL13+ PD1+	OT	NR
TOB2	0.000234109	1	0.370624	0.352	0.191	0.161	CD4 T, CXCL13+ PD1+	OT	NR
PTPRA	0.00136719	1	0.371026	0.347	0.197	0.15	CD4 T, CXCL13+ PD1+	OT	NR
GART	0.00703094	1	0.372926	0.352	0.224	0.128	CD4 T, CXCL13+ PD1+	OT	NR
HSPA1A	0.00675539	1	0.376377	0.292	0.178	0.114	CD4 T, CXCL13+ PD1+	OT	NR
CALM3	7.29673e-05	1	0.376643	0.809	0.645	0.164	CD4 T, CXCL13+ PD1+	OT	NR
NPM1	0.000301932	1	0.378288	0.966	0.921	0.045	CD4 T, CXCL13+ PD1+	OT	NR
NT5C3A	0.00240282	1	0.3786	0.419	0.276	0.143	CD4 T, CXCL13+ PD1+	OT	NR
EMC4	0.00513575	1	0.379945	0.449	0.322	0.127	CD4 T, CXCL13+ PD1+	OT	NR
IREB2	0.00214427	1	0.380015	0.373	0.237	0.136	CD4 T, CXCL13+ PD1+	OT	NR
PSMD4	0.00333309	1	0.384459	0.521	0.382	0.139	CD4 T, CXCL13+ PD1+	OT	NR
CD2	0.00749781	1	0.384468	0.869	0.796	0.073	CD4 T, CXCL13+ PD1+	OT	NR
RELB	0.000933689	1	0.384617	0.271	0.138	0.133	CD4 T, CXCL13+ PD1+	OT	NR
IFI6	0.00533136	1	0.385481	0.449	0.349	0.1	CD4 T, CXCL13+ PD1+	OT	NR
SYT11	0.00890509	1	0.388632	0.377	0.25	0.127	CD4 T, CXCL13+ PD1+	OT	NR
GEM	0.00618867	1	0.389473	0.449	0.296	0.153	CD4 T, CXCL13+ PD1+	OT	NR
SHISA5	0.00370082	1	0.389935	0.623	0.467	0.156	CD4 T, CXCL13+ PD1+	OT	NR
BATF	0.00456764	1	0.391362	0.614	0.493	0.121	CD4 T, CXCL13+ PD1+	OT	NR
SNW1	0.00722432	1	0.391657	0.424	0.303	0.121	CD4 T, CXCL13+ PD1+	OT	NR
GRHPR	0.00167023	1	0.394287	0.331	0.197	0.134	CD4 T, CXCL13+ PD1+	OT	NR
RPS19	7.5097e-06	0.4065	0.394407	0.949	0.882	0.067	CD4 T, CXCL13+ PD1+	OT	NR
SYTL3	0.00856953	1	0.39623	0.364	0.243	0.121	CD4 T, CXCL13+ PD1+	OT	NR
TIMMDC1	0.00278628	1	0.397226	0.322	0.178	0.144	CD4 T, CXCL13+ PD1+	OT	NR
STOM	0.0018343	1	0.401964	0.267	0.132	0.135	CD4 T, CXCL13+ PD1+	OT	NR
ITGB1BP1	0.00966112	1	0.402202	0.339	0.224	0.115	CD4 T, CXCL13+ PD1+	OT	NR
SCAPER	0.00419441	1	0.404239	0.479	0.342	0.137	CD4 T, CXCL13+ PD1+	OT	NR
THOP1	0.00523967	1	0.404787	0.297	0.171	0.126	CD4 T, CXCL13+ PD1+	OT	NR
EIF3H	0.00155021	1	0.40695	0.767	0.638	0.129	CD4 T, CXCL13+ PD1+	OT	NR
UBE2L6	3.66443e-05	1	0.410405	0.551	0.309	0.242	CD4 T, CXCL13+ PD1+	OT	NR
ANXA5	0.00495059	1	0.411642	0.462	0.329	0.133	CD4 T, CXCL13+ PD1+	OT	NR
NCAPH2	0.00642758	1	0.413604	0.25	0.138	0.112	CD4 T, CXCL13+ PD1+	OT	NR
PSMB1	0.000617359	1	0.414751	0.691	0.526	0.165	CD4 T, CXCL13+ PD1+	OT	NR
DDOST	6.74552e-05	1	0.417564	0.699	0.461	0.238	CD4 T, CXCL13+ PD1+	OT	NR
IFITM2	0.000214981	1	0.418919	0.703	0.586	0.117	CD4 T, CXCL13+ PD1+	OT	NR
HERPUD1	0.00169084	1	0.419361	0.636	0.474	0.162	CD4 T, CXCL13+ PD1+	OT	NR
THEMIS	0.00430193	1	0.420402	0.288	0.164	0.124	CD4 T, CXCL13+ PD1+	OT	NR
ARL6IP1	0.000408501	1	0.421308	0.725	0.533	0.192	CD4 T, CXCL13+ PD1+	OT	NR
GRPEL1	0.000972195	1	0.421621	0.284	0.145	0.139	CD4 T, CXCL13+ PD1+	OT	NR
NDUFA6	0.00072095	1	0.426089	0.508	0.355	0.153	CD4 T, CXCL13+ PD1+	OT	NR
AAMP	0.00210102	1	0.426468	0.449	0.309	0.14	CD4 T, CXCL13+ PD1+	OT	NR
PSME2	0.00190525	1	0.431087	0.763	0.612	0.151	CD4 T, CXCL13+ PD1+	OT	NR
PATL2	0.000142155	1	0.43142	0.284	0.118	0.166	CD4 T, CXCL13+ PD1+	OT	NR
MTRNR2L2	2.66589e-10	1.44305e-05	0.433323	1	1	0	CD4 T, CXCL13+ PD1+	OT	NR
ID2	0.00883777	1	0.435287	0.453	0.322	0.131	CD4 T, CXCL13+ PD1+	OT	NR
ACTN4	0.0025568	1	0.440262	0.487	0.349	0.138	CD4 T, CXCL13+ PD1+	OT	NR
CLEC2D	0.000539762	1	0.446311	0.907	0.836	0.071	CD4 T, CXCL13+ PD1+	OT	NR
DFNB31	1.0804e-05	0.584818	0.446823	0.479	0.263	0.216	CD4 T, CXCL13+ PD1+	OT	NR
CHP1	4.76419e-05	1	0.446829	0.669	0.461	0.208	CD4 T, CXCL13+ PD1+	OT	NR
PRDX6	0.000426156	1	0.448984	0.453	0.289	0.164	CD4 T, CXCL13+ PD1+	OT	NR
CDC42SE2	0.00111157	1	0.455812	0.915	0.822	0.093	CD4 T, CXCL13+ PD1+	OT	NR
TNFRSF1B	0.00160489	1	0.457306	0.708	0.579	0.129	CD4 T, CXCL13+ PD1+	OT	NR
TGIF1	0.00114747	1	0.458496	0.419	0.257	0.162	CD4 T, CXCL13+ PD1+	OT	NR
PRDX3	0.000678117	1	0.458759	0.538	0.382	0.156	CD4 T, CXCL13+ PD1+	OT	NR
PSMB8	0.000122619	1	0.460003	0.729	0.586	0.143	CD4 T, CXCL13+ PD1+	OT	NR
RARRES3	3.25646e-05	1	0.462589	0.661	0.454	0.207	CD4 T, CXCL13+ PD1+	OT	NR
SMPD4	3.37874e-05	1	0.463128	0.441	0.243	0.198	CD4 T, CXCL13+ PD1+	OT	NR
PARK7	1.6893e-05	0.914418	0.466585	0.801	0.612	0.189	CD4 T, CXCL13+ PD1+	OT	NR
TAP1	0.00247889	1	0.467705	0.682	0.546	0.136	CD4 T, CXCL13+ PD1+	OT	NR
BUB3	0.00296568	1	0.468586	0.636	0.507	0.129	CD4 T, CXCL13+ PD1+	OT	NR
PSMB9	0.000107145	1	0.473885	0.657	0.447	0.21	CD4 T, CXCL13+ PD1+	OT	NR
CCND2	0.000124288	1	0.47619	0.458	0.263	0.195	CD4 T, CXCL13+ PD1+	OT	NR
RPLP0	0.000281642	1	0.482069	0.962	0.947	0.015	CD4 T, CXCL13+ PD1+	OT	NR
FDFT1	0.0030357	1	0.484196	0.436	0.303	0.133	CD4 T, CXCL13+ PD1+	OT	NR
PDIA6	0.000533615	1	0.485533	0.513	0.362	0.151	CD4 T, CXCL13+ PD1+	OT	NR
IARS	0.00545155	1	0.502659	0.508	0.382	0.126	CD4 T, CXCL13+ PD1+	OT	NR
PGK1	0.000358147	1	0.505131	0.809	0.711	0.098	CD4 T, CXCL13+ PD1+	OT	NR
APLP2	0.00877158	1	0.510293	0.479	0.368	0.111	CD4 T, CXCL13+ PD1+	OT	NR
PKM	3.38887e-05	1	0.511398	0.945	0.842	0.103	CD4 T, CXCL13+ PD1+	OT	NR
ZEB2	0.00708628	1	0.511657	0.424	0.296	0.128	CD4 T, CXCL13+ PD1+	OT	NR
GOLGA4	0.00066586	1	0.515441	0.5	0.349	0.151	CD4 T, CXCL13+ PD1+	OT	NR
LSP1	0.00133431	1	0.516416	0.695	0.599	0.096	CD4 T, CXCL13+ PD1+	OT	NR
INPP5F	0.000512891	1	0.520726	0.521	0.382	0.139	CD4 T, CXCL13+ PD1+	OT	NR
EED	0.00692232	1	0.524075	0.369	0.25	0.119	CD4 T, CXCL13+ PD1+	OT	NR
YARS	0.000289299	1	0.530176	0.394	0.224	0.17	CD4 T, CXCL13+ PD1+	OT	NR
HIVEP3	4.2514e-06	0.230128	0.535571	0.479	0.27	0.209	CD4 T, CXCL13+ PD1+	OT	NR
TXLNA	6.01777e-05	1	0.53642	0.466	0.263	0.203	CD4 T, CXCL13+ PD1+	OT	NR
SH2D2A	1.1534e-08	0.000624335	0.536825	0.564	0.25	0.314	CD4 T, CXCL13+ PD1+	OT	NR
ANXA6	0.00147523	1	0.540783	0.699	0.572	0.127	CD4 T, CXCL13+ PD1+	OT	NR
RRP1B	0.00108967	1	0.547972	0.339	0.197	0.142	CD4 T, CXCL13+ PD1+	OT	NR
CD74	0.000248906	1	0.553381	0.941	0.941	0	CD4 T, CXCL13+ PD1+	OT	NR
HLA-DPB1	0.00131395	1	0.557236	0.589	0.441	0.148	CD4 T, CXCL13+ PD1+	OT	NR
GALM	3.02833e-05	1	0.571059	0.525	0.329	0.196	CD4 T, CXCL13+ PD1+	OT	NR
LDHA	0.00155619	1	0.58001	0.746	0.651	0.095	CD4 T, CXCL13+ PD1+	OT	NR
PON2	0.000672772	1	0.580455	0.521	0.349	0.172	CD4 T, CXCL13+ PD1+	OT	NR
TSPAN17	0.00322814	1	0.583783	0.258	0.145	0.113	CD4 T, CXCL13+ PD1+	OT	NR
HSP90AB1	0.000567799	1	0.593209	0.886	0.77	0.116	CD4 T, CXCL13+ PD1+	OT	NR
HLA-DRB5	0.000291194	1	0.596668	0.547	0.421	0.126	CD4 T, CXCL13+ PD1+	OT	NR
HSPD1	0.00272145	1	0.606429	0.623	0.474	0.149	CD4 T, CXCL13+ PD1+	OT	NR
APOBEC3C	1.15203e-05	0.623596	0.6136	0.89	0.763	0.127	CD4 T, CXCL13+ PD1+	OT	NR
ZBED2	9.58415e-05	1	0.614047	0.275	0.112	0.163	CD4 T, CXCL13+ PD1+	OT	NR
HLA-DRA	0.000201468	1	0.614316	0.627	0.408	0.219	CD4 T, CXCL13+ PD1+	OT	NR
GABPB1	0.000304141	1	0.617771	0.381	0.217	0.164	CD4 T, CXCL13+ PD1+	OT	NR
IRF8	0.00117157	1	0.618761	0.297	0.164	0.133	CD4 T, CXCL13+ PD1+	OT	NR
HLA-DRB1	0.000671629	1	0.622615	0.619	0.461	0.158	CD4 T, CXCL13+ PD1+	OT	NR
VDAC1	2.17753e-05	1	0.62601	0.564	0.368	0.196	CD4 T, CXCL13+ PD1+	OT	NR
LITAF	0.00145368	1	0.633113	0.559	0.408	0.151	CD4 T, CXCL13+ PD1+	OT	NR
APOBEC3G	0.000722558	1	0.647824	0.614	0.447	0.167	CD4 T, CXCL13+ PD1+	OT	NR
STARD4	0.000712291	1	0.649921	0.263	0.138	0.125	CD4 T, CXCL13+ PD1+	OT	NR
TPI1	2.75335e-05	1	0.657865	0.792	0.645	0.147	CD4 T, CXCL13+ PD1+	OT	NR
NIPA2	7.21244e-06	0.390409	0.666033	0.356	0.158	0.198	CD4 T, CXCL13+ PD1+	OT	NR
GBP5	4.49366e-05	1	0.682356	0.28	0.112	0.168	CD4 T, CXCL13+ PD1+	OT	NR
GAPDH	1.19945e-07	0.0064926	0.697941	0.979	0.908	0.071	CD4 T, CXCL13+ PD1+	OT	NR
TRIM69	0.00014159	1	0.730152	0.339	0.178	0.161	CD4 T, CXCL13+ PD1+	OT	NR
CTSW	2.12262e-05	1	0.731148	0.288	0.112	0.176	CD4 T, CXCL13+ PD1+	OT	NR
RAB27A	2.41462e-05	1	0.752459	0.733	0.572	0.161	CD4 T, CXCL13+ PD1+	OT	NR
SERPINB1	1.215e-06	0.0657681	0.762388	0.47	0.237	0.233	CD4 T, CXCL13+ PD1+	OT	NR
TNFAIP3	4.56798e-05	1	0.819004	0.784	0.664	0.12	CD4 T, CXCL13+ PD1+	OT	NR
CCL5	1.57952e-05	0.854992	0.820417	0.39	0.191	0.199	CD4 T, CXCL13+ PD1+	OT	NR
TXNIP	0.000692013	1	0.832761	0.538	0.368	0.17	CD4 T, CXCL13+ PD1+	OT	NR
BIRC3	2.41609e-05	1	0.84055	0.627	0.447	0.18	CD4 T, CXCL13+ PD1+	OT	NR
TNFRSF9	5.47812e-08	0.00296531	0.859506	0.352	0.099	0.253	CD4 T, CXCL13+ PD1+	OT	NR
CST7	0.000187223	1	0.864957	0.585	0.434	0.151	CD4 T, CXCL13+ PD1+	OT	NR
PAM	5.62929e-09	0.000304713	0.865586	0.619	0.329	0.29	CD4 T, CXCL13+ PD1+	OT	NR
CAV1	1.71528e-07	0.00928481	0.880423	0.627	0.375	0.252	CD4 T, CXCL13+ PD1+	OT	NR
DGKH	1.1197e-06	0.0606094	0.889787	0.521	0.309	0.212	CD4 T, CXCL13+ PD1+	OT	NR
DUSP4	2.26344e-09	0.00012252	1.05963	0.576	0.296	0.28	CD4 T, CXCL13+ PD1+	OT	NR
RGS1	6.67547e-07	0.0361343	1.0946	0.826	0.658	0.168	CD4 T, CXCL13+ PD1+	OT	NR
PRF1	6.76609e-05	1	1.10801	0.47	0.316	0.154	CD4 T, CXCL13+ PD1+	OT	NR
CD8A	0.00879686	1	1.12891	0.487	0.408	0.079	CD4 T, CXCL13+ PD1+	OT	NR
HLA-DPA1	2.92586e-08	0.00158377	1.19813	0.504	0.25	0.254	CD4 T, CXCL13+ PD1+	OT	NR
PRDM1	9.43637e-06	0.510791	1.21546	0.381	0.191	0.19	CD4 T, CXCL13+ PD1+	OT	NR
CRTAM	1.2164e-09	6.58438e-05	1.37268	0.517	0.211	0.306	CD4 T, CXCL13+ PD1+	OT	NR
CXCL13	0.000178182	1	1.42762	0.377	0.217	0.16	CD4 T, CXCL13+ PD1+	OT	NR
NKG7	1.08073e-07	0.00585001	1.55705	0.47	0.237	0.233	CD4 T, CXCL13+ PD1+	OT	NR
FCRL3	3.17823e-11	1.72038e-06	2.11914	0.326	0.046	0.28	CD4 T, CXCL13+ PD1+	OT	NR
AC104820.2	0.00360637	1	0.324665	0.333	0.107	0.226	CD4 T, CXCL13+ PD1+	PT	NR
MAP1LC3B	0.0086687	1	0.336418	0.667	0.357	0.31	CD4 T, CXCL13+ PD1+	PT	NR
ELOVL1	0.00215229	1	0.345166	0.405	0.107	0.298	CD4 T, CXCL13+ PD1+	PT	NR
ZNF609	0.00888612	1	0.348952	0.31	0.107	0.203	CD4 T, CXCL13+ PD1+	PT	NR
BARD1	0.00548668	1	0.350006	0.429	0.143	0.286	CD4 T, CXCL13+ PD1+	PT	NR
TTYH3	0.000626502	1	0.355506	0.429	0.107	0.322	CD4 T, CXCL13+ PD1+	PT	NR
UBE2F	5.6736e-05	1	0.356094	0.5	0.107	0.393	CD4 T, CXCL13+ PD1+	PT	NR
LMF2	0.00529962	1	0.359772	0.405	0.143	0.262	CD4 T, CXCL13+ PD1+	PT	NR
RBM7	0.00140088	1	0.363055	0.333	0.071	0.262	CD4 T, CXCL13+ PD1+	PT	NR
FMNL1	0.000417324	1	0.364233	0.524	0.161	0.363	CD4 T, CXCL13+ PD1+	PT	NR
HLA-A	0.00385875	1	0.368173	1	1	0	CD4 T, CXCL13+ PD1+	PT	NR
ARFGAP2	0.00884817	1	0.371327	0.524	0.232	0.292	CD4 T, CXCL13+ PD1+	PT	NR
IFI6	1.5661e-05	0.847731	0.371597	0.81	0.393	0.417	CD4 T, CXCL13+ PD1+	PT	NR
IMP3	0.00729233	1	0.381433	0.476	0.214	0.262	CD4 T, CXCL13+ PD1+	PT	NR
BTN3A1	0.00957436	1	0.383637	0.571	0.321	0.25	CD4 T, CXCL13+ PD1+	PT	NR
MKNK2	0.0027003	1	0.383878	0.571	0.268	0.303	CD4 T, CXCL13+ PD1+	PT	NR
MAP4K1	0.000268313	1	0.38641	0.714	0.304	0.41	CD4 T, CXCL13+ PD1+	PT	NR
TXN	0.00528163	1	0.387377	0.452	0.179	0.273	CD4 T, CXCL13+ PD1+	PT	NR
NOP14-AS1	0.000152837	1	0.395176	0.405	0.071	0.334	CD4 T, CXCL13+ PD1+	PT	NR
FAHD2B	0.00490717	1	0.40161	0.262	0.071	0.191	CD4 T, CXCL13+ PD1+	PT	NR
SGTA	0.000276788	1	0.407208	0.405	0.089	0.316	CD4 T, CXCL13+ PD1+	PT	NR
BRK1	0.00959516	1	0.41526	0.69	0.357	0.333	CD4 T, CXCL13+ PD1+	PT	NR
HLA-H	0.000899484	1	0.415773	0.976	1	-0.024	CD4 T, CXCL13+ PD1+	PT	NR
FASN	0.00306184	1	0.416839	0.524	0.25	0.274	CD4 T, CXCL13+ PD1+	PT	NR
BIN1	0.00436898	1	0.418051	0.714	0.375	0.339	CD4 T, CXCL13+ PD1+	PT	NR
SNW1	0.00992898	1	0.420856	0.405	0.161	0.244	CD4 T, CXCL13+ PD1+	PT	NR
ZNF217	0.00361036	1	0.423819	0.31	0.071	0.239	CD4 T, CXCL13+ PD1+	PT	NR
GPR107	0.00691036	1	0.424853	0.357	0.143	0.214	CD4 T, CXCL13+ PD1+	PT	NR
MGAT1	0.00677589	1	0.428752	0.571	0.268	0.303	CD4 T, CXCL13+ PD1+	PT	NR
HDAC8	0.00916138	1	0.440485	0.333	0.125	0.208	CD4 T, CXCL13+ PD1+	PT	NR
MAST4	0.00259767	1	0.444015	0.333	0.089	0.244	CD4 T, CXCL13+ PD1+	PT	NR
PRDX6	0.00835232	1	0.445946	0.524	0.25	0.274	CD4 T, CXCL13+ PD1+	PT	NR
ZMYND11	0.000999944	1	0.449009	0.31	0.054	0.256	CD4 T, CXCL13+ PD1+	PT	NR
CTD-2647E9.3	0.000326682	1	0.449922	0.262	0.018	0.244	CD4 T, CXCL13+ PD1+	PT	NR
HLA-C	0.00906723	1	0.450218	1	1	0	CD4 T, CXCL13+ PD1+	PT	NR
AUH	0.00117316	1	0.451924	0.262	0.036	0.226	CD4 T, CXCL13+ PD1+	PT	NR
THAP5	0.00806511	1	0.455884	0.381	0.143	0.238	CD4 T, CXCL13+ PD1+	PT	NR
PSMD3	0.00395214	1	0.460038	0.405	0.143	0.262	CD4 T, CXCL13+ PD1+	PT	NR
ACAP1	0.00639716	1	0.462118	0.643	0.321	0.322	CD4 T, CXCL13+ PD1+	PT	NR
S100A6	0.00579989	1	0.467061	0.69	0.393	0.297	CD4 T, CXCL13+ PD1+	PT	NR
PDCD11	0.00877254	1	0.475122	0.381	0.143	0.238	CD4 T, CXCL13+ PD1+	PT	NR
DBI	0.0064516	1	0.476531	0.548	0.286	0.262	CD4 T, CXCL13+ PD1+	PT	NR
LAG3	0.000572562	1	0.485333	0.429	0.125	0.304	CD4 T, CXCL13+ PD1+	PT	NR
DTX3L	0.00343249	1	0.490727	0.357	0.107	0.25	CD4 T, CXCL13+ PD1+	PT	NR
CEP57	0.00988587	1	0.49145	0.429	0.179	0.25	CD4 T, CXCL13+ PD1+	PT	NR
PLEKHA2	0.000304075	1	0.501158	0.643	0.286	0.357	CD4 T, CXCL13+ PD1+	PT	NR
NSMCE2	0.0057676	1	0.501611	0.286	0.071	0.215	CD4 T, CXCL13+ PD1+	PT	NR
LINC00152	0.00573668	1	0.510923	0.714	0.5	0.214	CD4 T, CXCL13+ PD1+	PT	NR
TAPBPL	0.000992611	1	0.516425	0.357	0.071	0.286	CD4 T, CXCL13+ PD1+	PT	NR
SIT1	0.00200009	1	0.51879	0.548	0.232	0.316	CD4 T, CXCL13+ PD1+	PT	NR
CD7	3.26948e-06	0.176977	0.522201	0.857	0.446	0.411	CD4 T, CXCL13+ PD1+	PT	NR
COMT	0.00212164	1	0.524616	0.405	0.125	0.28	CD4 T, CXCL13+ PD1+	PT	NR
RPL23	0.00726571	1	0.525628	0.952	0.804	0.148	CD4 T, CXCL13+ PD1+	PT	NR
NDUFS5	0.00821758	1	0.526143	0.5	0.25	0.25	CD4 T, CXCL13+ PD1+	PT	NR
CADM1	0.00674337	1	0.526309	0.429	0.196	0.233	CD4 T, CXCL13+ PD1+	PT	NR
ELL2	0.000755446	1	0.528587	0.31	0.054	0.256	CD4 T, CXCL13+ PD1+	PT	NR
HLA-B	6.8722e-05	1	0.53781	1	1	0	CD4 T, CXCL13+ PD1+	PT	NR
DFNB31	0.00656693	1	0.540269	0.714	0.518	0.196	CD4 T, CXCL13+ PD1+	PT	NR
KLRK1	0.000116951	1	0.541599	0.643	0.214	0.429	CD4 T, CXCL13+ PD1+	PT	NR
MDC1	0.00379688	1	0.5433	0.286	0.071	0.215	CD4 T, CXCL13+ PD1+	PT	NR
DTHD1	0.00355998	1	0.54494	0.571	0.286	0.285	CD4 T, CXCL13+ PD1+	PT	NR
KIR2DL4	0.000105076	1	0.545289	0.286	0.018	0.268	CD4 T, CXCL13+ PD1+	PT	NR
SHKBP1	0.0021997	1	0.547869	0.548	0.214	0.334	CD4 T, CXCL13+ PD1+	PT	NR
CYCS	0.00198621	1	0.550766	0.619	0.286	0.333	CD4 T, CXCL13+ PD1+	PT	NR
VIM	0.00279181	1	0.551841	0.762	0.411	0.351	CD4 T, CXCL13+ PD1+	PT	NR
FLNA	0.00899545	1	0.555619	0.81	0.518	0.292	CD4 T, CXCL13+ PD1+	PT	NR
PLEKHA7	9.99398e-05	1	0.561907	0.286	0.018	0.268	CD4 T, CXCL13+ PD1+	PT	NR
PIGG	0.00170532	1	0.563498	0.5	0.179	0.321	CD4 T, CXCL13+ PD1+	PT	NR
ECHS1	0.00995186	1	0.564585	0.452	0.196	0.256	CD4 T, CXCL13+ PD1+	PT	NR
ZNHIT1	0.00883551	1	0.569223	0.548	0.286	0.262	CD4 T, CXCL13+ PD1+	PT	NR
ARPP19	0.00956523	1	0.572298	0.619	0.304	0.315	CD4 T, CXCL13+ PD1+	PT	NR
LAX1	0.00123	1	0.577909	0.357	0.089	0.268	CD4 T, CXCL13+ PD1+	PT	NR
RARRES3	0.00909827	1	0.581564	0.571	0.286	0.285	CD4 T, CXCL13+ PD1+	PT	NR
AAAS	0.00272313	1	0.582839	0.31	0.071	0.239	CD4 T, CXCL13+ PD1+	PT	NR
CHMP2A	0.00665063	1	0.584423	0.476	0.179	0.297	CD4 T, CXCL13+ PD1+	PT	NR
PHLDA1	0.000735122	1	0.589063	0.619	0.268	0.351	CD4 T, CXCL13+ PD1+	PT	NR
RGS1	0.000640031	1	0.5893	0.929	0.554	0.375	CD4 T, CXCL13+ PD1+	PT	NR
RAB1A	0.00528743	1	0.595797	0.5	0.232	0.268	CD4 T, CXCL13+ PD1+	PT	NR
PSMB9	0.00782721	1	0.598091	0.762	0.5	0.262	CD4 T, CXCL13+ PD1+	PT	NR
CCDC69	0.00329375	1	0.599509	0.333	0.089	0.244	CD4 T, CXCL13+ PD1+	PT	NR
STX10	0.000943368	1	0.601057	0.381	0.107	0.274	CD4 T, CXCL13+ PD1+	PT	NR
TARSL2	6.9848e-05	1	0.604412	0.429	0.089	0.34	CD4 T, CXCL13+ PD1+	PT	NR
RASSF1	0.00226092	1	0.608973	0.405	0.125	0.28	CD4 T, CXCL13+ PD1+	PT	NR
STRA13	0.00282547	1	0.615144	0.357	0.107	0.25	CD4 T, CXCL13+ PD1+	PT	NR
IL2RB	0.00433238	1	0.619153	0.738	0.411	0.327	CD4 T, CXCL13+ PD1+	PT	NR
PAFAH1B1	0.00901756	1	0.619155	0.429	0.196	0.233	CD4 T, CXCL13+ PD1+	PT	NR
RCL1	0.00520327	1	0.619845	0.286	0.071	0.215	CD4 T, CXCL13+ PD1+	PT	NR
TSPAN3	0.00581989	1	0.61997	0.333	0.107	0.226	CD4 T, CXCL13+ PD1+	PT	NR
ANKLE2	0.00633689	1	0.628362	0.5	0.232	0.268	CD4 T, CXCL13+ PD1+	PT	NR
TMEM161B	0.00585537	1	0.633962	0.262	0.071	0.191	CD4 T, CXCL13+ PD1+	PT	NR
PATL2	0.00619326	1	0.636688	0.333	0.107	0.226	CD4 T, CXCL13+ PD1+	PT	NR
ZFR	0.00350056	1	0.653777	0.524	0.214	0.31	CD4 T, CXCL13+ PD1+	PT	NR
OTUB1	0.000893495	1	0.656539	0.69	0.393	0.297	CD4 T, CXCL13+ PD1+	PT	NR
XIST	0.000463023	1	0.663366	0.69	0.286	0.404	CD4 T, CXCL13+ PD1+	PT	NR
ACTR6	0.00287763	1	0.666213	0.333	0.089	0.244	CD4 T, CXCL13+ PD1+	PT	NR
SNRNP200	0.00885141	1	0.667955	0.762	0.536	0.226	CD4 T, CXCL13+ PD1+	PT	NR
SFXN2	0.00356883	1	0.671652	0.262	0.054	0.208	CD4 T, CXCL13+ PD1+	PT	NR
PIP4K2C	0.000964186	1	0.671861	0.333	0.071	0.262	CD4 T, CXCL13+ PD1+	PT	NR
GALM	0.006521	1	0.677253	0.619	0.357	0.262	CD4 T, CXCL13+ PD1+	PT	NR
DNMT3A	0.00656002	1	0.681914	0.476	0.268	0.208	CD4 T, CXCL13+ PD1+	PT	NR
OPA1	0.00855904	1	0.695682	0.429	0.196	0.233	CD4 T, CXCL13+ PD1+	PT	NR
TRAF5	8.38588e-05	1	0.699862	0.738	0.321	0.417	CD4 T, CXCL13+ PD1+	PT	NR
MIR155HG	0.00268918	1	0.701398	0.619	0.321	0.298	CD4 T, CXCL13+ PD1+	PT	NR
CBLB	0.000648868	1	0.707821	0.905	0.839	0.066	CD4 T, CXCL13+ PD1+	PT	NR
PSTPIP1	0.00205723	1	0.711171	0.714	0.393	0.321	CD4 T, CXCL13+ PD1+	PT	NR
DDX60	0.00973329	1	0.720608	0.357	0.143	0.214	CD4 T, CXCL13+ PD1+	PT	NR
GZMA	0.000102369	1	0.726635	0.643	0.214	0.429	CD4 T, CXCL13+ PD1+	PT	NR
SRCAP	0.000565938	1	0.727863	0.738	0.429	0.309	CD4 T, CXCL13+ PD1+	PT	NR
KAT6B	0.00746877	1	0.728973	0.548	0.286	0.262	CD4 T, CXCL13+ PD1+	PT	NR
ATP8B4	8.1292e-06	0.440034	0.737542	0.357	0.018	0.339	CD4 T, CXCL13+ PD1+	PT	NR
TYMP	3.35968e-05	1	0.742797	0.452	0.089	0.363	CD4 T, CXCL13+ PD1+	PT	NR
GAPDH	0.000166348	1	0.746232	1	0.982	0.018	CD4 T, CXCL13+ PD1+	PT	NR
ARL3	0.00177101	1	0.747308	0.357	0.107	0.25	CD4 T, CXCL13+ PD1+	PT	NR
PIP4K2B	0.00356883	1	0.748513	0.262	0.054	0.208	CD4 T, CXCL13+ PD1+	PT	NR
FCHSD1	0.00278012	1	0.753187	0.381	0.125	0.256	CD4 T, CXCL13+ PD1+	PT	NR
UBQLN2	0.00304445	1	0.760413	0.476	0.196	0.28	CD4 T, CXCL13+ PD1+	PT	NR
DDX1	0.0035445	1	0.761296	0.357	0.107	0.25	CD4 T, CXCL13+ PD1+	PT	NR
SEC11C	0.00317549	1	0.768598	0.476	0.214	0.262	CD4 T, CXCL13+ PD1+	PT	NR
STK10	0.00719724	1	0.770921	0.595	0.357	0.238	CD4 T, CXCL13+ PD1+	PT	NR
POLR2D	0.000891606	1	0.771343	0.452	0.161	0.291	CD4 T, CXCL13+ PD1+	PT	NR
RAC1	0.00623058	1	0.771387	0.405	0.161	0.244	CD4 T, CXCL13+ PD1+	PT	NR
HLA-DRB5	0.000254358	1	0.779778	0.714	0.321	0.393	CD4 T, CXCL13+ PD1+	PT	NR
SPPL2A	0.00799638	1	0.787427	0.405	0.161	0.244	CD4 T, CXCL13+ PD1+	PT	NR
AIM2	0.00294962	1	0.798699	0.262	0.054	0.208	CD4 T, CXCL13+ PD1+	PT	NR
MYO7A	0.0059925	1	0.801348	0.667	0.357	0.31	CD4 T, CXCL13+ PD1+	PT	NR
CD74	0.000909913	1	0.806614	0.929	0.946	-0.017	CD4 T, CXCL13+ PD1+	PT	NR
SLC35F6	0.00613968	1	0.814711	0.405	0.179	0.226	CD4 T, CXCL13+ PD1+	PT	NR
ANXA6	0.00982574	1	0.820796	0.69	0.446	0.244	CD4 T, CXCL13+ PD1+	PT	NR
EOMES	0.000360953	1	0.824009	0.452	0.125	0.327	CD4 T, CXCL13+ PD1+	PT	NR
JAGN1	0.00835908	1	0.826549	0.31	0.107	0.203	CD4 T, CXCL13+ PD1+	PT	NR
FAM129A	0.000860183	1	0.82791	0.333	0.071	0.262	CD4 T, CXCL13+ PD1+	PT	NR
HLA-DMA	0.00857632	1	0.828941	0.548	0.304	0.244	CD4 T, CXCL13+ PD1+	PT	NR
PARP8	0.000332122	1	0.829155	0.595	0.214	0.381	CD4 T, CXCL13+ PD1+	PT	NR
DZIP3	0.00798636	1	0.8304	0.262	0.071	0.191	CD4 T, CXCL13+ PD1+	PT	NR
CTSD	4.59742e-05	1	0.844269	0.762	0.375	0.387	CD4 T, CXCL13+ PD1+	PT	NR
CD48	0.000952909	1	0.849506	0.643	0.304	0.339	CD4 T, CXCL13+ PD1+	PT	NR
XCL2	0.00092829	1	0.857192	0.333	0.071	0.262	CD4 T, CXCL13+ PD1+	PT	NR
CCSER2	0.00153118	1	0.863405	0.595	0.268	0.327	CD4 T, CXCL13+ PD1+	PT	NR
LYST	0.00076579	1	0.8677	0.905	0.768	0.137	CD4 T, CXCL13+ PD1+	PT	NR
OSTF1	0.000261505	1	0.869935	0.5	0.161	0.339	CD4 T, CXCL13+ PD1+	PT	NR
JAK2	0.00694166	1	0.873324	0.31	0.107	0.203	CD4 T, CXCL13+ PD1+	PT	NR
CRTAM	0.000108755	1	0.880642	0.643	0.232	0.411	CD4 T, CXCL13+ PD1+	PT	NR
STARD7	0.00200416	1	0.888701	0.619	0.304	0.315	CD4 T, CXCL13+ PD1+	PT	NR
TNFRSF1B	0.00837749	1	0.895369	0.738	0.5	0.238	CD4 T, CXCL13+ PD1+	PT	NR
MACF1	0.00144567	1	0.909232	0.81	0.518	0.292	CD4 T, CXCL13+ PD1+	PT	NR
HADH	0.000141521	1	0.915987	0.286	0.018	0.268	CD4 T, CXCL13+ PD1+	PT	NR
MYO1G	0.000860381	1	0.9238	0.571	0.25	0.321	CD4 T, CXCL13+ PD1+	PT	NR
APOBEC3G	0.000340691	1	0.923984	0.762	0.357	0.405	CD4 T, CXCL13+ PD1+	PT	NR
PPP3CA	0.00313945	1	0.944957	0.381	0.143	0.238	CD4 T, CXCL13+ PD1+	PT	NR
GABPB1	0.00719136	1	0.947077	0.429	0.179	0.25	CD4 T, CXCL13+ PD1+	PT	NR
GOLIM4	3.36581e-06	0.182191	0.952755	0.571	0.143	0.428	CD4 T, CXCL13+ PD1+	PT	NR
SRRT	0.0084727	1	0.953774	0.476	0.25	0.226	CD4 T, CXCL13+ PD1+	PT	NR
MTSS1	0.000330378	1	0.955996	0.405	0.107	0.298	CD4 T, CXCL13+ PD1+	PT	NR
GPR56	0.000519713	1	0.969903	0.476	0.179	0.297	CD4 T, CXCL13+ PD1+	PT	NR
CDK2AP2	0.000839504	1	0.971274	0.548	0.232	0.316	CD4 T, CXCL13+ PD1+	PT	NR
RFX5	0.00259521	1	0.976633	0.429	0.179	0.25	CD4 T, CXCL13+ PD1+	PT	NR
ZEB2	0.00526403	1	0.976825	0.619	0.357	0.262	CD4 T, CXCL13+ PD1+	PT	NR
BIRC3	0.000110698	1	0.980945	0.786	0.518	0.268	CD4 T, CXCL13+ PD1+	PT	NR
PTPN1	0.000254681	1	1.00802	0.714	0.446	0.268	CD4 T, CXCL13+ PD1+	PT	NR
ITGAX	6.13122e-05	1	1.00815	0.357	0.054	0.303	CD4 T, CXCL13+ PD1+	PT	NR
TRIM69	0.000380787	1	1.0096	0.429	0.107	0.322	CD4 T, CXCL13+ PD1+	PT	NR
SH2D2A	3.08777e-08	0.00167141	1.01246	0.857	0.25	0.607	CD4 T, CXCL13+ PD1+	PT	NR
CHST12	7.92686e-05	1	1.01749	0.524	0.161	0.363	CD4 T, CXCL13+ PD1+	PT	NR
ZKSCAN1	0.00463425	1	1.01949	0.405	0.179	0.226	CD4 T, CXCL13+ PD1+	PT	NR
TCF12	0.00182212	1	1.02248	0.5	0.214	0.286	CD4 T, CXCL13+ PD1+	PT	NR
LITAF	0.00653443	1	1.02742	0.69	0.464	0.226	CD4 T, CXCL13+ PD1+	PT	NR
CMTM6	0.000565964	1	1.04418	0.548	0.232	0.316	CD4 T, CXCL13+ PD1+	PT	NR
BHLHE40	0.000328137	1	1.04673	0.619	0.25	0.369	CD4 T, CXCL13+ PD1+	PT	NR
XCL1	0.000421383	1	1.0545	0.381	0.089	0.292	CD4 T, CXCL13+ PD1+	PT	NR
TNFSF4	0.000866686	1	1.05552	0.262	0.036	0.226	CD4 T, CXCL13+ PD1+	PT	NR
CCAR2	8.55829e-05	1	1.06015	0.5	0.143	0.357	CD4 T, CXCL13+ PD1+	PT	NR
CCL4	1.06662e-05	0.57736	1.06673	0.595	0.161	0.434	CD4 T, CXCL13+ PD1+	PT	NR
CXCR3	0.000104419	1	1.06821	0.476	0.125	0.351	CD4 T, CXCL13+ PD1+	PT	NR
GNPTAB	0.0012904	1	1.07175	0.571	0.25	0.321	CD4 T, CXCL13+ PD1+	PT	NR
GBP1	0.00509783	1	1.07446	0.357	0.125	0.232	CD4 T, CXCL13+ PD1+	PT	NR
HLA-DQA1	0.00265865	1	1.08015	0.429	0.161	0.268	CD4 T, CXCL13+ PD1+	PT	NR
PAM	0.00400558	1	1.0846	0.738	0.482	0.256	CD4 T, CXCL13+ PD1+	PT	NR
WARS	2.47984e-05	1	1.08798	0.69	0.268	0.422	CD4 T, CXCL13+ PD1+	PT	NR
FASLG	0.00179356	1	1.0991	0.286	0.054	0.232	CD4 T, CXCL13+ PD1+	PT	NR
ENTPD1	1.19909e-05	0.649066	1.10029	0.762	0.411	0.351	CD4 T, CXCL13+ PD1+	PT	NR
PAPSS1	0.000900211	1	1.11096	0.405	0.125	0.28	CD4 T, CXCL13+ PD1+	PT	NR
HLA-DRB1	3.17998e-05	1	1.112	0.786	0.393	0.393	CD4 T, CXCL13+ PD1+	PT	NR
MCTP2	0.000427356	1	1.11629	0.405	0.107	0.298	CD4 T, CXCL13+ PD1+	PT	NR
SLC35B4	0.00122434	1	1.1175	0.262	0.036	0.226	CD4 T, CXCL13+ PD1+	PT	NR
KLRG1	0.000668735	1	1.11931	0.31	0.054	0.256	CD4 T, CXCL13+ PD1+	PT	NR
HLA-DPA1	2.3759e-05	1	1.12214	0.81	0.339	0.471	CD4 T, CXCL13+ PD1+	PT	NR
ZNF622	0.000825871	1	1.18788	0.357	0.089	0.268	CD4 T, CXCL13+ PD1+	PT	NR
MT2A	6.66683e-05	1	1.18888	0.548	0.179	0.369	CD4 T, CXCL13+ PD1+	PT	NR
HLA-DRA	0.00527699	1	1.20173	0.643	0.393	0.25	CD4 T, CXCL13+ PD1+	PT	NR
CXCL13	0.00222844	1	1.21039	0.619	0.304	0.315	CD4 T, CXCL13+ PD1+	PT	NR
SERPINB9	8.0449e-06	0.43547	1.24417	0.929	0.589	0.34	CD4 T, CXCL13+ PD1+	PT	NR
HLA-DPB1	3.84877e-06	0.208334	1.26174	0.762	0.321	0.441	CD4 T, CXCL13+ PD1+	PT	NR
GBP5	0.00508154	1	1.26386	0.429	0.214	0.215	CD4 T, CXCL13+ PD1+	PT	NR
DOK2	0.000515937	1	1.26608	0.548	0.232	0.316	CD4 T, CXCL13+ PD1+	PT	NR
CREM	0.00119554	1	1.26971	0.643	0.286	0.357	CD4 T, CXCL13+ PD1+	PT	NR
PRDM1	1.75649e-05	0.950789	1.30305	0.714	0.339	0.375	CD4 T, CXCL13+ PD1+	PT	NR
LSP1	1.85379e-07	0.0100346	1.3393	0.881	0.464	0.417	CD4 T, CXCL13+ PD1+	PT	NR
CD8B	1.28886e-06	0.0697659	1.35835	0.643	0.179	0.464	CD4 T, CXCL13+ PD1+	PT	NR
ETV1	0.0014416	1	1.41825	0.357	0.107	0.25	CD4 T, CXCL13+ PD1+	PT	NR
ITGA4	1.25686e-06	0.068034	1.41935	0.833	0.375	0.458	CD4 T, CXCL13+ PD1+	PT	NR
HLA-DQB1	0.000461428	1	1.45951	0.595	0.304	0.291	CD4 T, CXCL13+ PD1+	PT	NR
SYTL3	1.7469e-08	0.000945598	1.4812	0.738	0.196	0.542	CD4 T, CXCL13+ PD1+	PT	NR
KLRD1	1.40493e-05	0.760487	1.57414	0.405	0.054	0.351	CD4 T, CXCL13+ PD1+	PT	NR
FCRL3	7.55316e-07	0.0408853	1.59258	0.667	0.214	0.453	CD4 T, CXCL13+ PD1+	PT	NR
AFAP1L2	4.44372e-05	1	1.60094	0.429	0.089	0.34	CD4 T, CXCL13+ PD1+	PT	NR
CST7	1.54877e-08	0.000838347	1.64629	0.881	0.357	0.524	CD4 T, CXCL13+ PD1+	PT	NR
CD8A	3.69296e-06	0.1999	1.77574	0.714	0.268	0.446	CD4 T, CXCL13+ PD1+	PT	NR
TNFRSF9	4.92477e-09	0.000266578	1.90414	0.81	0.286	0.524	CD4 T, CXCL13+ PD1+	PT	NR
GZMB	2.0769e-06	0.112423	1.93787	0.429	0.036	0.393	CD4 T, CXCL13+ PD1+	PT	NR
CTSW	5.70851e-08	0.00309001	1.94035	0.595	0.089	0.506	CD4 T, CXCL13+ PD1+	PT	NR
CCL5	5.1823e-08	0.00280518	1.94455	0.833	0.25	0.583	CD4 T, CXCL13+ PD1+	PT	NR
NKG7	4.71375e-10	2.55155e-05	1.98488	0.81	0.143	0.667	CD4 T, CXCL13+ PD1+	PT	NR
VCAM1	7.15805e-05	1	2.74369	0.381	0.071	0.31	CD4 T, CXCL13+ PD1+	PT	NR
PRF1	5.09191e-10	2.75625e-05	2.81346	0.786	0.214	0.572	CD4 T, CXCL13+ PD1+	PT	NR
TCF7	5.29475e-05	1	1.09886	0.732	0.31	0.422	CD4 T, CXCL13+ PD1+	PT	R
PCNXL2	1.85401e-05	1	0.967209	0.75	0.333	0.417	CD4 T, CXCL13+ PD1+	PT	R
SELL	0.000114465	1	1.88443	0.518	0.143	0.375	CD4 T, CXCL13+ PD1+	PT	R
DIP2B	1.98361e-05	1	1.17889	0.393	0.024	0.369	CD4 T, CXCL13+ PD1+	PT	R
RPS4Y1	0.00228099	1	0.999909	0.482	0.167	0.315	CD4 T, CXCL13+ PD1+	PT	R
RP5-1028K7.2	0.00116105	1	1.05629	0.393	0.095	0.298	CD4 T, CXCL13+ PD1+	PT	R
BAZ2B	0.00482395	1	0.653164	0.464	0.19	0.274	CD4 T, CXCL13+ PD1+	PT	R
MBOAT1	0.00211172	1	1.20521	0.411	0.143	0.268	CD4 T, CXCL13+ PD1+	PT	R
ICA1	0.00150722	1	1.58537	0.482	0.214	0.268	CD4 T, CXCL13+ PD1+	PT	R
BAG3	0.00271736	1	0.415966	0.429	0.167	0.262	CD4 T, CXCL13+ PD1+	PT	R
NOTCH2	0.00919427	1	1.06449	0.5	0.238	0.262	CD4 T, CXCL13+ PD1+	PT	R
FILIP1L	0.00202765	1	0.977641	0.321	0.071	0.25	CD4 T, CXCL13+ PD1+	PT	R
SNHG1	0.00522655	1	0.811309	0.554	0.31	0.244	CD4 T, CXCL13+ PD1+	PT	R
CXCR5	0.00216289	1	0.381996	0.286	0.048	0.238	CD4 T, CXCL13+ PD1+	PT	R
TBC1D25	0.00179356	1	0.673219	0.25	0.024	0.226	CD4 T, CXCL13+ PD1+	PT	R
PPAPDC1B	0.0081062	1	0.706056	0.286	0.071	0.215	CD4 T, CXCL13+ PD1+	PT	R
PHACTR2	0.00528864	1	1.38021	0.643	0.429	0.214	CD4 T, CXCL13+ PD1+	PT	R
CTSB	0.00283365	1	1.3904	0.714	0.5	0.214	CD4 T, CXCL13+ PD1+	PT	R
CD44	0.00367878	1	0.671263	0.946	0.738	0.208	CD4 T, CXCL13+ PD1+	PT	R
MAF	0.00648554	1	1.82105	0.518	0.31	0.208	CD4 T, CXCL13+ PD1+	PT	R
IL6R	3.42744e-05	1	0.445381	0.454	0.25	0.204	CD4 T, CXCL13+ PD1+	OT	R
SYNE2	0.0051234	1	0.975792	0.893	0.69	0.203	CD4 T, CXCL13+ PD1+	PT	R
ARID5B	0.00037974	1	1.41023	0.75	0.548	0.202	CD4 T, CXCL13+ PD1+	PT	R
P2RY8	1.762e-05	0.953773	0.555647	0.691	0.496	0.195	CD4 T, CXCL13+ PD1+	OT	R
CHI3L2	2.93432e-05	1	0.915838	0.421	0.229	0.192	CD4 T, CXCL13+ PD1+	OT	R
DUSP10	0.00247654	1	0.340723	0.691	0.508	0.183	CD4 T, CXCL13+ PD1+	OT	R
FAM65B	0.000167896	1	0.661619	0.684	0.513	0.171	CD4 T, CXCL13+ PD1+	OT	R
SIK1	6.09054e-05	1	0.45847	0.691	0.525	0.166	CD4 T, CXCL13+ PD1+	OT	R
RNF216	0.000757974	1	0.517616	0.566	0.403	0.163	CD4 T, CXCL13+ PD1+	OT	R
MGA	0.000326025	1	0.539268	0.553	0.394	0.159	CD4 T, CXCL13+ PD1+	OT	R
HMHA1	2.33042e-06	0.126146	0.689847	0.842	0.691	0.151	CD4 T, CXCL13+ PD1+	OT	R
MIR24-2	0.000123897	1	0.753065	0.605	0.458	0.147	CD4 T, CXCL13+ PD1+	OT	R
GPCPD1	0.000474258	1	0.567599	0.691	0.547	0.144	CD4 T, CXCL13+ PD1+	OT	R
PSIP1	0.00136778	1	0.479231	0.605	0.466	0.139	CD4 T, CXCL13+ PD1+	OT	R
SPG7	0.000159547	1	0.658767	0.592	0.453	0.139	CD4 T, CXCL13+ PD1+	OT	R
BTG2	0.00014264	1	0.778575	0.743	0.606	0.137	CD4 T, CXCL13+ PD1+	OT	R
SGSH	0.00152952	1	0.466825	0.309	0.174	0.135	CD4 T, CXCL13+ PD1+	OT	R
STIM1	0.000304735	1	0.587656	0.664	0.534	0.13	CD4 T, CXCL13+ PD1+	OT	R
GLS	0.00294306	1	0.396259	0.612	0.483	0.129	CD4 T, CXCL13+ PD1+	OT	R
FAM118A	0.00178533	1	0.586604	0.526	0.398	0.128	CD4 T, CXCL13+ PD1+	OT	R
IGHV1OR15-1	0.00169687	1	0.412808	0.296	0.169	0.127	CD4 T, CXCL13+ PD1+	OT	R
TMC8	0.000765657	1	0.509895	0.678	0.551	0.127	CD4 T, CXCL13+ PD1+	OT	R
NAAA	0.00205261	1	0.331377	0.27	0.144	0.126	CD4 T, CXCL13+ PD1+	OT	R
METTL9	0.0054749	1	0.35436	0.329	0.203	0.126	CD4 T, CXCL13+ PD1+	OT	R
UTRN	0.00534159	1	0.459474	0.842	0.716	0.126	CD4 T, CXCL13+ PD1+	OT	R
TMEM175	0.00186036	1	0.476582	0.355	0.229	0.126	CD4 T, CXCL13+ PD1+	OT	R
FOS	0.00170089	1	1.56791	0.768	0.643	0.125	CD4 T, CXCL13+ PD1+	PT	R
SP140L	0.00164304	1	0.426132	0.408	0.284	0.124	CD4 T, CXCL13+ PD1+	OT	R
EPM2AIP1	0.00351025	1	0.38592	0.257	0.136	0.121	CD4 T, CXCL13+ PD1+	OT	R
LTB	0.00825397	1	0.373972	0.48	0.36	0.12	CD4 T, CXCL13+ PD1+	OT	R
CD69	0.000190704	1	0.78591	0.73	0.61	0.12	CD4 T, CXCL13+ PD1+	OT	R
CNR2	0.00255134	1	0.485872	0.263	0.144	0.119	CD4 T, CXCL13+ PD1+	OT	R
LIMS2	0.00194847	1	0.34285	0.283	0.165	0.118	CD4 T, CXCL13+ PD1+	OT	R
AFF3	0.00405637	1	0.533007	0.421	0.305	0.116	CD4 T, CXCL13+ PD1+	OT	R
CD40LG	0.00405158	1	0.496907	0.289	0.174	0.115	CD4 T, CXCL13+ PD1+	OT	R
TBC1D15	0.00356415	1	0.621205	0.362	0.25	0.112	CD4 T, CXCL13+ PD1+	OT	R
CRTAP	0.00981601	1	0.345384	0.322	0.212	0.11	CD4 T, CXCL13+ PD1+	OT	R
PRRC2B	0.00534215	1	0.468626	0.704	0.597	0.107	CD4 T, CXCL13+ PD1+	OT	R
EXOC4	0.00553605	1	0.498625	0.539	0.432	0.107	CD4 T, CXCL13+ PD1+	OT	R
FYB	0.00312786	1	0.767767	0.964	0.857	0.107	CD4 T, CXCL13+ PD1+	PT	R
PTK2B	0.000586722	1	0.420992	0.737	0.636	0.101	CD4 T, CXCL13+ PD1+	OT	R
MT-CO3	0.000243694	1	0.838609	0.982	0.881	0.101	CD4 T, CXCL13+ PD1+	PT	R
DGKA	0.00595854	1	1.35573	0.696	0.595	0.101	CD4 T, CXCL13+ PD1+	PT	R
PPP1R15A	0.0012954	1	0.422261	0.816	0.716	0.1	CD4 T, CXCL13+ PD1+	OT	R
TGOLN2	0.00659127	1	0.456198	0.803	0.703	0.1	CD4 T, CXCL13+ PD1+	OT	R
BIRC6	0.00702337	1	0.483259	0.789	0.691	0.098	CD4 T, CXCL13+ PD1+	OT	R
ST6GAL1	0.00613842	1	0.712484	0.592	0.496	0.096	CD4 T, CXCL13+ PD1+	OT	R
SKP1	0.00297352	1	0.671064	0.857	0.762	0.095	CD4 T, CXCL13+ PD1+	PT	R
ADD3	0.00293345	1	0.670027	0.605	0.513	0.092	CD4 T, CXCL13+ PD1+	OT	R
CCNL1	0.00143323	1	0.617436	0.684	0.597	0.087	CD4 T, CXCL13+ PD1+	OT	R
UQCRC2	0.000804226	1	0.45683	0.724	0.644	0.08	CD4 T, CXCL13+ PD1+	OT	R
FAM107B	0.00113901	1	0.42785	0.789	0.712	0.077	CD4 T, CXCL13+ PD1+	OT	R
YPEL5	0.00231326	1	0.676856	0.809	0.733	0.076	CD4 T, CXCL13+ PD1+	OT	R
ITGB2	0.00296156	1	0.328789	0.914	0.852	0.062	CD4 T, CXCL13+ PD1+	OT	R
CD3D	0.00140133	1	0.333285	0.947	0.89	0.057	CD4 T, CXCL13+ PD1+	OT	R
NR4A2	0.00223615	1	0.455928	0.895	0.839	0.056	CD4 T, CXCL13+ PD1+	OT	R
ZNF331	0.00492043	1	0.589937	0.836	0.792	0.044	CD4 T, CXCL13+ PD1+	OT	R
TLK1	0.0048186	1	0.469893	0.789	0.763	0.026	CD4 T, CXCL13+ PD1+	OT	R
RPL10	0.00452223	1	0.438823	1	0.976	0.024	CD4 T, CXCL13+ PD1+	PT	R
FYB	0.00514513	1	0.563657	0.895	0.873	0.022	CD4 T, CXCL13+ PD1+	OT	R
ITM2A	0.00492288	1	1.22063	0.821	0.81	0.011	CD4 T, CXCL13+ PD1+	PT	R
MT-ND1	0.000174116	1	0.358811	1	1	0	CD4 T, CXCL13+ PD1+	OT	R
MTRNR2L1	2.37686e-07	0.012866	0.528536	1	1	0	CD4 T, CXCL13+ PD1+	OT	R
MT-ND4L	0.00765454	1	0.407067	1	1	0	CD4 T, CXCL13+ PD1+	PT	R
RPS14	0.000876626	1	0.511754	1	1	0	CD4 T, CXCL13+ PD1+	PT	R
RPL3	0.000429563	1	0.611646	1	1	0	CD4 T, CXCL13+ PD1+	PT	R
MALAT1	0.000120912	1	0.620828	1	1	0	CD4 T, CXCL13+ PD1+	PT	R
JUNB	0.00318701	1	0.418075	0.921	0.928	-0.007	CD4 T, CXCL13+ PD1+	OT	R
DUSP1	0.00570706	1	0.468725	0.849	0.856	-0.007	CD4 T, CXCL13+ PD1+	OT	R
ZNF791	0.00131865	1	0.517633	0.888	0.898	-0.01	CD4 T, CXCL13+ PD1+	OT	R
IFITM1	2.96761e-14	1.60637e-09	0.322443	0.765	0.641	0.124	CD4_8 T, CCR7+ TCF7+	OT	NR
SURF4	0.000977113	1	0.32789	0.473	0.414	0.059	CD4_8 T, CCR7+ TCF7+	OT	NR
MX1	0.0073487	1	0.331904	0.25	0.205	0.045	CD4_8 T, CCR7+ TCF7+	OT	NR
MYO1F	0.000458084	1	0.332314	0.482	0.41	0.072	CD4_8 T, CCR7+ TCF7+	OT	NR
PARP14	0.000209817	1	0.333206	0.43	0.352	0.078	CD4_8 T, CCR7+ TCF7+	OT	NR
GIMAP4	4.24875e-06	0.229985	0.333828	0.457	0.344	0.113	CD4_8 T, CCR7+ TCF7+	OT	NR
IFI6	3.13119e-12	1.69491e-07	0.336498	0.425	0.27	0.155	CD4_8 T, CCR7+ TCF7+	OT	NR
MAP2K3	0.00236962	1	0.336528	0.336	0.28	0.056	CD4_8 T, CCR7+ TCF7+	OT	NR
GNG2	1.85466e-06	0.100393	0.337928	0.594	0.493	0.101	CD4_8 T, CCR7+ TCF7+	OT	NR
MYL12A	6.94949e-09	0.000376176	0.338352	0.779	0.714	0.065	CD4_8 T, CCR7+ TCF7+	OT	NR
TACC3	0.00194597	1	0.340021	0.274	0.221	0.053	CD4_8 T, CCR7+ TCF7+	OT	NR
TMSB4X	2.83406e-21	1.53407e-16	0.341169	0.987	0.995	-0.008	CD4_8 T, CCR7+ TCF7+	OT	NR
RBCK1	0.000573417	1	0.341619	0.347	0.283	0.064	CD4_8 T, CCR7+ TCF7+	OT	NR
ANXA5	1.56678e-09	8.48096e-05	0.343438	0.345	0.212	0.133	CD4_8 T, CCR7+ TCF7+	OT	NR
NKG7	8.30393e-05	1	0.345575	0.453	0.358	0.095	CD4_8 T, CCR7+ TCF7+	OT	NR
HPS1	0.00353461	1	0.347782	0.297	0.245	0.052	CD4_8 T, CCR7+ TCF7+	OT	NR
TBCD	4.22126e-05	1	0.349788	0.487	0.407	0.08	CD4_8 T, CCR7+ TCF7+	OT	NR
CTSW	8.53699e-06	0.462107	0.352333	0.38	0.28	0.1	CD4_8 T, CCR7+ TCF7+	OT	NR
ALOX5AP	3.40684e-10	1.84412e-05	0.353683	0.472	0.327	0.145	CD4_8 T, CCR7+ TCF7+	OT	NR
SAMD3	1.01832e-07	0.00551219	0.356148	0.33	0.22	0.11	CD4_8 T, CCR7+ TCF7+	OT	NR
SYNGR2	8.72652e-05	1	0.361676	0.392	0.314	0.078	CD4_8 T, CCR7+ TCF7+	OT	NR
YARS	0.000269897	1	0.363293	0.277	0.209	0.068	CD4_8 T, CCR7+ TCF7+	OT	NR
PSMB9	2.50168e-07	0.0135416	0.364149	0.502	0.389	0.113	CD4_8 T, CCR7+ TCF7+	OT	NR
MVP	7.89556e-08	0.00427387	0.36777	0.451	0.336	0.115	CD4_8 T, CCR7+ TCF7+	OT	NR
C16orf54	7.62278e-11	4.12621e-06	0.370843	0.69	0.541	0.149	CD4_8 T, CCR7+ TCF7+	OT	NR
SP110	8.91237e-09	0.000482427	0.371698	0.516	0.4	0.116	CD4_8 T, CCR7+ TCF7+	OT	NR
XIST	5.54583e-07	0.0300196	0.375709	0.307	0.204	0.103	CD4_8 T, CCR7+ TCF7+	OT	NR
DOK2	3.49052e-07	0.0188942	0.380358	0.364	0.258	0.106	CD4_8 T, CCR7+ TCF7+	OT	NR
JAK3	4.56436e-11	2.47069e-06	0.38087	0.762	0.631	0.131	CD4_8 T, CCR7+ TCF7+	OT	NR
TPI1	2.75743e-07	0.014926	0.383686	0.57	0.46	0.11	CD4_8 T, CCR7+ TCF7+	OT	NR
LY6E	4.49186e-12	2.43144e-07	0.385912	0.528	0.395	0.133	CD4_8 T, CCR7+ TCF7+	OT	NR
PFN1	9.72655e-13	5.26498e-08	0.387504	0.947	0.911	0.036	CD4_8 T, CCR7+ TCF7+	OT	NR
LASP1	2.41174e-06	0.130548	0.387822	0.478	0.393	0.085	CD4_8 T, CCR7+ TCF7+	OT	NR
ACTB	5.73224e-16	3.10286e-11	0.392705	0.995	0.996	-0.001	CD4_8 T, CCR7+ TCF7+	OT	NR
LGALS1	2.95714e-10	1.6007e-05	0.3928	0.25	0.138	0.112	CD4_8 T, CCR7+ TCF7+	OT	NR
LCP1	2.20377e-11	1.1929e-06	0.396892	0.864	0.753	0.111	CD4_8 T, CCR7+ TCF7+	OT	NR
CTSC	8.74926e-05	1	0.398097	0.333	0.257	0.076	CD4_8 T, CCR7+ TCF7+	OT	NR
DCTN2	1.88443e-05	1	0.400058	0.274	0.195	0.079	CD4_8 T, CCR7+ TCF7+	OT	NR
SAT1	0.00107032	1	0.400585	0.7	0.628	0.072	CD4_8 T, CCR7+ TCF7+	OT	NR
MTRNR2L1	1.68516e-09	9.12177e-05	0.404973	0.991	0.986	0.005	CD4_8 T, CCR7+ TCF7+	OT	NR
S100A10	1.14635e-11	6.20518e-07	0.406662	0.542	0.38	0.162	CD4_8 T, CCR7+ TCF7+	OT	NR
TMEM173	0.000109305	1	0.408661	0.349	0.27	0.079	CD4_8 T, CCR7+ TCF7+	OT	NR
LTB	0.000480493	1	0.410937	0.443	0.365	0.078	CD4_8 T, CCR7+ TCF7+	OT	NR
APOL6	6.01489e-08	0.00325586	0.411906	0.391	0.279	0.112	CD4_8 T, CCR7+ TCF7+	OT	NR
SPOCK2	5.54558e-06	0.300182	0.418485	0.732	0.676	0.056	CD4_8 T, CCR7+ TCF7+	OT	NR
PPP1CA	2.3566e-09	0.000127563	0.41997	0.49	0.362	0.128	CD4_8 T, CCR7+ TCF7+	OT	NR
PSME2	2.56884e-12	1.39052e-07	0.427184	0.579	0.419	0.16	CD4_8 T, CCR7+ TCF7+	OT	NR
IL2RG	1.15907e-12	6.27405e-08	0.433085	0.807	0.693	0.114	CD4_8 T, CCR7+ TCF7+	OT	NR
S100A6	2.20771e-14	1.19503e-09	0.434487	0.616	0.462	0.154	CD4_8 T, CCR7+ TCF7+	OT	NR
HLA-DPA1	1.7717e-08	0.000959022	0.437504	0.41	0.292	0.118	CD4_8 T, CCR7+ TCF7+	OT	NR
PSME1	1.26416e-13	6.84289e-09	0.444771	0.862	0.779	0.083	CD4_8 T, CCR7+ TCF7+	OT	NR
ACTN4	9.32525e-12	5.04776e-07	0.445798	0.513	0.374	0.139	CD4_8 T, CCR7+ TCF7+	OT	NR
S100A11	8.92113e-12	4.82901e-07	0.446736	0.457	0.317	0.14	CD4_8 T, CCR7+ TCF7+	OT	NR
XAF1	1.38206e-08	0.000748107	0.450469	0.429	0.307	0.122	CD4_8 T, CCR7+ TCF7+	OT	NR
ITGB1	1.00242e-10	5.42611e-06	0.464252	0.488	0.361	0.127	CD4_8 T, CCR7+ TCF7+	OT	NR
OAS2	1.39232e-07	0.00753664	0.466193	0.263	0.167	0.096	CD4_8 T, CCR7+ TCF7+	OT	NR
CD4	0.000246825	1	0.477533	0.326	0.257	0.069	CD4_8 T, CCR7+ TCF7+	OT	NR
GLIPR2	6.57856e-11	3.56097e-06	0.479534	0.295	0.168	0.127	CD4_8 T, CCR7+ TCF7+	OT	NR
VIM	1.27182e-08	0.000688439	0.489887	0.772	0.678	0.094	CD4_8 T, CCR7+ TCF7+	OT	NR
PARP9	1.07257e-11	5.80582e-07	0.494825	0.351	0.209	0.142	CD4_8 T, CCR7+ TCF7+	OT	NR
GBP2	1.08271e-08	0.000586069	0.495047	0.459	0.333	0.126	CD4_8 T, CCR7+ TCF7+	OT	NR
EPSTI1	3.43479e-11	1.85925e-06	0.497388	0.291	0.165	0.126	CD4_8 T, CCR7+ TCF7+	OT	NR
IFITM2	3.32128e-17	1.79781e-12	0.499242	0.71	0.551	0.159	CD4_8 T, CCR7+ TCF7+	OT	NR
GBP1	3.49445e-09	0.000189155	0.50437	0.298	0.182	0.116	CD4_8 T, CCR7+ TCF7+	OT	NR
CAPN2	8.6834e-08	0.00470033	0.50632	0.436	0.332	0.104	CD4_8 T, CCR7+ TCF7+	OT	NR
CD74	8.1968e-16	4.43693e-11	0.523306	0.93	0.855	0.075	CD4_8 T, CCR7+ TCF7+	OT	NR
UBE2L6	4.35924e-11	2.35966e-06	0.524834	0.428	0.29	0.138	CD4_8 T, CCR7+ TCF7+	OT	NR
CXCR3	2.95887e-10	1.60164e-05	0.533726	0.376	0.247	0.129	CD4_8 T, CCR7+ TCF7+	OT	NR
ANXA2	4.99558e-12	2.70411e-07	0.537704	0.538	0.388	0.15	CD4_8 T, CCR7+ TCF7+	OT	NR
IL32	1.95592e-16	1.05874e-11	0.553033	0.849	0.76	0.089	CD4_8 T, CCR7+ TCF7+	OT	NR
CLIC1	3.61401e-14	1.95626e-09	0.566297	0.66	0.508	0.152	CD4_8 T, CCR7+ TCF7+	OT	NR
APOBEC3C	6.92821e-24	3.75024e-19	0.567486	0.723	0.496	0.227	CD4_8 T, CCR7+ TCF7+	OT	NR
SH3BGRL3	1.52417e-24	8.25035e-20	0.570774	0.904	0.827	0.077	CD4_8 T, CCR7+ TCF7+	OT	NR
GZMA	1.85545e-13	1.00436e-08	0.571241	0.479	0.311	0.168	CD4_8 T, CCR7+ TCF7+	OT	NR
CTSB	1.22903e-10	6.65275e-06	0.573737	0.461	0.329	0.132	CD4_8 T, CCR7+ TCF7+	OT	NR
ENO1	7.64338e-12	4.13736e-07	0.578656	0.708	0.622	0.086	CD4_8 T, CCR7+ TCF7+	OT	NR
GAPDH	1.84323e-23	9.97743e-19	0.581319	0.93	0.884	0.046	CD4_8 T, CCR7+ TCF7+	OT	NR
BHLHE40	3.04397e-11	1.6477e-06	0.589113	0.38	0.239	0.141	CD4_8 T, CCR7+ TCF7+	OT	NR
S100A4	8.13499e-18	4.40347e-13	0.593299	0.606	0.425	0.181	CD4_8 T, CCR7+ TCF7+	OT	NR
GBP4	8.24934e-14	4.46537e-09	0.599168	0.306	0.158	0.148	CD4_8 T, CCR7+ TCF7+	OT	NR
CDC42SE2	7.28412e-24	3.94289e-19	0.600444	0.875	0.727	0.148	CD4_8 T, CCR7+ TCF7+	OT	NR
APOBEC3G	6.88083e-17	3.72459e-12	0.612077	0.521	0.332	0.189	CD4_8 T, CCR7+ TCF7+	OT	NR
GBP5	1.20388e-14	6.51659e-10	0.62335	0.466	0.291	0.175	CD4_8 T, CCR7+ TCF7+	OT	NR
PIM1	3.15195e-14	1.70615e-09	0.679633	0.444	0.281	0.163	CD4_8 T, CCR7+ TCF7+	OT	NR
ADAM19	8.61746e-15	4.66463e-10	0.826257	0.463	0.32	0.143	CD4_8 T, CCR7+ TCF7+	OT	NR
STAT1	2.05669e-21	1.11329e-16	0.82971	0.615	0.403	0.212	CD4_8 T, CCR7+ TCF7+	OT	NR
UBC	0.000438758	1	0.322062	0.889	0.83	0.059	CD4_8 T, CCR7+ TCF7+	PT	NR
GPBP1	0.00374381	1	0.323358	0.499	0.419	0.08	CD4_8 T, CCR7+ TCF7+	PT	NR
SUB1	5.21655e-05	1	0.323536	0.587	0.49	0.097	CD4_8 T, CCR7+ TCF7+	PT	NR
RNF125	1.86846e-05	1	0.326605	0.339	0.227	0.112	CD4_8 T, CCR7+ TCF7+	PT	NR
RUNX3	0.00738601	1	0.329218	0.455	0.398	0.057	CD4_8 T, CCR7+ TCF7+	PT	NR
MT-ATP6	2.38491e-05	1	0.333836	0.961	0.914	0.047	CD4_8 T, CCR7+ TCF7+	PT	NR
ATRX	0.000524862	1	0.334293	0.589	0.51	0.079	CD4_8 T, CCR7+ TCF7+	PT	NR
LMNA	0.000843732	1	0.336056	0.39	0.297	0.093	CD4_8 T, CCR7+ TCF7+	PT	NR
AC016831.7	0.00955734	1	0.336509	0.349	0.286	0.063	CD4_8 T, CCR7+ TCF7+	PT	NR
NPC1	0.0014161	1	0.337864	0.403	0.337	0.066	CD4_8 T, CCR7+ TCF7+	PT	NR
EPG5	0.00300384	1	0.339035	0.251	0.179	0.072	CD4_8 T, CCR7+ TCF7+	PT	NR
FLNA	9.80935e-05	1	0.339114	0.718	0.642	0.076	CD4_8 T, CCR7+ TCF7+	PT	NR
CERKL	8.11277e-05	1	0.34161	0.357	0.258	0.099	CD4_8 T, CCR7+ TCF7+	PT	NR
PLIN2	0.00336877	1	0.345211	0.287	0.212	0.075	CD4_8 T, CCR7+ TCF7+	PT	NR
HEXIM1	0.00838887	1	0.347949	0.326	0.277	0.049	CD4_8 T, CCR7+ TCF7+	PT	NR
SCAP	0.00528589	1	0.351167	0.3	0.235	0.065	CD4_8 T, CCR7+ TCF7+	PT	NR
LDHA	0.00187153	1	0.35618	0.726	0.637	0.089	CD4_8 T, CCR7+ TCF7+	PT	NR
A2M	0.00501046	1	0.357079	0.372	0.299	0.073	CD4_8 T, CCR7+ TCF7+	PT	NR
TFRC	0.00732086	1	0.35729	0.437	0.364	0.073	CD4_8 T, CCR7+ TCF7+	PT	NR
UBR2	7.91508e-06	0.428443	0.358645	0.478	0.353	0.125	CD4_8 T, CCR7+ TCF7+	PT	NR
ITGA4	6.34156e-06	0.343269	0.37211	0.579	0.446	0.133	CD4_8 T, CCR7+ TCF7+	PT	NR
FKBP5	0.00117238	1	0.373227	0.522	0.434	0.088	CD4_8 T, CCR7+ TCF7+	PT	NR
LRRFIP1	1.35551e-06	0.0733736	0.383162	0.729	0.623	0.106	CD4_8 T, CCR7+ TCF7+	PT	NR
TGIF1	3.24378e-05	1	0.386526	0.289	0.191	0.098	CD4_8 T, CCR7+ TCF7+	PT	NR
HSPA5	0.00789044	1	0.393479	0.54	0.488	0.052	CD4_8 T, CCR7+ TCF7+	PT	NR
SLC1A5	3.67425e-06	0.198887	0.397376	0.269	0.171	0.098	CD4_8 T, CCR7+ TCF7+	PT	NR
SLC20A1	0.000464956	1	0.398834	0.468	0.377	0.091	CD4_8 T, CCR7+ TCF7+	PT	NR
CCL4	6.97129e-11	3.77356e-06	0.400111	0.318	0.157	0.161	CD4_8 T, CCR7+ TCF7+	PT	NR
FAM177A1	0.00167974	1	0.40162	0.388	0.312	0.076	CD4_8 T, CCR7+ TCF7+	PT	NR
USP7	0.00517923	1	0.40531	0.377	0.318	0.059	CD4_8 T, CCR7+ TCF7+	PT	NR
HLA-DRB5	4.91504e-07	0.0266051	0.406591	0.328	0.211	0.117	CD4_8 T, CCR7+ TCF7+	PT	NR
NFKB1	0.00692667	1	0.40993	0.323	0.264	0.059	CD4_8 T, CCR7+ TCF7+	PT	NR
SH2D2A	2.65142e-10	1.43521e-05	0.410069	0.553	0.359	0.194	CD4_8 T, CCR7+ TCF7+	PT	NR
SLA	0.00156827	1	0.410322	0.605	0.514	0.091	CD4_8 T, CCR7+ TCF7+	PT	NR
UTY	6.69635e-08	0.00362473	0.411115	0.313	0.178	0.135	CD4_8 T, CCR7+ TCF7+	PT	NR
POLR3E	0.0047015	1	0.412616	0.491	0.429	0.062	CD4_8 T, CCR7+ TCF7+	PT	NR
NUP98	0.00575616	1	0.41753	0.61	0.567	0.043	CD4_8 T, CCR7+ TCF7+	PT	NR
EPSTI1	2.31474e-09	0.000125297	0.431913	0.3	0.161	0.139	CD4_8 T, CCR7+ TCF7+	PT	NR
HLA-DRB1	1.62025e-07	0.00877043	0.433252	0.426	0.289	0.137	CD4_8 T, CCR7+ TCF7+	PT	NR
PSME2	1.67719e-05	0.907865	0.437704	0.514	0.409	0.105	CD4_8 T, CCR7+ TCF7+	PT	NR
AMD1	0.00675476	1	0.440465	0.331	0.265	0.066	CD4_8 T, CCR7+ TCF7+	PT	NR
RNF19A	0.000406925	1	0.441854	0.693	0.589	0.104	CD4_8 T, CCR7+ TCF7+	PT	NR
IDI1	0.000409816	1	0.447586	0.318	0.235	0.083	CD4_8 T, CCR7+ TCF7+	PT	NR
MYADM	0.00107018	1	0.452324	0.45	0.371	0.079	CD4_8 T, CCR7+ TCF7+	PT	NR
TRIM22	0.000250439	1	0.456005	0.566	0.489	0.077	CD4_8 T, CCR7+ TCF7+	PT	NR
DDX3Y	9.3278e-05	1	0.457114	0.264	0.172	0.092	CD4_8 T, CCR7+ TCF7+	PT	NR
MX1	0.00314257	1	0.461556	0.289	0.228	0.061	CD4_8 T, CCR7+ TCF7+	PT	NR
MIR24-2	0.000505128	1	0.462397	0.362	0.271	0.091	CD4_8 T, CCR7+ TCF7+	PT	NR
HSPD1	5.64172e-06	0.305386	0.470846	0.437	0.32	0.117	CD4_8 T, CCR7+ TCF7+	PT	NR
IFI6	7.43859e-06	0.402651	0.474552	0.475	0.376	0.099	CD4_8 T, CCR7+ TCF7+	PT	NR
MKLN1-AS1	0.00222462	1	0.476503	0.579	0.524	0.055	CD4_8 T, CCR7+ TCF7+	PT	NR
LYST	7.95324e-05	1	0.47768	0.537	0.435	0.102	CD4_8 T, CCR7+ TCF7+	PT	NR
JMJD6	0.00080483	1	0.478153	0.297	0.222	0.075	CD4_8 T, CCR7+ TCF7+	PT	NR
HLA-DPB1	1.92316e-07	0.0104101	0.478787	0.455	0.316	0.139	CD4_8 T, CCR7+ TCF7+	PT	NR
TMBIM1	1.03135e-05	0.558269	0.480066	0.3	0.196	0.104	CD4_8 T, CCR7+ TCF7+	PT	NR
BIRC3	0.000753176	1	0.480381	0.602	0.525	0.077	CD4_8 T, CCR7+ TCF7+	PT	NR
FYN	2.05221e-08	0.00111086	0.489255	0.845	0.794	0.051	CD4_8 T, CCR7+ TCF7+	PT	NR
MAT2A	0.00586565	1	0.4948	0.37	0.305	0.065	CD4_8 T, CCR7+ TCF7+	PT	NR
REL	0.0045725	1	0.497801	0.375	0.308	0.067	CD4_8 T, CCR7+ TCF7+	PT	NR
MTHFD2	0.00016702	1	0.511005	0.251	0.172	0.079	CD4_8 T, CCR7+ TCF7+	PT	NR
CCL5	9.82992e-11	5.32094e-06	0.517406	0.721	0.51	0.211	CD4_8 T, CCR7+ TCF7+	PT	NR
MYO1F	0.000129045	1	0.517496	0.494	0.401	0.093	CD4_8 T, CCR7+ TCF7+	PT	NR
NEAT1	4.20159e-09	0.000227432	0.5236	0.943	0.867	0.076	CD4_8 T, CCR7+ TCF7+	PT	NR
CD97	9.86445e-05	1	0.525063	0.602	0.528	0.074	CD4_8 T, CCR7+ TCF7+	PT	NR
ISG15	0.000555873	1	0.526168	0.362	0.278	0.084	CD4_8 T, CCR7+ TCF7+	PT	NR
MCL1	5.6933e-06	0.308178	0.5264	0.576	0.452	0.124	CD4_8 T, CCR7+ TCF7+	PT	NR
TRGC2	1.42771e-10	7.7282e-06	0.541894	0.266	0.126	0.14	CD4_8 T, CCR7+ TCF7+	PT	NR
MIR29B1	0.000580684	1	0.547458	0.385	0.305	0.08	CD4_8 T, CCR7+ TCF7+	PT	NR
MTRNR2L1	0.00141737	1	0.570313	0.974	0.984	-0.01	CD4_8 T, CCR7+ TCF7+	PT	NR
SYTL3	3.6819e-11	1.99301e-06	0.573844	0.517	0.337	0.18	CD4_8 T, CCR7+ TCF7+	PT	NR
NKG7	1.24287e-08	0.000672765	0.574808	0.496	0.327	0.169	CD4_8 T, CCR7+ TCF7+	PT	NR
SAT1	0.000192973	1	0.574973	0.649	0.547	0.102	CD4_8 T, CCR7+ TCF7+	PT	NR
OASL	8.37335e-08	0.0045325	0.576462	0.279	0.154	0.125	CD4_8 T, CCR7+ TCF7+	PT	NR
ATP1B3	2.53705e-05	1	0.608263	0.354	0.251	0.103	CD4_8 T, CCR7+ TCF7+	PT	NR
FAM129A	4.69838e-08	0.00254323	0.610482	0.341	0.209	0.132	CD4_8 T, CCR7+ TCF7+	PT	NR
PARP14	6.78845e-06	0.367459	0.636355	0.455	0.354	0.101	CD4_8 T, CCR7+ TCF7+	PT	NR
TNFRSF1B	5.39411e-07	0.0291983	0.639	0.473	0.336	0.137	CD4_8 T, CCR7+ TCF7+	PT	NR
PDE4B	5.57407e-09	0.000301724	0.646298	0.509	0.359	0.15	CD4_8 T, CCR7+ TCF7+	PT	NR
ISG20	3.88734e-10	2.10422e-05	0.65085	0.581	0.423	0.158	CD4_8 T, CCR7+ TCF7+	PT	NR
TUBA4A	5.4439e-06	0.294678	0.660361	0.535	0.427	0.108	CD4_8 T, CCR7+ TCF7+	PT	NR
GPR171	8.31756e-05	1	0.662432	0.289	0.199	0.09	CD4_8 T, CCR7+ TCF7+	PT	NR
DUSP2	8.60066e-09	0.000465554	0.662807	0.61	0.464	0.146	CD4_8 T, CCR7+ TCF7+	PT	NR
SRGN	5.46045e-06	0.295574	0.666252	0.796	0.744	0.052	CD4_8 T, CCR7+ TCF7+	PT	NR
SLC7A5	1.37769e-05	0.745745	0.68277	0.421	0.336	0.085	CD4_8 T, CCR7+ TCF7+	PT	NR
EZR	8.18148e-05	1	0.689393	0.786	0.709	0.077	CD4_8 T, CCR7+ TCF7+	PT	NR
PARP9	4.67133e-05	1	0.694052	0.382	0.29	0.092	CD4_8 T, CCR7+ TCF7+	PT	NR
GBP5	3.06925e-10	1.66139e-05	0.704022	0.455	0.297	0.158	CD4_8 T, CCR7+ TCF7+	PT	NR
PIK3R1	3.12034e-10	1.68904e-05	0.713968	0.426	0.266	0.16	CD4_8 T, CCR7+ TCF7+	PT	NR
ANXA1	0.00299555	1	0.722499	0.587	0.501	0.086	CD4_8 T, CCR7+ TCF7+	PT	NR
DUSP4	8.80528e-06	0.47663	0.743425	0.434	0.317	0.117	CD4_8 T, CCR7+ TCF7+	PT	NR
CST7	1.46604e-12	7.93566e-08	0.74937	0.563	0.363	0.2	CD4_8 T, CCR7+ TCF7+	PT	NR
FOSL2	3.36749e-08	0.00182282	0.75475	0.527	0.405	0.122	CD4_8 T, CCR7+ TCF7+	PT	NR
ZEB2	3.56372e-11	1.92904e-06	0.757291	0.341	0.187	0.154	CD4_8 T, CCR7+ TCF7+	PT	NR
SERPINB9	4.53949e-13	2.45723e-08	0.791277	0.747	0.571	0.176	CD4_8 T, CCR7+ TCF7+	PT	NR
SLC38A2	2.39199e-06	0.129478	0.795085	0.45	0.34	0.11	CD4_8 T, CCR7+ TCF7+	PT	NR
XAF1	1.71518e-13	9.28427e-09	0.812077	0.525	0.341	0.184	CD4_8 T, CCR7+ TCF7+	PT	NR
IFI44L	3.33847e-08	0.00180711	0.824512	0.276	0.16	0.116	CD4_8 T, CCR7+ TCF7+	PT	NR
PRF1	2.81634e-13	1.52448e-08	0.856762	0.46	0.262	0.198	CD4_8 T, CCR7+ TCF7+	PT	NR
RP11-138A9.1	1.92855e-10	1.04393e-05	1.06724	0.395	0.249	0.146	CD4_8 T, CCR7+ TCF7+	PT	NR
CREM	3.03215e-11	1.6413e-06	1.19387	0.514	0.345	0.169	CD4_8 T, CCR7+ TCF7+	PT	NR
DNHD1	0.00139448	1	0.327171	0.294	0.231	0.063	CD4_8 T, CCR7+ TCF7+	OT	R
EPB41	0.0010433	1	0.328458	0.464	0.404	0.06	CD4_8 T, CCR7+ TCF7+	OT	R
PLEC	0.000244004	1	0.328831	0.79	0.715	0.075	CD4_8 T, CCR7+ TCF7+	OT	R
KIF13B	0.00128146	1	0.329068	0.284	0.228	0.056	CD4_8 T, CCR7+ TCF7+	OT	R
TMEM66	1.87778e-07	0.0101644	0.329647	0.941	0.895	0.046	CD4_8 T, CCR7+ TCF7+	OT	R
EIF3L	0.000301104	1	0.329678	0.563	0.502	0.061	CD4_8 T, CCR7+ TCF7+	OT	R
TSPYL1	0.00293502	1	0.329885	0.634	0.615	0.019	CD4_8 T, CCR7+ TCF7+	OT	R
EVL	0.00778109	1	0.330822	0.784	0.777	0.007	CD4_8 T, CCR7+ TCF7+	OT	R
FYN	8.90286e-07	0.0481912	0.332386	0.888	0.833	0.055	CD4_8 T, CCR7+ TCF7+	OT	R
IFRD1	0.00185147	1	0.333072	0.526	0.473	0.053	CD4_8 T, CCR7+ TCF7+	OT	R
YPEL5	2.26135e-06	0.122407	0.338765	0.75	0.647	0.103	CD4_8 T, CCR7+ TCF7+	OT	R
ARRDC2	7.17732e-05	1	0.339176	0.279	0.206	0.073	CD4_8 T, CCR7+ TCF7+	OT	R
LDLRAP1	0.00100041	1	0.340038	0.266	0.209	0.057	CD4_8 T, CCR7+ TCF7+	OT	R
TSC22D3	1.35724e-08	0.000734673	0.340976	0.878	0.813	0.065	CD4_8 T, CCR7+ TCF7+	OT	R
POLR3E	0.00211002	1	0.341115	0.515	0.453	0.062	CD4_8 T, CCR7+ TCF7+	OT	R
GABARAPL1	0.00749879	1	0.341525	0.344	0.297	0.047	CD4_8 T, CCR7+ TCF7+	OT	R
OGT	0.00134527	1	0.342637	0.76	0.717	0.043	CD4_8 T, CCR7+ TCF7+	OT	R
CCND3	1.25799e-07	0.00680949	0.345861	0.626	0.512	0.114	CD4_8 T, CCR7+ TCF7+	OT	R
SLC38A1	4.77286e-05	1	0.350376	0.746	0.702	0.044	CD4_8 T, CCR7+ TCF7+	OT	R
CELF2	0.00158671	1	0.35216	0.764	0.74	0.024	CD4_8 T, CCR7+ TCF7+	OT	R
CBLB	0.000214265	1	0.357664	0.679	0.609	0.07	CD4_8 T, CCR7+ TCF7+	OT	R
DDX17	3.66225e-07	0.0198238	0.359531	0.869	0.827	0.042	CD4_8 T, CCR7+ TCF7+	OT	R
EGR1	8.19781e-05	1	0.36602	0.433	0.341	0.092	CD4_8 T, CCR7+ TCF7+	OT	R
HSPH1	0.0030914	1	0.368616	0.373	0.314	0.059	CD4_8 T, CCR7+ TCF7+	OT	R
ATPIF1	0.0029974	1	0.374107	0.333	0.28	0.053	CD4_8 T, CCR7+ TCF7+	OT	R
PPP2R5C	3.12445e-06	0.169126	0.375388	0.928	0.898	0.03	CD4_8 T, CCR7+ TCF7+	OT	R
CXCR4	1.85427e-12	1.00372e-07	0.377609	0.936	0.886	0.05	CD4_8 T, CCR7+ TCF7+	OT	R
ATXN7	0.00543712	1	0.380222	0.59	0.568	0.022	CD4_8 T, CCR7+ TCF7+	OT	R
CHMP1B	0.000509376	1	0.383809	0.342	0.284	0.058	CD4_8 T, CCR7+ TCF7+	OT	R
TMEM245	8.39225e-05	1	0.385177	0.292	0.22	0.072	CD4_8 T, CCR7+ TCF7+	OT	R
PHF12	0.00196494	1	0.38777	0.404	0.351	0.053	CD4_8 T, CCR7+ TCF7+	OT	R
DIP2A	1.16741e-05	0.631917	0.38803	0.5	0.416	0.084	CD4_8 T, CCR7+ TCF7+	OT	R
TRAT1	0.00206866	1	0.393402	0.395	0.349	0.046	CD4_8 T, CCR7+ TCF7+	OT	R
PHF15	0.000432639	1	0.394438	0.32	0.258	0.062	CD4_8 T, CCR7+ TCF7+	OT	R
IL6ST	2.83219e-05	1	0.396323	0.474	0.398	0.076	CD4_8 T, CCR7+ TCF7+	OT	R
RANBP2	0.00810405	1	0.396525	0.663	0.631	0.032	CD4_8 T, CCR7+ TCF7+	OT	R
AOAH	0.000110774	1	0.396648	0.436	0.365	0.071	CD4_8 T, CCR7+ TCF7+	OT	R
ATP1B3	3.43481e-05	1	0.397717	0.467	0.39	0.077	CD4_8 T, CCR7+ TCF7+	OT	R
AIM1	0.00038862	1	0.400399	0.486	0.422	0.064	CD4_8 T, CCR7+ TCF7+	OT	R
MRPL1	0.000612853	1	0.401272	0.257	0.202	0.055	CD4_8 T, CCR7+ TCF7+	OT	R
ETS1	0.000258123	1	0.414113	0.601	0.552	0.049	CD4_8 T, CCR7+ TCF7+	OT	R
PARP8	0.00587205	1	0.416252	0.698	0.667	0.031	CD4_8 T, CCR7+ TCF7+	OT	R
ERAP2	0.00989662	1	0.419185	0.303	0.257	0.046	CD4_8 T, CCR7+ TCF7+	OT	R
DDX27	8.43008e-05	1	0.42276	0.515	0.442	0.073	CD4_8 T, CCR7+ TCF7+	OT	R
TTN	1.87397e-06	0.101438	0.427804	0.605	0.515	0.09	CD4_8 T, CCR7+ TCF7+	OT	R
SFPQ	7.84976e-06	0.424907	0.427903	0.556	0.477	0.079	CD4_8 T, CCR7+ TCF7+	OT	R
RASGEF1B	7.34114e-11	3.97376e-06	0.438453	0.552	0.423	0.129	CD4_8 T, CCR7+ TCF7+	OT	R
KLRK1	1.74647e-05	0.945363	0.441298	0.473	0.412	0.061	CD4_8 T, CCR7+ TCF7+	OT	R
CCNH	6.17564e-05	1	0.44876	0.493	0.433	0.06	CD4_8 T, CCR7+ TCF7+	OT	R
PIK3IP1	5.11023e-06	0.276617	0.451922	0.548	0.473	0.075	CD4_8 T, CCR7+ TCF7+	OT	R
TSPYL2	2.09901e-06	0.113619	0.454941	0.519	0.425	0.094	CD4_8 T, CCR7+ TCF7+	OT	R
NAP1L4	0.000666788	1	0.456229	0.612	0.558	0.054	CD4_8 T, CCR7+ TCF7+	OT	R
RASA2	3.65031e-06	0.197591	0.46205	0.559	0.484	0.075	CD4_8 T, CCR7+ TCF7+	OT	R
SLC38A2	7.81759e-06	0.423166	0.467044	0.592	0.522	0.07	CD4_8 T, CCR7+ TCF7+	OT	R
NEK1	0.00020849	1	0.470511	0.276	0.214	0.062	CD4_8 T, CCR7+ TCF7+	OT	R
C1orf63	0.000825919	1	0.488578	0.544	0.494	0.05	CD4_8 T, CCR7+ TCF7+	OT	R
PER1	2.72763e-06	0.147647	0.492757	0.687	0.625	0.062	CD4_8 T, CCR7+ TCF7+	OT	R
CNOT6L	1.28301e-08	0.000694491	0.499918	0.626	0.522	0.104	CD4_8 T, CCR7+ TCF7+	OT	R
ATM	2.446e-06	0.132402	0.512924	0.568	0.487	0.081	CD4_8 T, CCR7+ TCF7+	OT	R
SLA	8.26202e-05	1	0.520201	0.63	0.584	0.046	CD4_8 T, CCR7+ TCF7+	OT	R
SMAP2	4.40007e-07	0.0238176	0.528906	0.444	0.351	0.093	CD4_8 T, CCR7+ TCF7+	OT	R
PIP4K2A	2.53575e-14	1.3726e-09	0.535006	0.839	0.791	0.048	CD4_8 T, CCR7+ TCF7+	OT	R
IPCEF1	1.55182e-06	0.0840002	0.538461	0.347	0.256	0.091	CD4_8 T, CCR7+ TCF7+	OT	R
CD55	2.73054e-05	1	0.543623	0.557	0.496	0.061	CD4_8 T, CCR7+ TCF7+	OT	R
HIPK2	0.00370909	1	0.553142	0.381	0.339	0.042	CD4_8 T, CCR7+ TCF7+	OT	R
ZNF460	2.20181e-05	1	0.554411	0.309	0.235	0.074	CD4_8 T, CCR7+ TCF7+	OT	R
SCML4	4.66499e-07	0.0252516	0.560029	0.529	0.435	0.094	CD4_8 T, CCR7+ TCF7+	OT	R
FAM177A1	1.10348e-07	0.00597312	0.567353	0.503	0.407	0.096	CD4_8 T, CCR7+ TCF7+	OT	R
DDX3Y	2.67545e-08	0.00144822	0.600929	0.35	0.238	0.112	CD4_8 T, CCR7+ TCF7+	OT	R
MAT2A	0.000630098	1	0.605951	0.425	0.381	0.044	CD4_8 T, CCR7+ TCF7+	OT	R
TMEM2	5.75282e-12	3.114e-07	0.663921	0.714	0.626	0.088	CD4_8 T, CCR7+ TCF7+	OT	R
IL7R	1.07107e-12	5.79768e-08	0.715064	0.713	0.62	0.093	CD4_8 T, CCR7+ TCF7+	OT	R
FKBP5	6.20121e-19	3.35672e-14	0.94471	0.548	0.362	0.186	CD4_8 T, CCR7+ TCF7+	OT	R
SENP7	0.00330497	1	0.324286	0.416	0.336	0.08	CD4_8 T, CCR7+ TCF7+	PT	R
CBX6	6.30076e-06	0.34106	0.326283	0.691	0.556	0.135	CD4_8 T, CCR7+ TCF7+	PT	R
DENND2D	0.000799918	1	0.329287	0.626	0.53	0.096	CD4_8 T, CCR7+ TCF7+	PT	R
TGFBR2	0.00131665	1	0.33118	0.274	0.189	0.085	CD4_8 T, CCR7+ TCF7+	PT	R
RPL18	2.10822e-06	0.114118	0.331979	0.848	0.824	0.024	CD4_8 T, CCR7+ TCF7+	PT	R
LCK	0.000750591	1	0.332164	0.683	0.62	0.063	CD4_8 T, CCR7+ TCF7+	PT	R
CDS2	0.00740889	1	0.334506	0.443	0.367	0.076	CD4_8 T, CCR7+ TCF7+	PT	R
RPL4	1.37238e-07	0.00742867	0.335514	0.95	0.959	-0.009	CD4_8 T, CCR7+ TCF7+	PT	R
RPL13	1.32384e-13	7.16594e-09	0.335897	0.996	0.992	0.004	CD4_8 T, CCR7+ TCF7+	PT	R
RBMX	0.000116098	1	0.336794	0.56	0.452	0.108	CD4_8 T, CCR7+ TCF7+	PT	R
HS3ST3B1	0.000154703	1	0.338147	0.385	0.519	-0.134	CD4_8 T, CCR7+ TCF7+	PT	R
RPS26	8.93366e-17	4.83579e-12	0.338432	0.929	0.786	0.143	CD4_8 T, CCR7+ TCF7+	PT	R
DAZAP2	0.000223853	1	0.339365	0.746	0.669	0.077	CD4_8 T, CCR7+ TCF7+	PT	R
C17orf62	0.00450219	1	0.33959	0.539	0.46	0.079	CD4_8 T, CCR7+ TCF7+	PT	R
TPCN1	0.000551195	1	0.340717	0.318	0.225	0.093	CD4_8 T, CCR7+ TCF7+	PT	R
GOLGA3	0.002336	1	0.343009	0.42	0.331	0.089	CD4_8 T, CCR7+ TCF7+	PT	R
BSDC1	0.00295719	1	0.34353	0.284	0.207	0.077	CD4_8 T, CCR7+ TCF7+	PT	R
RPL10	5.21525e-15	2.82302e-10	0.343915	0.994	0.982	0.012	CD4_8 T, CCR7+ TCF7+	PT	R
EIF3H	0.0044699	1	0.344386	0.486	0.413	0.073	CD4_8 T, CCR7+ TCF7+	PT	R
ITM2B	1.47455e-05	0.798172	0.346998	0.771	0.68	0.091	CD4_8 T, CCR7+ TCF7+	PT	R
APRT	0.000611595	1	0.348345	0.539	0.452	0.087	CD4_8 T, CCR7+ TCF7+	PT	R
RPS9	1.54379e-10	8.35655e-06	0.350076	0.924	0.879	0.045	CD4_8 T, CCR7+ TCF7+	PT	R
LDLRAP1	0.00213257	1	0.350434	0.298	0.214	0.084	CD4_8 T, CCR7+ TCF7+	PT	R
CBX5	0.0011528	1	0.351913	0.359	0.266	0.093	CD4_8 T, CCR7+ TCF7+	PT	R
NLRP1	0.000545928	1	0.35282	0.527	0.424	0.103	CD4_8 T, CCR7+ TCF7+	PT	R
FXYD5	0.000843956	1	0.352863	0.713	0.69	0.023	CD4_8 T, CCR7+ TCF7+	PT	R
RPS18	3.67561e-11	1.98961e-06	0.355588	0.976	0.953	0.023	CD4_8 T, CCR7+ TCF7+	PT	R
OSTF1	0.0033252	1	0.356981	0.374	0.3	0.074	CD4_8 T, CCR7+ TCF7+	PT	R
CD3G	3.22825e-06	0.174745	0.360494	0.869	0.806	0.063	CD4_8 T, CCR7+ TCF7+	PT	R
EIF4B	4.20429e-05	1	0.360703	0.714	0.63	0.084	CD4_8 T, CCR7+ TCF7+	PT	R
VPS41	0.000575487	1	0.363579	0.25	0.168	0.082	CD4_8 T, CCR7+ TCF7+	PT	R
RPL32	5.90197e-10	3.19474e-05	0.364471	0.951	0.912	0.039	CD4_8 T, CCR7+ TCF7+	PT	R
FBXW4	0.00469405	1	0.370379	0.332	0.256	0.076	CD4_8 T, CCR7+ TCF7+	PT	R
RPL10A	5.74805e-09	0.000311142	0.370694	0.936	0.894	0.042	CD4_8 T, CCR7+ TCF7+	PT	R
RPL35A	3.87576e-11	2.09795e-06	0.371665	0.922	0.866	0.056	CD4_8 T, CCR7+ TCF7+	PT	R
LRPPRC	0.00376743	1	0.374312	0.307	0.233	0.074	CD4_8 T, CCR7+ TCF7+	PT	R
ZNF516	0.00400642	1	0.374313	0.27	0.196	0.074	CD4_8 T, CCR7+ TCF7+	PT	R
LDHB	0.000630464	1	0.37659	0.682	0.612	0.07	CD4_8 T, CCR7+ TCF7+	PT	R
COX7A2L	0.000874427	1	0.379086	0.318	0.233	0.085	CD4_8 T, CCR7+ TCF7+	PT	R
TRBC2	8.63477e-11	4.674e-06	0.379978	0.974	0.961	0.013	CD4_8 T, CCR7+ TCF7+	PT	R
NUP210	0.00626799	1	0.380925	0.512	0.426	0.086	CD4_8 T, CCR7+ TCF7+	PT	R
BCLAF1	0.000105289	1	0.383237	0.57	0.463	0.107	CD4_8 T, CCR7+ TCF7+	PT	R
RPL13A	8.39502e-16	4.54422e-11	0.383262	0.997	0.992	0.005	CD4_8 T, CCR7+ TCF7+	PT	R
PIP4K2A	2.9296e-05	1	0.385427	0.811	0.742	0.069	CD4_8 T, CCR7+ TCF7+	PT	R
RPS8	4.70802e-12	2.54845e-07	0.387643	0.97	0.941	0.029	CD4_8 T, CCR7+ TCF7+	PT	R
RPS5	3.81795e-08	0.00206666	0.3901	0.858	0.767	0.091	CD4_8 T, CCR7+ TCF7+	PT	R
RPL15	2.38092e-09	0.000128879	0.390316	0.972	0.961	0.011	CD4_8 T, CCR7+ TCF7+	PT	R
FYB	0.00011529	1	0.391086	0.872	0.798	0.074	CD4_8 T, CCR7+ TCF7+	PT	R
PVT1	0.00108974	1	0.397684	0.414	0.339	0.075	CD4_8 T, CCR7+ TCF7+	PT	R
TMED10	0.00277676	1	0.400061	0.38	0.3	0.08	CD4_8 T, CCR7+ TCF7+	PT	R
ACP1	0.00650815	1	0.401643	0.279	0.214	0.065	CD4_8 T, CCR7+ TCF7+	PT	R
SPCS1	0.00142905	1	0.403187	0.35	0.276	0.074	CD4_8 T, CCR7+ TCF7+	PT	R
RPL8	1.96767e-09	0.00010651	0.413323	0.936	0.92	0.016	CD4_8 T, CCR7+ TCF7+	PT	R
RPLP0	1.26963e-10	6.87253e-06	0.41596	0.968	0.933	0.035	CD4_8 T, CCR7+ TCF7+	PT	R
DOCK8	2.48085e-06	0.134288	0.417297	0.736	0.615	0.121	CD4_8 T, CCR7+ TCF7+	PT	R
RPS6	1.16028e-16	6.28062e-12	0.420868	0.985	0.961	0.024	CD4_8 T, CCR7+ TCF7+	PT	R
IL16	2.68456e-05	1	0.420876	0.616	0.504	0.112	CD4_8 T, CCR7+ TCF7+	PT	R
SGSM3	0.00732945	1	0.421214	0.328	0.261	0.067	CD4_8 T, CCR7+ TCF7+	PT	R
SASH3	0.000494958	1	0.422595	0.448	0.354	0.094	CD4_8 T, CCR7+ TCF7+	PT	R
FOSB	3.7826e-05	1	0.424539	0.659	0.594	0.065	CD4_8 T, CCR7+ TCF7+	PT	R
MTR	1.99947e-05	1	0.427172	0.459	0.341	0.118	CD4_8 T, CCR7+ TCF7+	PT	R
EEF2	1.58426e-07	0.00857562	0.42881	0.912	0.868	0.044	CD4_8 T, CCR7+ TCF7+	PT	R
FOXP1	2.96198e-06	0.160332	0.433191	0.735	0.628	0.107	CD4_8 T, CCR7+ TCF7+	PT	R
JAK3	1.02463e-05	0.554631	0.446799	0.759	0.674	0.085	CD4_8 T, CCR7+ TCF7+	PT	R
HIF1A	0.000104482	1	0.447387	0.489	0.372	0.117	CD4_8 T, CCR7+ TCF7+	PT	R
ACTN1	0.00532389	1	0.447595	0.265	0.202	0.063	CD4_8 T, CCR7+ TCF7+	PT	R
LEF1	1.08235e-06	0.0585878	0.460482	0.379	0.24	0.139	CD4_8 T, CCR7+ TCF7+	PT	R
IGF1R	0.00467213	1	0.46423	0.259	0.191	0.068	CD4_8 T, CCR7+ TCF7+	PT	R
DHRS3	0.00269252	1	0.464293	0.315	0.245	0.07	CD4_8 T, CCR7+ TCF7+	PT	R
RAD54L2	0.000750657	1	0.465023	0.389	0.305	0.084	CD4_8 T, CCR7+ TCF7+	PT	R
TCF7	3.84537e-06	0.20815	0.46854	0.713	0.584	0.129	CD4_8 T, CCR7+ TCF7+	PT	R
NELL2	2.66825e-05	1	0.468671	0.359	0.245	0.114	CD4_8 T, CCR7+ TCF7+	PT	R
EEF1A1	1.16243e-23	6.29224e-19	0.471793	0.998	0.992	0.006	CD4_8 T, CCR7+ TCF7+	PT	R
PCNXL2	0.00021621	1	0.471927	0.411	0.326	0.085	CD4_8 T, CCR7+ TCF7+	PT	R
PRMT2	4.03068e-08	0.00218181	0.487527	0.547	0.377	0.17	CD4_8 T, CCR7+ TCF7+	PT	R
C20orf112	4.54767e-06	0.246166	0.487941	0.584	0.47	0.114	CD4_8 T, CCR7+ TCF7+	PT	R
RPS14	5.83617e-23	3.15912e-18	0.491244	0.981	0.961	0.02	CD4_8 T, CCR7+ TCF7+	PT	R
RPL7	1.48918e-19	8.06094e-15	0.494767	0.963	0.891	0.072	CD4_8 T, CCR7+ TCF7+	PT	R
ARRDC3	5.88654e-05	1	0.507893	0.418	0.31	0.108	CD4_8 T, CCR7+ TCF7+	PT	R
SLC44A2	0.00235039	1	0.507945	0.473	0.403	0.07	CD4_8 T, CCR7+ TCF7+	PT	R
C2orf68	1.84919e-05	1	0.510053	0.493	0.398	0.095	CD4_8 T, CCR7+ TCF7+	PT	R
EIF3L	5.20171e-05	1	0.521741	0.535	0.439	0.096	CD4_8 T, CCR7+ TCF7+	PT	R
CD69	0.00588124	1	0.528734	0.622	0.576	0.046	CD4_8 T, CCR7+ TCF7+	PT	R
FOS	0.000103684	1	0.543315	0.709	0.667	0.042	CD4_8 T, CCR7+ TCF7+	PT	R
RPS4X	4.24882e-22	2.29989e-17	0.54342	0.978	0.974	0.004	CD4_8 T, CCR7+ TCF7+	PT	R
RPS3	1.11916e-27	6.05803e-23	0.562438	0.995	0.984	0.011	CD4_8 T, CCR7+ TCF7+	PT	R
EDEM1	8.38641e-07	0.0453956	0.562591	0.398	0.264	0.134	CD4_8 T, CCR7+ TCF7+	PT	R
ITM2C	0.00167844	1	0.568317	0.253	0.183	0.07	CD4_8 T, CCR7+ TCF7+	PT	R
RP11-16E23.4	1.48395e-08	0.000803261	0.569935	0.437	0.274	0.163	CD4_8 T, CCR7+ TCF7+	PT	R
CTSB	0.000295779	1	0.575648	0.48	0.393	0.087	CD4_8 T, CCR7+ TCF7+	PT	R
SNHG1	0.000144591	1	0.585319	0.427	0.336	0.091	CD4_8 T, CCR7+ TCF7+	PT	R
RPL3	2.05797e-28	1.11398e-23	0.592893	0.992	0.972	0.02	CD4_8 T, CCR7+ TCF7+	PT	R
EIF2S3	2.20164e-11	1.19175e-06	0.611775	0.749	0.594	0.155	CD4_8 T, CCR7+ TCF7+	PT	R
CCR7	6.4545e-09	0.000349382	0.619632	0.513	0.336	0.177	CD4_8 T, CCR7+ TCF7+	PT	R
SOAT1	0.00334864	1	0.635028	0.28	0.217	0.063	CD4_8 T, CCR7+ TCF7+	PT	R
XIST	1.84458e-11	9.98472e-07	0.663499	0.503	0.292	0.211	CD4_8 T, CCR7+ TCF7+	PT	R
SELL	4.01262e-09	0.000217203	0.739433	0.528	0.354	0.174	CD4_8 T, CCR7+ TCF7+	PT	R
PDZD8	0.0082812	1	0.348358	0.295	0.102	0.193	CD8 T, IFNG+	OT	NR
TMSB4X	0.00372357	1	0.383972	0.989	1	-0.011	CD8 T, IFNG+	OT	NR
TNF	0.00622075	1	0.387356	0.858	0.694	0.164	CD8 T, IFNG+	OT	NR
SMC4	0.00285292	1	0.388194	0.324	0.102	0.222	CD8 T, IFNG+	OT	NR
PLEKHB2	0.00490263	1	0.393415	0.392	0.163	0.229	CD8 T, IFNG+	OT	NR
LGALS1	0.00204429	1	0.404101	0.307	0.082	0.225	CD8 T, IFNG+	OT	NR
ATP6V0E1	0.00596521	1	0.472959	0.426	0.204	0.222	CD8 T, IFNG+	OT	NR
CNBP	0.00815655	1	0.542295	0.733	0.531	0.202	CD8 T, IFNG+	OT	NR
PPIE	0.00360232	1	0.553209	0.312	0.102	0.21	CD8 T, IFNG+	OT	NR
TUBB4B	0.00602334	1	0.555199	0.494	0.286	0.208	CD8 T, IFNG+	OT	NR
SOS1	0.00602274	1	0.560834	0.25	0.061	0.189	CD8 T, IFNG+	OT	NR
H3F3B	0.00420636	1	0.568614	0.972	0.959	0.013	CD8 T, IFNG+	OT	NR
SSR4	0.00987282	1	0.595962	0.523	0.347	0.176	CD8 T, IFNG+	OT	NR
MT-RNR1	0.00190829	1	0.622912	1	1	0	CD8 T, IFNG+	OT	NR
STK10	0.00988669	1	0.76083	0.705	0.592	0.113	CD8 T, IFNG+	OT	NR
RHOH	0.00281074	1	0.790315	0.875	0.755	0.12	CD8 T, IFNG+	OT	NR
GADD45B	0.00265439	1	0.856179	0.602	0.429	0.173	CD8 T, IFNG+	OT	NR
SUPT5H	0.0024573	1	0.881201	0.432	0.204	0.228	CD8 T, IFNG+	OT	NR
NR4A2	0.000752302	1	0.928506	0.915	0.878	0.037	CD8 T, IFNG+	OT	NR
PRNP	0.00146688	1	0.992098	0.528	0.306	0.222	CD8 T, IFNG+	OT	NR
OASL	0.00144718	1	1.0976	0.472	0.224	0.248	CD8 T, IFNG+	OT	NR
ZNF683	0.000402217	1	1.14579	0.369	0.102	0.267	CD8 T, IFNG+	OT	NR
TNFAIP3	3.23413e-05	1	1.21105	0.955	1	-0.045	CD8 T, IFNG+	OT	NR
RP11-291B21.2	1.69884e-05	0.91958	1.22907	0.335	0.02	0.315	CD8 T, IFNG+	OT	NR
XCL2	0.0061377	1	1.23575	0.364	0.184	0.18	CD8 T, IFNG+	OT	NR
ITGB1	0.000706143	1	1.42596	0.46	0.245	0.215	CD8 T, IFNG+	OT	NR
XIST	2.47779e-06	0.134123	1.60866	0.42	0.061	0.359	CD8 T, IFNG+	OT	NR
IFNG	0.00185458	1	1.63524	0.705	0.51	0.195	CD8 T, IFNG+	OT	NR
MPRIP	0.00838716	1	0.33657	0.479	0.211	0.268	CD8 T, IFNG+	PT	NR
GPSM3	0.00031178	1	0.409139	0.708	0.289	0.419	CD8 T, IFNG+	PT	NR
IFI6	0.00865349	1	0.434726	0.667	0.395	0.272	CD8 T, IFNG+	PT	NR
PCBP1-AS1	0.00992686	1	0.574477	0.5	0.237	0.263	CD8 T, IFNG+	PT	NR
SQRDL	0.00536429	1	0.577915	0.375	0.105	0.27	CD8 T, IFNG+	PT	NR
ITGB1	0.0049156	1	0.615581	0.646	0.289	0.357	CD8 T, IFNG+	PT	NR
RAB8A	0.00600725	1	0.63411	0.479	0.211	0.268	CD8 T, IFNG+	PT	NR
CD3G	0.00419376	1	0.636612	0.938	0.816	0.122	CD8 T, IFNG+	PT	NR
FTL	0.0041445	1	0.662595	0.938	0.842	0.096	CD8 T, IFNG+	PT	NR
GZMB	0.00845998	1	0.728571	0.708	0.395	0.313	CD8 T, IFNG+	PT	NR
P2RY8	0.00265778	1	0.755236	0.479	0.184	0.295	CD8 T, IFNG+	PT	NR
NEAT1	0.00705571	1	0.775408	0.958	0.763	0.195	CD8 T, IFNG+	PT	NR
CTNNB1	0.00927199	1	0.776429	0.729	0.605	0.124	CD8 T, IFNG+	PT	NR
TPI1	0.000817277	1	0.780038	0.729	0.316	0.413	CD8 T, IFNG+	PT	NR
ABI3	0.00938871	1	0.905031	0.438	0.211	0.227	CD8 T, IFNG+	PT	NR
SAT1	0.00633569	1	0.942992	0.875	0.526	0.349	CD8 T, IFNG+	PT	NR
GZMH	0.00250367	1	0.952671	0.708	0.395	0.313	CD8 T, IFNG+	PT	NR
CALM1	0.000106877	1	0.975007	0.979	0.895	0.084	CD8 T, IFNG+	PT	NR
MXD1	0.00834879	1	0.997112	0.417	0.158	0.259	CD8 T, IFNG+	PT	NR
IL2RB	0.0041264	1	1.0004	0.708	0.474	0.234	CD8 T, IFNG+	PT	NR
SMURF2	0.000914913	1	1.0125	0.417	0.105	0.312	CD8 T, IFNG+	PT	NR
WDR26	0.00298397	1	1.02103	0.458	0.184	0.274	CD8 T, IFNG+	PT	NR
MCOLN2	0.00857104	1	1.12456	0.375	0.132	0.243	CD8 T, IFNG+	PT	NR
PATL2	0.000626371	1	1.18751	0.438	0.079	0.359	CD8 T, IFNG+	PT	NR
CPSF6	0.000923242	1	1.25657	0.458	0.132	0.326	CD8 T, IFNG+	PT	NR
HERPUD2	0.00123598	1	1.27142	0.562	0.237	0.325	CD8 T, IFNG+	PT	NR
GLS	0.00485004	1	1.40043	0.5	0.237	0.263	CD8 T, IFNG+	PT	NR
IFI44L	0.00324963	1	1.60211	0.375	0.105	0.27	CD8 T, IFNG+	PT	NR
STAT1	0.000784315	1	1.63272	0.688	0.421	0.267	CD8 T, IFNG+	PT	NR
FBXL5	0.00161419	1	1.67712	0.396	0.105	0.291	CD8 T, IFNG+	PT	NR
MTRNR2L1	0.00349199	1	2.26219	1	1	0	CD8 T, IFNG+	PT	NR
WDR27	0.0093605	1	0.322498	0.286	0.131	0.155	CD8 T, IFNG+	OT	R
TEP1	0.00553884	1	0.325621	0.408	0.216	0.192	CD8 T, IFNG+	OT	R
KIAA0556	0.00570073	1	0.328179	0.306	0.142	0.164	CD8 T, IFNG+	OT	R
RPS8	0.00722001	1	0.331492	0.939	0.926	0.013	CD8 T, IFNG+	OT	R
EGR1	0.00239214	1	0.334869	0.878	0.835	0.043	CD8 T, IFNG+	OT	R
CEPT1	0.00161185	1	0.339772	0.408	0.193	0.215	CD8 T, IFNG+	OT	R
C1D	0.00185831	1	0.34125	0.286	0.114	0.172	CD8 T, IFNG+	OT	R
RPRD2	0.0045652	1	0.354324	0.633	0.403	0.23	CD8 T, IFNG+	OT	R
GRK6	0.00393142	1	0.358478	0.449	0.244	0.205	CD8 T, IFNG+	OT	R
TRAPPC3	0.00131232	1	0.36681	0.286	0.102	0.184	CD8 T, IFNG+	OT	R
DDX11	0.0089202	1	0.372154	0.265	0.114	0.151	CD8 T, IFNG+	OT	R
SPPL2B	0.00837558	1	0.37267	0.327	0.176	0.151	CD8 T, IFNG+	OT	R
CTDSP1	0.00178382	1	0.386055	0.408	0.188	0.22	CD8 T, IFNG+	OT	R
POLE	0.000522373	1	0.396322	0.449	0.21	0.239	CD8 T, IFNG+	OT	R
TRMT112	0.00484035	1	0.407967	0.408	0.216	0.192	CD8 T, IFNG+	OT	R
GOLGA2	0.00616433	1	0.413838	0.286	0.131	0.155	CD8 T, IFNG+	OT	R
NUCB2	0.00169553	1	0.416678	0.469	0.227	0.242	CD8 T, IFNG+	OT	R
RPL32	0.00530614	1	0.421842	0.959	0.886	0.073	CD8 T, IFNG+	OT	R
TRPS1	0.00624862	1	0.434899	0.347	0.165	0.182	CD8 T, IFNG+	OT	R
TTTY15	0.00170182	1	0.442043	0.286	0.114	0.172	CD8 T, IFNG+	OT	R
RAP1B	0.00127261	1	0.468216	0.735	0.511	0.224	CD8 T, IFNG+	OT	R
SNAI3	0.00120319	1	0.473814	0.286	0.108	0.178	CD8 T, IFNG+	OT	R
PCED1B-AS1	0.00908573	1	0.476445	0.633	0.426	0.207	CD8 T, IFNG+	OT	R
BRF1	0.00924664	1	0.480335	0.531	0.352	0.179	CD8 T, IFNG+	OT	R
UPF2	0.00433621	1	0.484312	0.429	0.25	0.179	CD8 T, IFNG+	OT	R
NMT1	0.0034482	1	0.497782	0.449	0.256	0.193	CD8 T, IFNG+	OT	R
STAT5A	0.00731085	1	0.50059	0.327	0.159	0.168	CD8 T, IFNG+	OT	R
SMC3	0.000944238	1	0.514125	0.469	0.227	0.242	CD8 T, IFNG+	OT	R
SRSF1	0.00857929	1	0.518729	0.551	0.381	0.17	CD8 T, IFNG+	OT	R
ETS1	0.00232192	1	0.529846	0.673	0.415	0.258	CD8 T, IFNG+	OT	R
SYTL1	0.00152189	1	0.558293	0.571	0.33	0.241	CD8 T, IFNG+	OT	R
FAM78A	0.000206069	1	0.565369	0.327	0.119	0.208	CD8 T, IFNG+	OT	R
TRAPPC9	0.0021031	1	0.56726	0.612	0.426	0.186	CD8 T, IFNG+	OT	R
ANKRD44	0.00554551	1	0.569719	0.796	0.705	0.091	CD8 T, IFNG+	OT	R
MSI2	0.0092106	1	0.585494	0.531	0.347	0.184	CD8 T, IFNG+	OT	R
SLU7	0.00273149	1	0.616144	0.531	0.301	0.23	CD8 T, IFNG+	OT	R
POLB	0.00645877	1	0.618241	0.286	0.131	0.155	CD8 T, IFNG+	OT	R
BRD3	0.00435797	1	0.618658	0.449	0.256	0.193	CD8 T, IFNG+	OT	R
RBMX	0.00661159	1	0.629461	0.735	0.585	0.15	CD8 T, IFNG+	OT	R
MARS	0.00719242	1	0.64743	0.367	0.193	0.174	CD8 T, IFNG+	OT	R
XAB2	0.00461336	1	0.658873	0.327	0.159	0.168	CD8 T, IFNG+	OT	R
EXOSC10	0.0061523	1	0.663409	0.469	0.261	0.208	CD8 T, IFNG+	OT	R
AKR1A1	0.000357937	1	0.677806	0.367	0.148	0.219	CD8 T, IFNG+	OT	R
DCP2	0.000587508	1	0.677953	0.51	0.267	0.243	CD8 T, IFNG+	OT	R
IPCEF1	0.00513444	1	0.678009	0.388	0.205	0.183	CD8 T, IFNG+	OT	R
SAE1	0.00351669	1	0.684195	0.388	0.199	0.189	CD8 T, IFNG+	OT	R
USP14	0.00136585	1	0.697713	0.306	0.119	0.187	CD8 T, IFNG+	OT	R
TMEM50B	0.00881065	1	0.719988	0.429	0.261	0.168	CD8 T, IFNG+	OT	R
STAT5B	0.00247957	1	0.742227	0.429	0.222	0.207	CD8 T, IFNG+	OT	R
SELPLG	0.00519536	1	0.773799	0.755	0.585	0.17	CD8 T, IFNG+	OT	R
DRAM2	0.00305637	1	0.805921	0.265	0.108	0.157	CD8 T, IFNG+	OT	R
GCC2	0.000261854	1	0.816658	0.592	0.369	0.223	CD8 T, IFNG+	OT	R
RPS4Y1	2.8243e-05	1	0.855399	0.592	0.278	0.314	CD8 T, IFNG+	OT	R
FAIM3	0.000101941	1	0.860914	0.612	0.352	0.26	CD8 T, IFNG+	OT	R
DDX3Y	0.00500567	1	0.861018	0.408	0.239	0.169	CD8 T, IFNG+	OT	R
ATM	4.63847e-05	1	0.90654	0.796	0.528	0.268	CD8 T, IFNG+	OT	R
ABCA7	0.00247917	1	0.912504	0.592	0.386	0.206	CD8 T, IFNG+	OT	R
CDV3	0.00806497	1	0.924257	0.449	0.29	0.159	CD8 T, IFNG+	OT	R
NUBP2	0.000579866	1	0.957898	0.449	0.222	0.227	CD8 T, IFNG+	OT	R
KIAA0195	0.000161379	1	1.01816	0.429	0.182	0.247	CD8 T, IFNG+	OT	R
SLC2A8	0.000605111	1	0.331284	0.316	0.042	0.274	CD8 T, IFNG+	PT	R
PLXNA1	0.00169501	1	0.33406	0.447	0.167	0.28	CD8 T, IFNG+	PT	R
PDE6B	0.00740518	1	0.335075	0.342	0.104	0.238	CD8 T, IFNG+	PT	R
RERE	0.00974234	1	0.337835	0.474	0.208	0.266	CD8 T, IFNG+	PT	R
UCK1	0.000405559	1	0.346299	0.289	0.021	0.268	CD8 T, IFNG+	PT	R
RAD23A	0.00857104	1	0.369329	0.421	0.146	0.275	CD8 T, IFNG+	PT	R
OCIAD1	0.00209361	1	0.370589	0.289	0.042	0.247	CD8 T, IFNG+	PT	R
ST3GAL3	0.00578573	1	0.387126	0.289	0.062	0.227	CD8 T, IFNG+	PT	R
TRPC4AP	0.00575154	1	0.390959	0.421	0.125	0.296	CD8 T, IFNG+	PT	R
SMPD4	0.00829382	1	0.427563	0.421	0.146	0.275	CD8 T, IFNG+	PT	R
RP5-821D11.7	0.0033626	1	0.429603	0.342	0.083	0.259	CD8 T, IFNG+	PT	R
PTCH1	0.00573337	1	0.440655	0.421	0.146	0.275	CD8 T, IFNG+	PT	R
MEGF6	0.00144486	1	0.444772	0.368	0.083	0.285	CD8 T, IFNG+	PT	R
DRAP1	0.00806808	1	0.448185	0.474	0.229	0.245	CD8 T, IFNG+	PT	R
RPS26	0.0098274	1	0.450575	1	0.75	0.25	CD8 T, IFNG+	PT	R
DDX41	0.00768001	1	0.467697	0.342	0.104	0.238	CD8 T, IFNG+	PT	R
ST7L	0.00274433	1	0.47056	0.342	0.083	0.259	CD8 T, IFNG+	PT	R
CC2D1A	0.00512386	1	0.48709	0.316	0.083	0.233	CD8 T, IFNG+	PT	R
RPS14	0.00723502	1	0.487178	1	0.979	0.021	CD8 T, IFNG+	PT	R
ASPSCR1	0.00128838	1	0.488659	0.395	0.104	0.291	CD8 T, IFNG+	PT	R
C2orf69	0.00710155	1	0.491954	0.289	0.062	0.227	CD8 T, IFNG+	PT	R
LCP2	0.0091282	1	0.501092	0.763	0.521	0.242	CD8 T, IFNG+	PT	R
SRP68	0.00277577	1	0.52503	0.316	0.062	0.254	CD8 T, IFNG+	PT	R
ATG2A	0.00449815	1	0.528595	0.474	0.167	0.307	CD8 T, IFNG+	PT	R
SYVN1	0.00930373	1	0.531194	0.421	0.167	0.254	CD8 T, IFNG+	PT	R
MT-ND2	0.00597956	1	0.534323	0.974	1	-0.026	CD8 T, IFNG+	PT	R
RPLP1	0.00492195	1	0.54696	1	1	0	CD8 T, IFNG+	PT	R
RHEB	0.00688184	1	0.552359	0.342	0.104	0.238	CD8 T, IFNG+	PT	R
ZC3H18	0.00200134	1	0.574936	0.447	0.146	0.301	CD8 T, IFNG+	PT	R
NCOR2	0.00519125	1	0.594365	0.632	0.354	0.278	CD8 T, IFNG+	PT	R
USP33	0.00407821	1	0.609641	0.5	0.188	0.312	CD8 T, IFNG+	PT	R
DYRK2	0.00554534	1	0.614608	0.316	0.083	0.233	CD8 T, IFNG+	PT	R
LASP1	0.00486698	1	0.623343	0.658	0.312	0.346	CD8 T, IFNG+	PT	R
SAFB2	0.00529858	1	0.624645	0.553	0.271	0.282	CD8 T, IFNG+	PT	R
CSNK1E	0.00111842	1	0.630335	0.368	0.083	0.285	CD8 T, IFNG+	PT	R
RPS13	0.00832874	1	0.633922	0.921	0.812	0.109	CD8 T, IFNG+	PT	R
KIAA2018	0.00576759	1	0.639152	0.316	0.083	0.233	CD8 T, IFNG+	PT	R
GAA	0.00785979	1	0.639726	0.263	0.062	0.201	CD8 T, IFNG+	PT	R
RPL4	0.00161532	1	0.640861	0.974	0.875	0.099	CD8 T, IFNG+	PT	R
CD74	0.00392221	1	0.661259	0.974	0.833	0.141	CD8 T, IFNG+	PT	R
TRMT10B	0.00964595	1	0.668658	0.263	0.062	0.201	CD8 T, IFNG+	PT	R
RXRB	0.00018301	1	0.679063	0.263	0	0.263	CD8 T, IFNG+	PT	R
ZBED4	0.00837668	1	0.681547	0.289	0.083	0.206	CD8 T, IFNG+	PT	R
AP3D1	0.00220538	1	0.689484	0.526	0.229	0.297	CD8 T, IFNG+	PT	R
KLRK1	0.00962632	1	0.693468	0.632	0.396	0.236	CD8 T, IFNG+	PT	R
RNMT	0.00599785	1	0.695948	0.316	0.083	0.233	CD8 T, IFNG+	PT	R
WDR43	0.0013032	1	0.756955	0.421	0.125	0.296	CD8 T, IFNG+	PT	R
RPRD2	0.00919475	1	0.759607	0.579	0.292	0.287	CD8 T, IFNG+	PT	R
MT-RNR1	0.00012583	1	0.773235	1	1	0	CD8 T, IFNG+	PT	R
SNHG5	0.00627831	1	0.779204	0.711	0.5	0.211	CD8 T, IFNG+	PT	R
AGAP3	2.09132e-06	0.113203	0.819367	0.684	0.146	0.538	CD8 T, IFNG+	PT	R
IQCG	7.86243e-05	1	0.861191	0.289	0	0.289	CD8 T, IFNG+	PT	R
TRAT1	0.00844659	1	0.866024	0.421	0.167	0.254	CD8 T, IFNG+	PT	R
SH2D1A	0.00175872	1	0.873644	0.579	0.25	0.329	CD8 T, IFNG+	PT	R
CSTF1	0.00018301	1	0.922534	0.263	0	0.263	CD8 T, IFNG+	PT	R
PDK1	0.00489604	1	0.991763	0.289	0.062	0.227	CD8 T, IFNG+	PT	R
MAU2	0.000599558	1	1.0064	0.421	0.104	0.317	CD8 T, IFNG+	PT	R
APBB1	0.00740518	1	1.01532	0.342	0.104	0.238	CD8 T, IFNG+	PT	R
SRSF1	0.00867902	1	1.07236	0.553	0.292	0.261	CD8 T, IFNG+	PT	R
MON2	0.00479312	1	1.11413	0.421	0.167	0.254	CD8 T, IFNG+	PT	R
TNFSF9	0.00561936	1	1.13031	0.553	0.333	0.22	CD8 T, IFNG+	PT	R
NUMA1	0.00573046	1	1.13105	0.474	0.229	0.245	CD8 T, IFNG+	PT	R
FOSB	3.68114e-05	1	1.13438	0.947	0.938	0.009	CD8 T, IFNG+	PT	R
YY1	5.82278e-05	1	1.16611	0.605	0.188	0.417	CD8 T, IFNG+	PT	R
PARVG	0.000336076	1	1.19659	0.684	0.292	0.392	CD8 T, IFNG+	PT	R
CD28	0.00719026	1	1.26965	0.395	0.146	0.249	CD8 T, IFNG+	PT	R
POGLUT1	0.00151617	1	1.33885	0.395	0.104	0.291	CD8 T, IFNG+	PT	R
KDM5C	0.00399716	1	1.36277	0.447	0.188	0.259	CD8 T, IFNG+	PT	R
SYPL1	0.000128101	1	1.50049	0.316	0.021	0.295	CD8 T, IFNG+	PT	R
AP1G2	0.00736803	1	0.350518	0.417	0.095	0.322	CD8 T, ISG high CXCL13+	OT	NR
AGO3	0.00841461	1	0.417591	0.434	0.143	0.291	CD8 T, ISG high CXCL13+	OT	NR
PDAP1	0.00873929	1	0.433819	0.34	0.048	0.292	CD8 T, ISG high CXCL13+	OT	NR
CORO7	0.00400081	1	0.435159	0.372	0.048	0.324	CD8 T, ISG high CXCL13+	OT	NR
HLA-B	0.00146588	1	0.469042	1	1	0	CD8 T, ISG high CXCL13+	OT	NR
IFI27L2	0.00925548	1	0.469791	0.253	0	0.253	CD8 T, ISG high CXCL13+	OT	NR
HLA-C	0.000783814	1	0.481859	1	1	0	CD8 T, ISG high CXCL13+	OT	NR
HNRNPA1	0.0075621	1	0.484895	0.934	0.714	0.22	CD8 T, ISG high CXCL13+	OT	NR
RPL18A	0.00186736	1	0.48855	0.972	0.952	0.02	CD8 T, ISG high CXCL13+	OT	NR
HLA-E	0.00752112	1	0.499108	1	1	0	CD8 T, ISG high CXCL13+	OT	NR
PPIB	0.00222776	1	0.51495	0.646	0.286	0.36	CD8 T, ISG high CXCL13+	OT	NR
FAM50A	0.00621951	1	0.522194	0.274	0	0.274	CD8 T, ISG high CXCL13+	OT	NR
PCBP1	0.000436872	1	0.537805	0.597	0.19	0.407	CD8 T, ISG high CXCL13+	OT	NR
USP22	0.00886253	1	0.573302	0.354	0.095	0.259	CD8 T, ISG high CXCL13+	OT	NR
UBL5	0.00425018	1	0.595798	0.424	0.095	0.329	CD8 T, ISG high CXCL13+	OT	NR
TMSB4X	7.55686e-05	1	0.598022	1	1	0	CD8 T, ISG high CXCL13+	OT	NR
ARF5	0.00612704	1	0.600186	0.42	0.095	0.325	CD8 T, ISG high CXCL13+	OT	NR
B2M	8.1393e-06	0.44058	0.605621	1	1	0	CD8 T, ISG high CXCL13+	OT	NR
PSMB10	0.000328112	1	0.645018	0.705	0.381	0.324	CD8 T, ISG high CXCL13+	OT	NR
ACTB	0.00291623	1	0.665829	1	1	0	CD8 T, ISG high CXCL13+	OT	NR
CAPZB	0.00740258	1	0.67253	0.729	0.381	0.348	CD8 T, ISG high CXCL13+	OT	NR
LSM2	0.00925548	1	0.672702	0.253	0	0.253	CD8 T, ISG high CXCL13+	OT	NR
ARHGDIB	0.0053167	1	0.68535	0.931	0.905	0.026	CD8 T, ISG high CXCL13+	OT	NR
SNRPD2	0.00519468	1	0.706636	0.358	0.048	0.31	CD8 T, ISG high CXCL13+	OT	NR
ARHGAP15	0.0066834	1	0.739871	0.639	0.286	0.353	CD8 T, ISG high CXCL13+	OT	NR
PTPRCAP	0.00455655	1	0.755423	0.896	0.762	0.134	CD8 T, ISG high CXCL13+	OT	NR
DARS	0.00606907	1	0.772704	0.434	0.095	0.339	CD8 T, ISG high CXCL13+	OT	NR
ARPC1B	0.00077383	1	0.780374	0.83	0.571	0.259	CD8 T, ISG high CXCL13+	OT	NR
MT2A	0.00800812	1	0.781082	0.583	0.286	0.297	CD8 T, ISG high CXCL13+	OT	NR
LGALS9	0.000299389	1	0.78272	0.524	0.143	0.381	CD8 T, ISG high CXCL13+	OT	NR
PSME1	0.00129616	1	0.78598	0.979	0.81	0.169	CD8 T, ISG high CXCL13+	OT	NR
HLA-DQB1	0.00608815	1	0.790043	0.493	0.19	0.303	CD8 T, ISG high CXCL13+	OT	NR
PLD3	0.00918686	1	0.801761	0.316	0.048	0.268	CD8 T, ISG high CXCL13+	OT	NR
LY6E	0.00485791	1	0.82705	0.878	0.762	0.116	CD8 T, ISG high CXCL13+	OT	NR
CD2	0.00803169	1	0.832639	0.892	0.81	0.082	CD8 T, ISG high CXCL13+	OT	NR
UBE2I	0.00766014	1	0.837553	0.601	0.333	0.268	CD8 T, ISG high CXCL13+	OT	NR
RGS10	0.00859774	1	0.841241	0.309	0.048	0.261	CD8 T, ISG high CXCL13+	OT	NR
SH3BGRL3	0.00071463	1	0.847776	0.958	0.905	0.053	CD8 T, ISG high CXCL13+	OT	NR
SAMD3	0.00537372	1	0.848213	0.434	0.095	0.339	CD8 T, ISG high CXCL13+	OT	NR
UBE2L6	0.00645462	1	0.848313	0.781	0.524	0.257	CD8 T, ISG high CXCL13+	OT	NR
DPP7	0.00497665	1	0.850028	0.427	0.095	0.332	CD8 T, ISG high CXCL13+	OT	NR
ARHGAP1	0.00301818	1	0.860039	0.41	0.095	0.315	CD8 T, ISG high CXCL13+	OT	NR
CMTR1	0.00139303	1	0.86648	0.462	0.095	0.367	CD8 T, ISG high CXCL13+	OT	NR
CDC123	0.00665107	1	0.894355	0.271	0	0.271	CD8 T, ISG high CXCL13+	OT	NR
MIS18BP1	0.00348219	1	0.922704	0.365	0.048	0.317	CD8 T, ISG high CXCL13+	OT	NR
MRPS34	0.00412854	1	0.926952	0.295	0	0.295	CD8 T, ISG high CXCL13+	OT	NR
PFN1	5.819e-05	1	0.931382	0.99	0.857	0.133	CD8 T, ISG high CXCL13+	OT	NR
IFITM1	2.02881e-05	1	0.932683	0.972	0.905	0.067	CD8 T, ISG high CXCL13+	OT	NR
ARPC2	0.0015728	1	0.934098	0.917	0.857	0.06	CD8 T, ISG high CXCL13+	OT	NR
CDC42	0.00243954	1	0.937053	0.823	0.667	0.156	CD8 T, ISG high CXCL13+	OT	NR
GAPDH	0.000516007	1	0.947837	0.979	1	-0.021	CD8 T, ISG high CXCL13+	OT	NR
SF3B2	0.00133204	1	0.949439	0.569	0.238	0.331	CD8 T, ISG high CXCL13+	OT	NR
STRIP1	0.00925549	1	0.960393	0.253	0	0.253	CD8 T, ISG high CXCL13+	OT	NR
PSMB9	0.00245766	1	0.964513	0.802	0.619	0.183	CD8 T, ISG high CXCL13+	OT	NR
IL32	6.43001e-05	1	0.97634	0.941	0.905	0.036	CD8 T, ISG high CXCL13+	OT	NR
LIMD2	0.000103463	1	0.979782	0.792	0.333	0.459	CD8 T, ISG high CXCL13+	OT	NR
ARPP19	0.00817491	1	0.987556	0.431	0.143	0.288	CD8 T, ISG high CXCL13+	OT	NR
PSME2	0.00162308	1	0.99082	0.816	0.524	0.292	CD8 T, ISG high CXCL13+	OT	NR
BUB3	0.00218679	1	0.992895	0.549	0.143	0.406	CD8 T, ISG high CXCL13+	OT	NR
CST7	0.007209	1	0.998743	0.715	0.524	0.191	CD8 T, ISG high CXCL13+	OT	NR
TPM3	0.00173418	1	1.00309	0.84	0.667	0.173	CD8 T, ISG high CXCL13+	OT	NR
PHF11	0.00834967	1	1.01614	0.597	0.333	0.264	CD8 T, ISG high CXCL13+	OT	NR
MYL12A	0.000257329	1	1.01773	0.92	0.667	0.253	CD8 T, ISG high CXCL13+	OT	NR
APRT	0.0022363	1	1.01793	0.545	0.19	0.355	CD8 T, ISG high CXCL13+	OT	NR
PKN1	0.00757626	1	1.0231	0.424	0.143	0.281	CD8 T, ISG high CXCL13+	OT	NR
DEGS1	0.00265937	1	1.03462	0.382	0.048	0.334	CD8 T, ISG high CXCL13+	OT	NR
BCAP31	0.00299108	1	1.049	0.465	0.095	0.37	CD8 T, ISG high CXCL13+	OT	NR
CD48	0.00117836	1	1.0641	0.646	0.286	0.36	CD8 T, ISG high CXCL13+	OT	NR
EPSTI1	0.00690243	1	1.06629	0.733	0.429	0.304	CD8 T, ISG high CXCL13+	OT	NR
SERPINB1	0.00462197	1	1.06863	0.51	0.19	0.32	CD8 T, ISG high CXCL13+	OT	NR
COX7A2L	0.00328689	1	1.08558	0.365	0.048	0.317	CD8 T, ISG high CXCL13+	OT	NR
GARS	0.00507531	1	1.10998	0.285	0	0.285	CD8 T, ISG high CXCL13+	OT	NR
ARPC5	0.000538538	1	1.11186	0.597	0.143	0.454	CD8 T, ISG high CXCL13+	OT	NR
YWHAB	0.00486032	1	1.12078	0.76	0.619	0.141	CD8 T, ISG high CXCL13+	OT	NR
PCED1B-AS1	0.00280357	1	1.12266	0.611	0.381	0.23	CD8 T, ISG high CXCL13+	OT	NR
RAC2	6.4094e-05	1	1.13438	0.889	0.524	0.365	CD8 T, ISG high CXCL13+	OT	NR
PSMA4	0.00306647	1	1.1351	0.444	0.095	0.349	CD8 T, ISG high CXCL13+	OT	NR
CAPG	0.00925549	1	1.14084	0.253	0	0.253	CD8 T, ISG high CXCL13+	OT	NR
NEMF	0.00672304	1	1.16788	0.33	0.048	0.282	CD8 T, ISG high CXCL13+	OT	NR
PNN	0.00545034	1	1.17307	0.378	0.095	0.283	CD8 T, ISG high CXCL13+	OT	NR
ATP5F1	0.00977074	1	1.1893	0.365	0.095	0.27	CD8 T, ISG high CXCL13+	OT	NR
SELPLG	0.00625309	1	1.21267	0.576	0.238	0.338	CD8 T, ISG high CXCL13+	OT	NR
COTL1	0.00337264	1	1.21448	0.84	0.714	0.126	CD8 T, ISG high CXCL13+	OT	NR
RAB10	0.0041532	1	1.2176	0.344	0.048	0.296	CD8 T, ISG high CXCL13+	OT	NR
STAU1	0.0055206	1	1.21845	0.438	0.143	0.295	CD8 T, ISG high CXCL13+	OT	NR
RP11-94L15.2	0.000386018	1	1.22496	0.691	0.286	0.405	CD8 T, ISG high CXCL13+	OT	NR
GIMAP4	0.00291609	1	1.2541	0.698	0.429	0.269	CD8 T, ISG high CXCL13+	OT	NR
PPP6R3	0.00678471	1	1.25887	0.549	0.333	0.216	CD8 T, ISG high CXCL13+	OT	NR
TMSB10	3.19552e-08	0.00172974	1.26346	0.997	0.952	0.045	CD8 T, ISG high CXCL13+	OT	NR
PPP1CA	0.00102077	1	1.26828	0.583	0.19	0.393	CD8 T, ISG high CXCL13+	OT	NR
C17orf62	0.00358693	1	1.28421	0.639	0.381	0.258	CD8 T, ISG high CXCL13+	OT	NR
GYG1	0.00885666	1	1.32235	0.316	0.048	0.268	CD8 T, ISG high CXCL13+	OT	NR
HMHA1	0.0016495	1	1.33951	0.778	0.476	0.302	CD8 T, ISG high CXCL13+	OT	NR
RP11-291B21.2	0.00987825	1	1.33968	0.25	0	0.25	CD8 T, ISG high CXCL13+	OT	NR
APOL2	0.00016316	1	1.34163	0.712	0.333	0.379	CD8 T, ISG high CXCL13+	OT	NR
APOBEC3G	0.00442452	1	1.35993	0.722	0.571	0.151	CD8 T, ISG high CXCL13+	OT	NR
TULP4	0.00601366	1	1.36027	0.372	0.095	0.277	CD8 T, ISG high CXCL13+	OT	NR
DTHD1	0.00680934	1	1.38256	0.365	0.095	0.27	CD8 T, ISG high CXCL13+	OT	NR
PLIN2	0.00621952	1	1.39451	0.274	0	0.274	CD8 T, ISG high CXCL13+	OT	NR
XIST	0.00435603	1	1.39747	0.34	0.048	0.292	CD8 T, ISG high CXCL13+	OT	NR
CASP2	0.00462944	1	1.44916	0.389	0.095	0.294	CD8 T, ISG high CXCL13+	OT	NR
DGKA	0.00826909	1	1.4709	0.469	0.19	0.279	CD8 T, ISG high CXCL13+	OT	NR
SLC9A3R1	0.00265099	1	1.47691	0.535	0.238	0.297	CD8 T, ISG high CXCL13+	OT	NR
LONP2	0.00471481	1	1.47701	0.389	0.095	0.294	CD8 T, ISG high CXCL13+	OT	NR
AUP1	0.00124834	1	1.49279	0.434	0.095	0.339	CD8 T, ISG high CXCL13+	OT	NR
ALDOA	3.21558e-05	1	1.49954	0.844	0.476	0.368	CD8 T, ISG high CXCL13+	OT	NR
MIER1	0.00195231	1	1.51365	0.601	0.381	0.22	CD8 T, ISG high CXCL13+	OT	NR
PTPN6	0.00324754	1	1.54424	0.528	0.19	0.338	CD8 T, ISG high CXCL13+	OT	NR
ARHGAP30	0.000123357	1	1.55047	0.538	0.048	0.49	CD8 T, ISG high CXCL13+	OT	NR
CLIC1	6.90224e-06	0.373618	1.57647	0.826	0.333	0.493	CD8 T, ISG high CXCL13+	OT	NR
ITM2A	0.00352973	1	1.57718	0.5	0.19	0.31	CD8 T, ISG high CXCL13+	OT	NR
TPP1	0.00720204	1	1.62294	0.427	0.143	0.284	CD8 T, ISG high CXCL13+	OT	NR
TAX1BP1	0.000122669	1	1.64497	0.549	0.095	0.454	CD8 T, ISG high CXCL13+	OT	NR
NKG7	0.000960467	1	1.71098	0.764	0.762	0.002	CD8 T, ISG high CXCL13+	OT	NR
RAN	0.000417035	1	1.74806	0.601	0.286	0.315	CD8 T, ISG high CXCL13+	OT	NR
IFNG	0.00288155	1	2.08575	0.403	0.095	0.308	CD8 T, ISG high CXCL13+	OT	NR
OS9	0.00291813	1	0.323878	0.387	0.183	0.204	CD8 T, ISG high CXCL13+	PT	NR
MT-ND1	0.00245514	1	0.325469	0.997	0.986	0.011	CD8 T, ISG high CXCL13+	PT	NR
RAC2	0.00790497	1	0.326929	0.891	0.789	0.102	CD8 T, ISG high CXCL13+	PT	NR
POMP	0.00199302	1	0.328703	0.526	0.296	0.23	CD8 T, ISG high CXCL13+	PT	NR
GPRIN3	0.000899694	1	0.330261	0.632	0.366	0.266	CD8 T, ISG high CXCL13+	PT	NR
COX6C	0.00708152	1	0.331194	0.45	0.268	0.182	CD8 T, ISG high CXCL13+	PT	NR
SLMAP	0.00984925	1	0.332352	0.268	0.113	0.155	CD8 T, ISG high CXCL13+	PT	NR
ZKSCAN1	0.00146512	1	0.334105	0.351	0.155	0.196	CD8 T, ISG high CXCL13+	PT	NR
EIF4E	0.0011321	1	0.335872	0.424	0.211	0.213	CD8 T, ISG high CXCL13+	PT	NR
PPP5C	0.00109162	1	0.335895	0.334	0.127	0.207	CD8 T, ISG high CXCL13+	PT	NR
ARPC2	0.00324504	1	0.336688	0.917	0.817	0.1	CD8 T, ISG high CXCL13+	PT	NR
CD7	6.78607e-05	1	0.33748	0.735	0.507	0.228	CD8 T, ISG high CXCL13+	PT	NR
LNPEP	0.00890894	1	0.337781	0.689	0.521	0.168	CD8 T, ISG high CXCL13+	PT	NR
TBC1D14	0.0020135	1	0.338349	0.252	0.085	0.167	CD8 T, ISG high CXCL13+	PT	NR
RNF4	0.00155746	1	0.338767	0.523	0.31	0.213	CD8 T, ISG high CXCL13+	PT	NR
OAZ1	0.0016413	1	0.340332	0.937	0.817	0.12	CD8 T, ISG high CXCL13+	PT	NR
PSMF1	0.00109173	1	0.340848	0.47	0.211	0.259	CD8 T, ISG high CXCL13+	PT	NR
ITFG1	0.00485476	1	0.342648	0.308	0.141	0.167	CD8 T, ISG high CXCL13+	PT	NR
MAST4	0.0049889	1	0.346972	0.311	0.155	0.156	CD8 T, ISG high CXCL13+	PT	NR
MYH9	0.00178601	1	0.348001	0.927	0.817	0.11	CD8 T, ISG high CXCL13+	PT	NR
ELOVL5	0.00565816	1	0.354101	0.467	0.268	0.199	CD8 T, ISG high CXCL13+	PT	NR
TMCO1	0.00866743	1	0.354234	0.377	0.197	0.18	CD8 T, ISG high CXCL13+	PT	NR
TRIM59	0.00373522	1	0.357183	0.384	0.183	0.201	CD8 T, ISG high CXCL13+	PT	NR
EVI2A	0.0014211	1	0.364816	0.377	0.155	0.222	CD8 T, ISG high CXCL13+	PT	NR
SCAMP2	0.00191568	1	0.365746	0.503	0.268	0.235	CD8 T, ISG high CXCL13+	PT	NR
BUD31	0.00374824	1	0.365754	0.305	0.141	0.164	CD8 T, ISG high CXCL13+	PT	NR
NKTR	0.00545463	1	0.366929	0.593	0.423	0.17	CD8 T, ISG high CXCL13+	PT	NR
PCGF5	0.00242901	1	0.368017	0.371	0.169	0.202	CD8 T, ISG high CXCL13+	PT	NR
SLAMF7	0.000345423	1	0.374619	0.457	0.197	0.26	CD8 T, ISG high CXCL13+	PT	NR
C21orf33	0.00829624	1	0.381129	0.411	0.239	0.172	CD8 T, ISG high CXCL13+	PT	NR
IL2RB	0.00961031	1	0.381221	0.765	0.549	0.216	CD8 T, ISG high CXCL13+	PT	NR
EID1	0.000688305	1	0.384061	0.474	0.225	0.249	CD8 T, ISG high CXCL13+	PT	NR
USP24	0.00322151	1	0.385189	0.5	0.268	0.232	CD8 T, ISG high CXCL13+	PT	NR
STK10	0.000453742	1	0.38826	0.712	0.437	0.275	CD8 T, ISG high CXCL13+	PT	NR
WHSC1	0.00815781	1	0.388283	0.391	0.225	0.166	CD8 T, ISG high CXCL13+	PT	NR
TELO2	0.00178099	1	0.391104	0.308	0.127	0.181	CD8 T, ISG high CXCL13+	PT	NR
RP11-325F22.2	0.00995914	1	0.391929	0.308	0.155	0.153	CD8 T, ISG high CXCL13+	PT	NR
CIB1	0.00437077	1	0.392077	0.526	0.296	0.23	CD8 T, ISG high CXCL13+	PT	NR
MYO7A	0.00437076	1	0.39268	0.467	0.296	0.171	CD8 T, ISG high CXCL13+	PT	NR
C7orf50	0.00349885	1	0.394599	0.361	0.183	0.178	CD8 T, ISG high CXCL13+	PT	NR
COPS5	0.00794046	1	0.397336	0.288	0.127	0.161	CD8 T, ISG high CXCL13+	PT	NR
ARPC5L	0.0053476	1	0.400324	0.454	0.268	0.186	CD8 T, ISG high CXCL13+	PT	NR
MPV17	0.00643722	1	0.401277	0.288	0.127	0.161	CD8 T, ISG high CXCL13+	PT	NR
ST8SIA4	0.00828123	1	0.403934	0.364	0.183	0.181	CD8 T, ISG high CXCL13+	PT	NR
SLC16A3	0.00281709	1	0.40481	0.417	0.239	0.178	CD8 T, ISG high CXCL13+	PT	NR
ARNT	0.00630537	1	0.404862	0.328	0.169	0.159	CD8 T, ISG high CXCL13+	PT	NR
FAS	0.00322679	1	0.407019	0.295	0.113	0.182	CD8 T, ISG high CXCL13+	PT	NR
TP53INP1	0.00441652	1	0.408744	0.338	0.155	0.183	CD8 T, ISG high CXCL13+	PT	NR
KIAA0368	0.000485235	1	0.411174	0.295	0.099	0.196	CD8 T, ISG high CXCL13+	PT	NR
BSG	0.00312587	1	0.411386	0.533	0.366	0.167	CD8 T, ISG high CXCL13+	PT	NR
ACTN4	0.0023926	1	0.412807	0.593	0.408	0.185	CD8 T, ISG high CXCL13+	PT	NR
SLFN5	0.00225034	1	0.413685	0.699	0.451	0.248	CD8 T, ISG high CXCL13+	PT	NR
PCMT1	0.00261634	1	0.415197	0.354	0.155	0.199	CD8 T, ISG high CXCL13+	PT	NR
SNX5	0.00718635	1	0.416818	0.421	0.239	0.182	CD8 T, ISG high CXCL13+	PT	NR
MICU2	0.00833728	1	0.417218	0.298	0.141	0.157	CD8 T, ISG high CXCL13+	PT	NR
SECISBP2L	0.00205726	1	0.418593	0.278	0.099	0.179	CD8 T, ISG high CXCL13+	PT	NR
RALY	0.00969733	1	0.421399	0.454	0.282	0.172	CD8 T, ISG high CXCL13+	PT	NR
CANX	0.00779709	1	0.422195	0.507	0.324	0.183	CD8 T, ISG high CXCL13+	PT	NR
DPF2	0.00495908	1	0.42327	0.321	0.155	0.166	CD8 T, ISG high CXCL13+	PT	NR
PLEKHF1	0.00670813	1	0.426723	0.285	0.127	0.158	CD8 T, ISG high CXCL13+	PT	NR
DFNB31	0.000143639	1	0.430265	0.52	0.31	0.21	CD8 T, ISG high CXCL13+	PT	NR
SNX17	0.00372522	1	0.431008	0.397	0.197	0.2	CD8 T, ISG high CXCL13+	PT	NR
ATXN2L	0.00341353	1	0.43582	0.424	0.254	0.17	CD8 T, ISG high CXCL13+	PT	NR
COX5B	0.000285986	1	0.440387	0.464	0.197	0.267	CD8 T, ISG high CXCL13+	PT	NR
LAG3	8.11884e-05	1	0.441612	0.576	0.296	0.28	CD8 T, ISG high CXCL13+	PT	NR
GUK1	0.000653264	1	0.44471	0.636	0.394	0.242	CD8 T, ISG high CXCL13+	PT	NR
SRGN	0.00701255	1	0.444943	0.937	0.831	0.106	CD8 T, ISG high CXCL13+	PT	NR
HNRNPF	0.00888684	1	0.445161	0.659	0.451	0.208	CD8 T, ISG high CXCL13+	PT	NR
CHMP5	0.00873024	1	0.445835	0.397	0.225	0.172	CD8 T, ISG high CXCL13+	PT	NR
ARHGAP9	0.00789198	1	0.447749	0.742	0.563	0.179	CD8 T, ISG high CXCL13+	PT	NR
ABHD2	0.00619122	1	0.447931	0.272	0.113	0.159	CD8 T, ISG high CXCL13+	PT	NR
TANK	0.00498847	1	0.448108	0.553	0.394	0.159	CD8 T, ISG high CXCL13+	PT	NR
C17orf62	0.00682179	1	0.448393	0.715	0.521	0.194	CD8 T, ISG high CXCL13+	PT	NR
ITGA4	0.00241203	1	0.448624	0.682	0.479	0.203	CD8 T, ISG high CXCL13+	PT	NR
MCPH1	0.00249383	1	0.450166	0.252	0.085	0.167	CD8 T, ISG high CXCL13+	PT	NR
WARS	0.00280341	1	0.451088	0.483	0.282	0.201	CD8 T, ISG high CXCL13+	PT	NR
HLA-DRB1	0.00839241	1	0.455351	0.662	0.493	0.169	CD8 T, ISG high CXCL13+	PT	NR
EIF2S2	0.00239523	1	0.455749	0.407	0.225	0.182	CD8 T, ISG high CXCL13+	PT	NR
GSPT1	0.00038287	1	0.456984	0.377	0.141	0.236	CD8 T, ISG high CXCL13+	PT	NR
ZEB2	0.00766871	1	0.457845	0.407	0.239	0.168	CD8 T, ISG high CXCL13+	PT	NR
ACTR2	0.00361499	1	0.459244	0.424	0.225	0.199	CD8 T, ISG high CXCL13+	PT	NR
YARS	0.00416368	1	0.459782	0.434	0.239	0.195	CD8 T, ISG high CXCL13+	PT	NR
ARHGAP25	0.00447025	1	0.460207	0.497	0.296	0.201	CD8 T, ISG high CXCL13+	PT	NR
CENPC	0.00845173	1	0.468492	0.311	0.155	0.156	CD8 T, ISG high CXCL13+	PT	NR
AP2M1	0.00206907	1	0.469285	0.411	0.197	0.214	CD8 T, ISG high CXCL13+	PT	NR
KCNAB2	0.00344917	1	0.469574	0.639	0.479	0.16	CD8 T, ISG high CXCL13+	PT	NR
USP18	0.000599479	1	0.47025	0.49	0.254	0.236	CD8 T, ISG high CXCL13+	PT	NR
PCED1B	0.000622385	1	0.474467	0.56	0.324	0.236	CD8 T, ISG high CXCL13+	PT	NR
MIS18BP1	0.00395528	1	0.476451	0.371	0.183	0.188	CD8 T, ISG high CXCL13+	PT	NR
GPR171	0.0087831	1	0.479154	0.371	0.197	0.174	CD8 T, ISG high CXCL13+	PT	NR
ZNF335	0.00746241	1	0.479978	0.328	0.169	0.159	CD8 T, ISG high CXCL13+	PT	NR
CCNL2	0.00440924	1	0.480924	0.563	0.352	0.211	CD8 T, ISG high CXCL13+	PT	NR
ITGB7	0.00728616	1	0.481435	0.354	0.183	0.171	CD8 T, ISG high CXCL13+	PT	NR
IP6K2	0.00278166	1	0.484242	0.371	0.183	0.188	CD8 T, ISG high CXCL13+	PT	NR
CD99	2.43712e-06	0.131921	0.484893	0.844	0.535	0.309	CD8 T, ISG high CXCL13+	PT	NR
SEC11A	0.00111471	1	0.486292	0.397	0.183	0.214	CD8 T, ISG high CXCL13+	PT	NR
GNB1	0.00293707	1	0.486887	0.427	0.254	0.173	CD8 T, ISG high CXCL13+	PT	NR
SMC4	0.00173561	1	0.487425	0.371	0.183	0.188	CD8 T, ISG high CXCL13+	PT	NR
PRDX3	0.00632498	1	0.494097	0.338	0.169	0.169	CD8 T, ISG high CXCL13+	PT	NR
CPSF3L	0.000496922	1	0.494243	0.417	0.183	0.234	CD8 T, ISG high CXCL13+	PT	NR
PLEKHA2	2.00952e-05	1	0.494296	0.503	0.211	0.292	CD8 T, ISG high CXCL13+	PT	NR
SAE1	0.00872427	1	0.49859	0.311	0.155	0.156	CD8 T, ISG high CXCL13+	PT	NR
CNIH4	0.00405319	1	0.499497	0.285	0.127	0.158	CD8 T, ISG high CXCL13+	PT	NR
SERPINB1	0.00550112	1	0.500966	0.424	0.239	0.185	CD8 T, ISG high CXCL13+	PT	NR
ARID4B	0.00389979	1	0.505638	0.636	0.465	0.171	CD8 T, ISG high CXCL13+	PT	NR
CLIC1	0.00137635	1	0.50572	0.834	0.634	0.2	CD8 T, ISG high CXCL13+	PT	NR
GOLGA7	0.000838165	1	0.507302	0.354	0.141	0.213	CD8 T, ISG high CXCL13+	PT	NR
PAFAH1B1	0.00401482	1	0.509145	0.325	0.155	0.17	CD8 T, ISG high CXCL13+	PT	NR
RNF166	0.00292119	1	0.50956	0.626	0.451	0.175	CD8 T, ISG high CXCL13+	PT	NR
CCR5	0.00068306	1	0.511637	0.5	0.239	0.261	CD8 T, ISG high CXCL13+	PT	NR
OSBPL8	0.00385398	1	0.514251	0.374	0.197	0.177	CD8 T, ISG high CXCL13+	PT	NR
ATP8B4	0.00585553	1	0.515231	0.298	0.141	0.157	CD8 T, ISG high CXCL13+	PT	NR
FAM96B	9.73245e-05	1	0.515411	0.371	0.127	0.244	CD8 T, ISG high CXCL13+	PT	NR
SLC38A2	0.00532665	1	0.516453	0.54	0.352	0.188	CD8 T, ISG high CXCL13+	PT	NR
DTHD1	0.00719118	1	0.517758	0.387	0.225	0.162	CD8 T, ISG high CXCL13+	PT	NR
SEMA4D	0.00141517	1	0.518965	0.725	0.577	0.148	CD8 T, ISG high CXCL13+	PT	NR
CAPZB	0.000217073	1	0.520818	0.765	0.592	0.173	CD8 T, ISG high CXCL13+	PT	NR
IFITM2	0.000110518	1	0.522465	0.904	0.789	0.115	CD8 T, ISG high CXCL13+	PT	NR
FYN	0.00045008	1	0.52263	0.921	0.761	0.16	CD8 T, ISG high CXCL13+	PT	NR
TAP1	0.0075238	1	0.522736	0.805	0.718	0.087	CD8 T, ISG high CXCL13+	PT	NR
MSN	0.000250266	1	0.523764	0.897	0.732	0.165	CD8 T, ISG high CXCL13+	PT	NR
PDCD6IP	0.000403205	1	0.528986	0.457	0.211	0.246	CD8 T, ISG high CXCL13+	PT	NR
GOLGB1	0.00477641	1	0.533381	0.311	0.141	0.17	CD8 T, ISG high CXCL13+	PT	NR
EMC4	0.00238078	1	0.541177	0.344	0.155	0.189	CD8 T, ISG high CXCL13+	PT	NR
OSTC	0.000584989	1	0.541443	0.291	0.085	0.206	CD8 T, ISG high CXCL13+	PT	NR
EED	0.00440331	1	0.543008	0.291	0.127	0.164	CD8 T, ISG high CXCL13+	PT	NR
EWSR1	0.00127504	1	0.544425	0.666	0.479	0.187	CD8 T, ISG high CXCL13+	PT	NR
TMEM59	0.000138759	1	0.544764	0.646	0.352	0.294	CD8 T, ISG high CXCL13+	PT	NR
GAB3	0.00419616	1	0.54489	0.265	0.099	0.166	CD8 T, ISG high CXCL13+	PT	NR
GALM	0.00542551	1	0.546473	0.586	0.437	0.149	CD8 T, ISG high CXCL13+	PT	NR
SLC38A10	0.0040623	1	0.54713	0.434	0.254	0.18	CD8 T, ISG high CXCL13+	PT	NR
ACTG1	0.000122246	1	0.548452	0.957	0.845	0.112	CD8 T, ISG high CXCL13+	PT	NR
MYO1G	0.00176267	1	0.551297	0.483	0.268	0.215	CD8 T, ISG high CXCL13+	PT	NR
GIMAP4	0.00486095	1	0.557087	0.632	0.451	0.181	CD8 T, ISG high CXCL13+	PT	NR
HLA-DPA1	9.61171e-05	1	0.558624	0.642	0.324	0.318	CD8 T, ISG high CXCL13+	PT	NR
LIMS1	0.001901	1	0.558755	0.358	0.169	0.189	CD8 T, ISG high CXCL13+	PT	NR
SLC1A5	0.00120926	1	0.560318	0.308	0.127	0.181	CD8 T, ISG high CXCL13+	PT	NR
RBBP7	0.00130134	1	0.562788	0.298	0.099	0.199	CD8 T, ISG high CXCL13+	PT	NR
TRGC2	0.00264321	1	0.574317	0.457	0.254	0.203	CD8 T, ISG high CXCL13+	PT	NR
RPUSD3	0.00464921	1	0.57893	0.272	0.113	0.159	CD8 T, ISG high CXCL13+	PT	NR
CTSW	7.12143e-05	1	0.583737	0.606	0.296	0.31	CD8 T, ISG high CXCL13+	PT	NR
FAM49B	0.00114521	1	0.586181	0.593	0.38	0.213	CD8 T, ISG high CXCL13+	PT	NR
IPCEF1	0.00338721	1	0.587234	0.454	0.254	0.2	CD8 T, ISG high CXCL13+	PT	NR
NUCB1	0.00103921	1	0.597174	0.487	0.31	0.177	CD8 T, ISG high CXCL13+	PT	NR
RHOG	0.00158294	1	0.597198	0.374	0.169	0.205	CD8 T, ISG high CXCL13+	PT	NR
TAF7	0.000857098	1	0.600189	0.434	0.211	0.223	CD8 T, ISG high CXCL13+	PT	NR
CD8A	0.00125486	1	0.601169	0.791	0.662	0.129	CD8 T, ISG high CXCL13+	PT	NR
TAF9	0.00471777	1	0.606916	0.281	0.127	0.154	CD8 T, ISG high CXCL13+	PT	NR
EZH2	0.00448518	1	0.608141	0.311	0.141	0.17	CD8 T, ISG high CXCL13+	PT	NR
RAB6A	0.000322777	1	0.60827	0.331	0.113	0.218	CD8 T, ISG high CXCL13+	PT	NR
PDE4D	4.35082e-07	0.023551	0.609152	0.576	0.197	0.379	CD8 T, ISG high CXCL13+	PT	NR
PLEC	0.00897545	1	0.60944	0.722	0.634	0.088	CD8 T, ISG high CXCL13+	PT	NR
JTB	8.9013e-05	1	0.616297	0.262	0.042	0.22	CD8 T, ISG high CXCL13+	PT	NR
GZMA	4.96279e-06	0.268636	0.617419	0.735	0.338	0.397	CD8 T, ISG high CXCL13+	PT	NR
VCP	0.00416176	1	0.617882	0.52	0.338	0.182	CD8 T, ISG high CXCL13+	PT	NR
CBLB	0.000611208	1	0.618575	0.844	0.662	0.182	CD8 T, ISG high CXCL13+	PT	NR
CCDC91	2.29786e-05	1	0.62187	0.321	0.07	0.251	CD8 T, ISG high CXCL13+	PT	NR
PIM1	0.00085469	1	0.622486	0.487	0.239	0.248	CD8 T, ISG high CXCL13+	PT	NR
CCL5	3.06698e-05	1	0.622731	0.911	0.648	0.263	CD8 T, ISG high CXCL13+	PT	NR
PRDM1	3.22705e-05	1	0.624937	0.732	0.465	0.267	CD8 T, ISG high CXCL13+	PT	NR
DUSP4	0.000486212	1	0.625049	0.593	0.394	0.199	CD8 T, ISG high CXCL13+	PT	NR
ALOX5AP	0.00652289	1	0.626262	0.609	0.479	0.13	CD8 T, ISG high CXCL13+	PT	NR
NCALD	0.000180218	1	0.627132	0.384	0.155	0.229	CD8 T, ISG high CXCL13+	PT	NR
SRSF4	0.00378852	1	0.629562	0.411	0.239	0.172	CD8 T, ISG high CXCL13+	PT	NR
IKZF3	0.0032181	1	0.632734	0.652	0.479	0.173	CD8 T, ISG high CXCL13+	PT	NR
NKG7	2.09473e-05	1	0.635227	0.815	0.521	0.294	CD8 T, ISG high CXCL13+	PT	NR
SIRPG	0.000124647	1	0.635947	0.56	0.296	0.264	CD8 T, ISG high CXCL13+	PT	NR
GFOD1	0.00122475	1	0.637531	0.361	0.169	0.192	CD8 T, ISG high CXCL13+	PT	NR
PTPRCAP	5.60589e-06	0.303447	0.638227	0.95	0.789	0.161	CD8 T, ISG high CXCL13+	PT	NR
SFMBT2	0.00484006	1	0.638789	0.421	0.282	0.139	CD8 T, ISG high CXCL13+	PT	NR
FBXO7	0.00568711	1	0.641953	0.374	0.197	0.177	CD8 T, ISG high CXCL13+	PT	NR
PFKP	0.00255761	1	0.644645	0.507	0.31	0.197	CD8 T, ISG high CXCL13+	PT	NR
SASH3	0.00155438	1	0.650653	0.606	0.38	0.226	CD8 T, ISG high CXCL13+	PT	NR
SRRT	0.000604515	1	0.651882	0.45	0.239	0.211	CD8 T, ISG high CXCL13+	PT	NR
ZBTB38	0.00169931	1	0.652555	0.377	0.183	0.194	CD8 T, ISG high CXCL13+	PT	NR
SH2D2A	2.83079e-08	0.00153231	0.655439	0.732	0.366	0.366	CD8 T, ISG high CXCL13+	PT	NR
ST6GALNAC6	0.00477001	1	0.65948	0.447	0.296	0.151	CD8 T, ISG high CXCL13+	PT	NR
CDKN1B	0.000782272	1	0.660699	0.351	0.141	0.21	CD8 T, ISG high CXCL13+	PT	NR
ZNF592	0.00109988	1	0.662005	0.278	0.099	0.179	CD8 T, ISG high CXCL13+	PT	NR
LRP10	0.00235451	1	0.66659	0.325	0.155	0.17	CD8 T, ISG high CXCL13+	PT	NR
MAP2K3	0.000212416	1	0.667964	0.321	0.099	0.222	CD8 T, ISG high CXCL13+	PT	NR
ABI3	0.000677658	1	0.668282	0.407	0.183	0.224	CD8 T, ISG high CXCL13+	PT	NR
SURF4	8.17897e-05	1	0.673473	0.543	0.239	0.304	CD8 T, ISG high CXCL13+	PT	NR
ANAPC5	0.000272465	1	0.68451	0.497	0.268	0.229	CD8 T, ISG high CXCL13+	PT	NR
PRR5L	0.00137247	1	0.695775	0.275	0.099	0.176	CD8 T, ISG high CXCL13+	PT	NR
CXCR6	0.000356865	1	0.701603	0.47	0.239	0.231	CD8 T, ISG high CXCL13+	PT	NR
PSTPIP1	0.00363211	1	0.704255	0.556	0.423	0.133	CD8 T, ISG high CXCL13+	PT	NR
MTRNR2L1	0.00238641	1	0.709632	0.983	0.986	-0.003	CD8 T, ISG high CXCL13+	PT	NR
ABCA2	0.00011598	1	0.715652	0.596	0.394	0.202	CD8 T, ISG high CXCL13+	PT	NR
[truncated: 6,620 more rows]

## Sheet: E
Supp. Table 3: Cell type fraction, DEGs and survival analysis of scRNA-Seq data set of ICI-treated melanoma
E) The association between TCR/BCR clonality or diversity in PT or OT tumors and overall survival after ICI therapy
Timing	Metrics	HR	HR.lowerCI	HR.upperCI	HR.P	logRank.P
PT	IGH.clonality	2.26148e+09	0	Inf	0.999275	0.0472982
PT	TRB.clonality	1.78043e+09	0	Inf	0.999158	0.0376868
PT	IGH.diversity	4.0299e-10	0	Inf	0.999279	0.0380707
PT	TRB.diversity	0.670937	0.06757	6.66208	0.733296	0.731706
OT	IGH.clonality	0.973367	0.195637	4.84286	0.973695	0.973694
OT	TRB.clonality	7.31162	0.84544	63.233	0.0706955	0.0350676
OT	IGH.diversity	0.0776471	0.00875309	0.688793	0.021749	0.00406877
OT	TRB.diversity	0.942338	0.189903	4.67607	0.94207	0.942061
