# Supplementary material for: Antigen presentation by clonally diverse CXCR5+ B cells to CD4 and CD8 T cells is associated with durable response to immune checkpoint inhibitors
Source: Front Immunol. 2023 Jun 26;14:1176994. doi: 10.3389/fimmu.2023.1176994 (PMC10330698; doi:10.3389/fimmu.2023.1176994)
Supplement: Supplementary Table 4 — Univariate and multivariate survival analyses of B cell, T cell and TLS-related gene/gene sets. (A) TCR and BCR clonotype repertoire metrics of the ICI and MAPKi datasets (bulk and scRNA-seq). (B) Univariate CoxPH analysis of survival of B cell, T cell and TLS-related gene/gene sets (bulk RNA-seq cohorts). (C) Multivariate CoxPH analysis of survival of significant B cell, T cell and TLS-related gene/gene sets (ICI-OT only, pairwise independent). (D) Multivariate CoxPH analysis of survival of significant B cell, T cell and TLS-related gene/gene sets (ICI-OT only, with pairwise interaction term). [file Table_4.xlsx]

## Sheet: A
Supp. Table 4: Univariate and multivariate survival analyses of B cell, T cell and TLS-related gene/gene sets
A) TCR and BCR clonotype repertoire metrics of the ICI and MAPKi datasets (bulk and scRNA-seq)
bioproject_name	biosample_accession	patient_biospecimen	basic_category	Sample	IGH.clonality	TRB.clonality	IGH.diversity	TRB.diversity	IGH.count	TRB.count	IGH.cpm	TRB.cpm	IGHA.count	IGHD.count	IGHG.count	IGHM.count	IGHA.proportion	IGHD.proportion	IGHG.proportion	IGHM.proportion	Germline_IGH.count	SHM_occurrence_frequency
2015_Cell_WH	SAMN03290885	Pt-UID-08_DP2	on-treatment_non-responding	2015_Cell_WH.SAMN03290885	0.109553	0.099235	2.66754	4.05327	20	90	0.825989	3.71695	2	0	11	1	0.142857	0	0.785714	0.0714286	NA	NA
2015_Cell_WH	SAMN03290886	Pt-UID-25_DP2	on-treatment_non-responding	2015_Cell_WH.SAMN03290886	0.262833	0.0846748	5.41619	4.83585	1552	197	35.4951	4.5055	202	1	813	89	0.182805	0.000904977	0.735747	0.080543	757	0.298547
2015_Cell_WH	SAMN03290887	Pt-UID-20_DP9	on-treatment_non-responding	2015_Cell_WH.SAMN03290887	0.0767799	0.0989433	2.89475	3.12282	23	32	0.97476	1.35619	6	0	10	0	0.375	0	0.625	0	NA	NA
2015_Cell_WH	SAMN03290888	Pt-UID-07_DP3	on-treatment_non-responding	2015_Cell_WH.SAMN03290888	0.231307	0.0825816	3.50858	3.98509	96	77	2.85118	2.28689	14	0	41	1	0.25	0	0.732143	0.0178571	89	0.0337079
2015_Cell_WH	SAMN03290889	Pt-UID-02_DP2	on-treatment_non-responding	2015_Cell_WH.SAMN03290889	0.316254	0.108985	5.09118	3.19297	1713	36	36.7569	0.772475	469	1	942	98	0.310596	0.000662252	0.623841	0.0649007	806	0.289082
2015_Cell_WH	SAMN03290890	Pt-UID-03_baseline	pre-treatment_not-applicable	2015_Cell_WH.SAMN03290890	0.10049	0.0985682	3.4439	1.75411	46	7	1.0995	0.167315	11	0	20	0	0.354839	0	0.645161	0	44	0.0454545
2015_Cell_WH	SAMN03290891	Pt-UID-16_DP3	on-treatment_non-responding	2015_Cell_WH.SAMN03290891	0.0867076	0.078532	2.58755	1.79309	17	7	0.445855	0.183587	5	0	8	0	0.384615	0	0.615385	0	NA	NA
2015_Cell_WH	SAMN03290892	Pt-UID-20_DP2	on-treatment_non-responding	2015_Cell_WH.SAMN03290892	NA	0.0859777	NA	3.04571	NA	28	NA	0.656715	0	0	0	0	NA	NA	NA	NA	NA	NA
2015_Cell_WH	SAMN03290893	Pt-UID-20_baseline	pre-treatment_not-applicable	2015_Cell_WH.SAMN03290893	0.144966	0.059983	3.31001	5.14007	48	237	1.30236	6.4304	22	0	19	0	0.536585	0	0.463415	0	43	0.0232558
2015_Cell_WH	SAMN03290894	Pt-UID-06_baseline	pre-treatment_not-applicable	2015_Cell_WH.SAMN03290894	0.51572	0.147209	3.06794	4.47909	564	191	12.0432	4.07846	42	0	436	8	0.0864198	0	0.897119	0.0164609	274	0.127737
2015_Cell_WH	SAMN03290895	Pt-UID-16_baseline	pre-treatment_not-applicable	2015_Cell_WH.SAMN03290895	0.216575	0.126944	2.98223	3.61719	45	63	0.736053	1.03047	14	0	24	1	0.358974	0	0.615385	0.025641	31	0.0645161
2015_Cell_WH	SAMN03290896	Pt-UID-18_baseline	pre-treatment_not-applicable	2015_Cell_WH.SAMN03290896	0.190989	0.0817042	3.28494	0.636514	58	2	1.6244	0.0560137	5	0	20	6	0.16129	0	0.645161	0.193548	48	0.0416667
2015_Cell_WH	SAMN03290897	Pt-UID-20_DP8	on-treatment_non-responding	2015_Cell_WH.SAMN03290897	0.139728	0.154829	3.52225	3.19829	60	44	1.92198	1.40945	9	0	24	3	0.25	0	0.666667	0.0833333	50	0.04
2015_Cell_WH	SAMN03290898	Pt-UID-01_DP1	on-treatment_non-responding	2015_Cell_WH.SAMN03290898	0.392613	0.127324	3.40041	2.96814	270	30	6.78015	0.75335	28	0	193	8	0.122271	0	0.842795	0.0349345	143	0.0979021
2015_Cell_WH	SAMN03290899	Pt-UID-02_baseline	pre-treatment_not-applicable	2015_Cell_WH.SAMN03290899	0.210986	0.0988235	5.61365	4.4724	1230	143	26.9682	3.13533	276	2	768	70	0.247312	0.00179211	0.688172	0.062724	576	0.277778
2015_Cell_WH	SAMN03290900	Pt-UID-16_DP1	on-treatment_non-responding	2015_Cell_WH.SAMN03290900	0.226623	0.14515	5.18788	4.21823	819	139	17.2554	2.92858	298	0	441	9	0.398396	0	0.589572	0.0120321	332	0.153614
2015_Cell_WH	SAMN03290901	Pt-UID-20_DP4	on-treatment_non-responding	2015_Cell_WH.SAMN03290901	0.129875	0.0614591	4.3714	4.4695	152	117	4.31485	3.3213	49	1	53	0	0.475728	0.00970874	0.514563	0	133	0.0977444
2015_Cell_WH	SAMN03290902	Pt-UID-20_DP5	on-treatment_non-responding	2015_Cell_WH.SAMN03290902	0.111391	0.0884911	4.42848	4.04952	146	85	6.32413	3.68186	84	0	9	1	0.893617	0	0.0957447	0.0106383	119	0.109244
2015_Cell_WH	SAMN03290903	Pt-UID-16_DP2	on-treatment_non-responding	2015_Cell_WH.SAMN03290903	0.248976	0.0559145	3.11159	3.00035	63	24	1.55042	0.590635	26	0	27	0	0.490566	0	0.509434	0	48	0.0625
2015_Cell_WH	SAMN03290904	Pt-UID-20_DP7	on-treatment_non-responding	2015_Cell_WH.SAMN03290904	0.236796	0.0828442	4.09533	4.60163	214	151	14.2767	10.0737	141	0	44	2	0.754011	0	0.235294	0.0106952	165	0.0727273
2015_Cell_WH	SAMN03290905	Pt-UID-20_DP3	on-treatment_non-responding	2015_Cell_WH.SAMN03290905	NA	0.0704589	NA	2.38423	NA	13	NA	0.486206	0	0	1	0	0	0	1	0	NA	NA
2015_Cell_WH	SAMN03290906	Pt-UID-08_baseline	pre-treatment_not-applicable	2015_Cell_WH.SAMN03290906	0.421513	0.10959	1.67204	1.73266	18	7	0.470469	0.18296	2	0	9	2	0.153846	0	0.692308	0.153846	12	0.0833333
2015_Cell_WH	SAMN03290907	Pt-UID-20_DP1	on-treatment_non-responding	2015_Cell_WH.SAMN03290907	0.13496	0.0734531	4.21724	3.69598	131	54	6.97941	2.87701	57	0	43	0	0.57	0	0.43	0	96	0.0729167
2015_Cell_WH	SAMN03290908	Pt-UID-03_DP1	on-treatment_non-responding	2015_Cell_WH.SAMN03290908	0.0974576	0.111714	4.62459	2.56748	168	18	4.3435	0.465375	27	0	80	4	0.243243	0	0.720721	0.036036	133	0.0827068
2015_Cell_WH	SAMN03290909	Pt-UID-03_DP2	on-treatment_non-responding	2015_Cell_WH.SAMN03290909	0.208456	0.143163	6.28278	3.36893	2800	51	76.6121	1.39544	134	3	2163	30	0.0575107	0.00128755	0.928326	0.0128755	1146	0.364747
2015_Cell_WH	SAMN03290910	Pt-UID-07_baseline	pre-treatment_not-applicable	2015_Cell_WH.SAMN03290910	0.228148	0.0709891	4.23024	4.3752	240	111	8.54258	3.95094	53	1	104	3	0.329193	0.00621118	0.645963	0.0186335	188	0.101064
2015_Cell_WH	SAMN03290911	Pt-UID-06_DP1	on-treatment_non-responding	2015_Cell_WH.SAMN03290911	0.100359	0.064938	6.04361	4.86092	827	181	18.868	4.1295	193	0	447	70	0.271831	0	0.629577	0.0985915	503	0.262425
2015_Cell_WH	SAMN03290912	Pt-UID-18_DP1	on-treatment_non-responding	2015_Cell_WH.SAMN03290912	0.114492	0.098328	3.934	2.93773	85	26	2.59865	0.79488	32	0	28	5	0.492308	0	0.430769	0.0769231	71	0.056338
2015_Cell_WH	SAMN03290913	Pt-UID-02_DP1	on-treatment_non-responding	2015_Cell_WH.SAMN03290913	0.0963872	0.0159954	3.99292	2.52392	83	13	1.85223	0.290109	14	0	41	2	0.245614	0	0.719298	0.0350877	77	0.038961
2015_Cell_WH	SAMN03290914	Pt-UID-25_baseline	pre-treatment_not-applicable	2015_Cell_WH.SAMN03290914	0.280759	0.114023	5.3402	3.89338	1677	81	63.291	3.05699	11	1	1074	273	0.00809419	0.000735835	0.790287	0.200883	672	0.293155
2015_Cell_WH	SAMN03290915	Pt-UID-07_DP2	on-treatment_non-responding	2015_Cell_WH.SAMN03290915	0.0993593	0.091773	4.44419	3.70333	139	59	4.28583	1.81917	11	0	74	2	0.126437	0	0.850575	0.0229885	104	0.0673077
2015_Cell_WH	SAMN03290916	Pt-UID-01_baseline	pre-treatment_not-applicable	2015_Cell_WH.SAMN03290916	0.287931	0.0210773	4.29083	3.74794	414	46	10.2145	1.13495	56	0	265	24	0.162319	0	0.768116	0.0695652	221	0.144796
2015_Cell_WH	SAMN03290917	Pt-UID-25_DP1	on-treatment_non-responding	2015_Cell_WH.SAMN03290917	0.261175	0.0766936	4.99903	4.27928	868	103	23.0952	2.74056	76	2	536	92	0.107649	0.00283286	0.759207	0.130312	494	0.174089
2015_Cell_WH	SAMN03290918	Pt-UID-18_DP2	on-treatment_non-responding	2015_Cell_WH.SAMN03290918	0.0637683	0.0397703	1.94684	1.05492	8	3	0.209801	0.0786754	0	0	1	1	0	0	0.5	0.5	NA	NA
2015_Cell_WH	SAMN03290919	Pt-UID-20_DP6	on-treatment_non-responding	2015_Cell_WH.SAMN03290919	0.147414	0.0519614	3.82695	4.43884	89	108	3.25812	3.95368	45	0	17	1	0.714286	0	0.269841	0.015873	84	0.0238095
2015_Cell_WH	SAMN03290920	Pt-UID-03_DP3	on-treatment_non-responding	2015_Cell_WH.SAMN03290920	0.176891	0.0660138	5.85957	3.65378	1235	50	19.1343	0.774667	154	0	898	32	0.142066	0	0.828413	0.0295203	655	0.241221
2015_Cell_WH	SAMN03290921	Pt-UID-08_DP1	on-treatment_non-responding	2015_Cell_WH.SAMN03290921	0.214968	0.0825436	1.63243	5.16639	8	279	0.30644	10.6871	3	0	1	0	0.75	0	0.25	0	NA	NA
2015_Cell_WH	SAMN03290922	Pt-UID-07_DP1	on-treatment_non-responding	2015_Cell_WH.SAMN03290922	0.149141	0.068748	4.161	4.38576	133	111	4.00643	3.34371	15	0	80	1	0.15625	0	0.833333	0.0104167	99	0.0707071
2015_Cell_WH	SAMN03290923	Pt-UID-14_baseline	pre-treatment_not-applicable	2015_Cell_WH.SAMN03290923	0.116138	0.0544694	3.14244	1.96618	35	8	1.09518	0.250326	9	0	16	1	0.346154	0	0.615385	0.0384615	30	0.0333333
2015_Cell_WH	SAMN03290924	Pt-UID-26_baseline	pre-treatment_not-applicable	2015_Cell_WH.SAMN03290924	0.667676	0.0936178	2.58111	4.49187	2361	142	82.8226	4.98128	12	0	1986	41	0.00588524	0	0.974007	0.0201079	266	0.135338
2015_Cell_WH	SAMN03290925	Pt-UID-17_DDP1	on-treatment_non-responding	2015_Cell_WH.SAMN03290925	0.576528	0.220981	3.74831	4.87335	6984	521	169.837	12.6697	1239	81	4621	130	0.204085	0.0133421	0.76116	0.0214133	1530	0.435294
2015_Cell_WH	SAMN03290926	Pt-UID-17_baseline	pre-treatment_not-applicable	2015_Cell_WH.SAMN03290926	0.182136	0.0925812	6.99389	5.10661	5174	278	178.432	9.58717	1374	49	2413	80	0.350868	0.0125128	0.61619	0.020429	1742	0.479908
2015_Cell_WH	SAMN03290928	Pt-UID-04_DDP1	on-treatment_non-responding	2015_Cell_WH.SAMN03290928	0.257438	NA	2.57352	NA	32	NA	8.14874	NA	3	0	14	0	0.176471	0	0.823529	0	NA	NA
2015_Cell_WH	SAMN03290930	Pt-UID-28_DP2	on-treatment_non-responding	2015_Cell_WH.SAMN03290930	0.478097	0.0986197	4.28969	5.66775	3712	538	93.3056	13.5233	184	5	2749	86	0.0608466	0.00165344	0.909061	0.0284392	1069	0.350795
2015_Cell_WH	SAMN03290933	Pt-UID-14_DDP1	on-treatment_non-responding	2015_Cell_WH.SAMN03290933	0.599987	0.0693643	0.921065	2.23157	10	11	0.252592	0.277851	4	0	2	0	0.666667	0	0.333333	0	NA	NA
2015_Cell_WH	SAMN03290934	Pt-UID-13_DDP1	on-treatment_non-responding	2015_Cell_WH.SAMN03290934	0.175829	0.0471599	4.45273	3.41452	222	36	6.00457	0.973714	82	0	103	1	0.44086	0	0.553763	0.00537634	145	0.0896552
2015_Cell_WH	SAMN03290935	Pt-UID-05_DDP2	on-treatment_non-responding	2015_Cell_WH.SAMN03290935	0.148142	0.0948451	2.4135	2.0842	17	10	3.82541	2.25024	3	0	5	0	0.375	0	0.625	0	NA	NA
2015_Cell_WH	SAMN03290937	Pt-UID-05_DDP1	on-treatment_non-responding	2015_Cell_WH.SAMN03290937	2.22045e-16	NA	1.09861	NA	3	NA	0.107615	NA	0	0	1	0	0	0	1	0	NA	NA
2015_Cell_WH	SAMN03290938	Pt-UID-11_DDP1	on-treatment_non-responding	2015_Cell_WH.SAMN03290938	0.148978	0.10382	2.45977	2.98626	18	28	1.03719	1.61341	2	0	12	0	0.142857	0	0.857143	0	16	0.0625
2015_Cell_WH	SAMN03290939	Pt-UID-26_DP1	on-treatment_non-responding	2015_Cell_WH.SAMN03290939	0.780499	0.118716	1.64159	4.13441	1770	109	57.791	3.55888	55	1	1451	11	0.0362319	0.000658762	0.955863	0.00724638	301	0.149502
2015_Cell_WH	SAMN03290941	Pt-UID-14_DDP3	on-treatment_non-responding	2015_Cell_WH.SAMN03290941	0.464191	NA	1.82239	NA	30	NA	0.685255	NA	9	0	12	2	0.391304	0	0.521739	0.0869565	NA	NA
2015_Cell_WH	SAMN03290942	Pt-UID-13_baseline	pre-treatment_not-applicable	2015_Cell_WH.SAMN03290942	0.163379	0.040454	2.37033	2.38438	17	12	0.644894	0.45522	7	0	7	0	0.5	0	0.5	0	NA	NA
2015_Cell_WH	SAMN03290943	Pt-UID-04_baseline	pre-treatment_not-applicable	2015_Cell_WH.SAMN03290943	0.279729	0.130716	4.38413	2.89663	440	28	82.0467	5.22115	55	1	198	12	0.206767	0.0037594	0.744361	0.0451128	309	0.177994
2015_Cell_WH	SAMN03290945	Pt-UID-11_baseline	pre-treatment_not-applicable	2015_Cell_WH.SAMN03290945	0.0872242	0.0846675	2.47184	2.19487	15	11	0.720664	0.528487	5	0	5	0	0.5	0	0.5	0	NA	NA
2015_Cell_WH	SAMN03290946	Pt-UID-13_DP1	on-treatment_non-responding	2015_Cell_WH.SAMN03290946	0.26937	0.0701613	3.94075	3.43006	220	40	7.48934	1.3617	62	0	120	2	0.336957	0	0.652174	0.0108696	162	0.0740741
2015_Cell_WH	SAMN03290947	Pt-UID-28_DP1	on-treatment_non-responding	2015_Cell_WH.SAMN03290947	0.218923	0.0652349	6.67309	6.27844	5133	826	132.688	21.3521	753	13	2586	271	0.207839	0.00358819	0.713773	0.0747999	1655	0.457402
2015_Cell_WH	SAMN03290949	Pt-UID-28_baseline	pre-treatment_not-applicable	2015_Cell_WH.SAMN03290949	0.54542	0.20326	4.07523	5.72186	7823	1315	229.988	38.6596	522	37	6170	154	0.075839	0.00537556	0.896411	0.022374	1451	0.405238
2015_Cell_WH	SAMN03290950	Pt-UID-05_baseline	pre-treatment_not-applicable	2015_Cell_WH.SAMN03290950	0.489975	0.0784858	3.46484	5.4642	892	376	29.551	12.4565	140	19	466	134	0.184453	0.0250329	0.613966	0.176548	366	0.204918
2015_Cell_WH	SAMN03290953	Pt-UID-14_DDP2	on-treatment_non-responding	2015_Cell_WH.SAMN03290953	0.0995731	0.0125312	1.97844	1.36892	9	4	0.199103	0.0884902	2	0	3	0	0.4	0	0.6	0	NA	NA
2015_Cell_WH	SAMN04287675	Pt-UID-07_D85	on-treatment_responding	2015_Cell_WH.SAMN04287675	0.157758	0.0834058	4.66708	4.62867	255	156	9.88343	6.04633	39	0	149	3	0.204188	0	0.780105	0.0157068	192	0.0989583
2015_Cell_WH	SAMN04287677	Pt-UID-20_D726	on-treatment_responding	2015_Cell_WH.SAMN04287677	0.519108	0.0658216	2.62547	4.76419	235	164	6.60171	4.60715	49	0	174	0	0.219731	0	0.780269	0	116	0.0431034
2015_Cell_WH	SAMN04287678	Pt-UID-29_baseline	pre-treatment_not-applicable	2015_Cell_WH.SAMN04287678	0.119758	0.0853596	6.86711	3.35084	2444	39	103.416	1.65026	574	67	1202	48	0.303543	0.035431	0.635643	0.0253834	1072	0.314366
2015_Cell_WH	SAMN04287679	Pt-UID-29_D22	on-treatment_responding	2015_Cell_WH.SAMN04287679	0.164611	0.0985267	5.2559	4.76267	540	197	21.5269	7.85334	237	0	168	28	0.547344	0	0.387991	0.0646651	356	0.185393
2015_Cell_WH	SAMN04287680	Pt-UID-09_baseline	pre-treatment_not-applicable	2015_Cell_WH.SAMN04287680	0.340559	0.137811	5.68802	4.61431	5572	211	115.861	4.38741	59	0	4997	44	0.0115686	0	0.979804	0.00862745	1028	0.366732
2015_Cell_WH	SAMN04287681	Pt-UID-09_D15	on-treatment_responding	2015_Cell_WH.SAMN04287681	0.337439	0.15783	6.03342	5.28758	9011	533	205.946	12.1817	101	2	8039	39	0.0123457	0.000244469	0.982643	0.00476714	1276	0.397335
2015_Cell_WH	SAMN04287682	Pt-UID-09_D261	on-treatment_responding	2015_Cell_WH.SAMN04287682	0.483525	0.114023	4.51259	4.61549	6231	183	221.287	6.49903	228	0	5154	65	0.0418579	0	0.946209	0.0119332	1229	0.373474
2015_Cell_WH	SAMN04287684	Pt-UID-17_D6	on-treatment_responding	2015_Cell_WH.SAMN04287684	0.221808	0.0886752	4.09134	4.99843	192	241	7.54864	9.47512	41	1	73	12	0.322835	0.00787402	0.574803	0.0944882	164	0.0670732
2015_Cell_WH	SAMN04287685	Pt-UID-17_D12	on-treatment_responding	2015_Cell_WH.SAMN04287685	0.540004	0.228235	3.34014	3.912	1424	159	64.0695	7.15383	416	4	775	16	0.343518	0.00330306	0.639967	0.0132122	691	0.29233
2015_Cell_WH	SAMN04287686	Pt-UID-17_D15	on-treatment_responding	2015_Cell_WH.SAMN04287686	0.16585	0.110926	6.82525	5.24301	3577	364	185.866	18.9139	1006	37	1403	66	0.400478	0.0147293	0.558519	0.0262739	1460	0.415753
2015_Cell_WH	SAMN04287687	Pt-UID-12_baseline	pre-treatment_not-applicable	2015_Cell_WH.SAMN04287687	0.215808	0.0549621	2.12363	2.42397	15	13	0.298225	0.258462	0	0	9	0	0	0	1	0	NA	NA
2015_Cell_WH	SAMN04287688	Pt-UID-12_D15A	on-treatment_responding	2015_Cell_WH.SAMN04287688	NA	0.136879	NA	0.59827	NA	2	NA	0.2048	0	0	0	0	NA	NA	NA	NA	NA	NA
2015_Cell_WH	SAMN04287689	Pt-UID-12_D15B	on-treatment_responding	2015_Cell_WH.SAMN04287689	0.746341	0.0206075	0.816498	2.4337	25	12	0.803452	0.385657	0	1	21	0	0	0.0454545	0.954545	0	NA	NA
2015_Cell_WH	SAMN04287690	Pt-UID-12_D15C	on-treatment_responding	2015_Cell_WH.SAMN04287690	0.186677	0.181566	2.64988	2.40983	26	19	4.02138	2.9387	0	0	18	0	0	0	1	0	22	0.136364
2015_Cell_WH	SAMN04287691	Pt-UID-27_baseline	pre-treatment_not-applicable	2015_Cell_WH.SAMN04287691	0.133299	0.0443024	4.88985	2.29166	282	11	17.1601	0.669367	48	2	148	7	0.234146	0.0097561	0.721951	0.0341463	222	0.130631
2015_Cell_WH	SAMN04287692	Pt-UID-27_D22	on-treatment_responding	2015_Cell_WH.SAMN04287692	0.566598	0.0795375	2.62094	4.21085	423	97	23.377	5.36069	61	0	214	95	0.164865	0	0.578378	0.256757	206	0.135922
2015_Cell_WH	SAMN07625736	Pt-UID-19_D15B	on-treatment_responding	2015_Cell_WH.SAMN07625736	0.469681	0.0676363	2.53446	3.83283	119	61	4.0251	2.06329	16	0	90	1	0.149533	0	0.841121	0.00934579	63	0.111111
2015_Cell_WH	SAMN07625737	Pt-UID-19_D15A	on-treatment_responding	2015_Cell_WH.SAMN07625737	0.352769	0.0597732	3.58138	4.94324	253	192	9.59518	7.28172	35	2	203	0	0.145833	0.00833333	0.845833	0	112	0.0803571
2015_Cell_WH	SAMN07625738	Pt-UID-19_baseline	pre-treatment_not-applicable	2015_Cell_WH.SAMN07625738	0.0865907	0.121259	4.13024	1.41428	92	5	2.89791	0.157495	3	0	63	1	0.0447761	0	0.940299	0.0149254	78	0.0512821
2015_JCI_LK	EGAR00001298928	Pt-UID-10_baseline	pre-treatment_not-applicable	2015_JCI_LK.EGAR00001298928	0.417227	0.0169655	3.7092	2.72555	581	16	30.9434	0.852142	13	0	365	19	0.0327456	0	0.919395	0.0478589	257	0.18677
2015_JCI_LK	EGAR00001298929	Pt-UID-12_baseline	pre-treatment_not-applicable	2015_JCI_LK.EGAR00001298929	0.34786	0.0283022	3.46816	3.76164	204	48	17.2684	4.06315	10	0	71	3	0.119048	0	0.845238	0.0357143	147	0.102041
2015_JCI_LK	EGAR00001298930	Pt-UID-12_on-treatment	on-treatment_responding	2015_JCI_LK.EGAR00001298930	0.215739	0.0991534	3.17081	2.43954	57	15	9.55872	2.51545	3	0	25	0	0.107143	0	0.892857	0	45	0.0444444
2015_JCI_LK	EGAR00001298931	Pt-UID-13_baseline	pre-treatment_not-applicable	2015_JCI_LK.EGAR00001298931	0.412232	0.131438	4.56858	5.1003	2375	355	165.434	24.7281	118	0	1728	44	0.0624339	0	0.914286	0.0232804	538	0.204461
2015_JCI_LK	EGAR00001298932	Pt-UID-13_on-treatment	on-treatment_responding	2015_JCI_LK.EGAR00001298932	0.330627	0.117213	5.25465	5.57352	2566	552	144.755	31.1398	174	4	1448	108	0.100346	0.00230681	0.835063	0.0622837	781	0.295775
2015_JCI_LK	EGAR00001298933	Pt-UID-15_disease-progression	on-treatment_non-responding	2015_JCI_LK.EGAR00001298933	0.429782	0.159443	4.69459	5.01488	3763	390	137.229	14.2225	154	4	1880	495	0.0607975	0.00157916	0.742203	0.19542	756	0.342593
2015_JCI_LK	EGAR00001298934	Pt-UID-16_baseline	pre-treatment_not-applicable	2015_JCI_LK.EGAR00001298934	0.33818	0.0224612	2.73142	2.97614	62	21	2.587	0.876242	1	0	34	1	0.0277778	0	0.944444	0.0277778	47	0.0212766
2015_JCI_LK	EGAR00001298935	Pt-UID-16_on-treatment	on-treatment_responding	2015_JCI_LK.EGAR00001298935	NA	0	NA	0.693147	NA	2	NA	0.139632	0	0	0	0	NA	NA	NA	NA	NA	NA
2015_JCI_LK	EGAR00001298936	Pt-UID-16_disease-progression	on-treatment_non-responding	2015_JCI_LK.EGAR00001298936	NA	NA	NA	NA	NA	NA	NA	NA	0	0	0	0	NA	NA	NA	NA	NA	NA
2015_JCI_LK	EGAR00001298937	Pt-UID-17_disease-progression	on-treatment_non-responding	2015_JCI_LK.EGAR00001298937	0.578197	0.308067	0.755769	0.959223	6	4	1.43918	0.95945	0	0	0	0	NA	NA	NA	NA	NA	NA
2015_JCI_LK	EGAR00001298938	Pt-UID-19_baseline	pre-treatment_not-applicable	2015_JCI_LK.EGAR00001298938	0.502805	0.132627	3.97589	4.88436	2971	279	291.664	27.3895	219	0	2207	1	0.0902349	0	0.909353	0.000412031	330	0.166667
2015_JCI_LK	EGAR00001298939	Pt-UID-19_on-treatment	on-treatment_responding	2015_JCI_LK.EGAR00001298939	0.402823	0.131864	4.51812	4.89486	1931	281	108.667	15.8133	83	0	1566	8	0.0500905	0	0.945081	0.004828	267	0.191011
2015_JCI_LK	EGAR00001298940	Pt-UID-20_disease-progression	on-treatment_non-responding	2015_JCI_LK.EGAR00001298940	0.346272	0.0563751	3.66946	3.67242	274	49	8.96447	1.60313	3	0	152	4	0.0188679	0	0.955975	0.0251572	151	0.139073
2015_JCI_LK	EGAR00001298941	Pt-UID-21_disease-progression	on-treatment_non-responding	2015_JCI_LK.EGAR00001298941	0.792394	0.198016	0.938751	3.03486	92	44	3.51576	1.68145	3	0	43	9	0.0545455	0	0.781818	0.163636	64	0.09375
2015_JCI_LK	EGAR00001298942	Pt-UID-22_baseline	pre-treatment_not-applicable	2015_JCI_LK.EGAR00001298942	NA	NA	NA	NA	NA	NA	NA	NA	0	0	0	0	NA	NA	NA	NA	NA	NA
2015_JCI_LK	EGAR00001298943	Pt-UID-22_disease-progression	on-treatment_non-responding	2015_JCI_LK.EGAR00001298943	NA	NA	NA	NA	NA	NA	NA	NA	0	0	0	0	NA	NA	NA	NA	NA	NA
2015_JCI_LK	EGAR00001298944	Pt-UID-24_baseline	pre-treatment_not-applicable	2015_JCI_LK.EGAR00001298944	0.463824	0.14058	4.42532	4.83339	3841	277	149.092	10.752	115	4	2579	16	0.0423729	0.00147384	0.950258	0.00589536	739	0.265223
2015_JCI_LK	EGAR00001298945	Pt-UID-24_on-treatment	on-treatment_responding	2015_JCI_LK.EGAR00001298945	0.431268	0.143656	4.60854	4.46111	3305	183	139.46	7.72199	144	0	2340	16	0.0576	0	0.936	0.0064	586	0.230375
2015_JCI_LK	EGAR00001298946	Pt-UID-24_disease-progression	on-treatment_non-responding	2015_JCI_LK.EGAR00001298946	0.620639	0.217604	3.18714	4.57196	4453	345	228.78	17.7249	44	0	3132	115	0.0133698	0	0.951686	0.0349438	523	0.195029
2015_JCI_LK	EGAR00001298947	Pt-UID-25_baseline	pre-treatment_not-applicable	2015_JCI_LK.EGAR00001298947	0.219201	0.129702	4.22889	2.96006	225	30	12.7105	1.69473	6	0	100	4	0.0545455	0	0.909091	0.0363636	164	0.121951
2015_JCI_LK	EGAR00001298948	Pt-UID-25_disease-progression	on-treatment_non-responding	2015_JCI_LK.EGAR00001298948	0.267374	0.0799864	4.87783	3.82623	779	64	44.3053	3.63997	34	3	442	7	0.0699588	0.00617284	0.909465	0.0144033	393	0.216285
2015_JCI_LK	EGAR00001298949	Pt-UID-26_disease-progression	on-treatment_non-responding	2015_JCI_LK.EGAR00001298949	0.214197	0.315065	4.99465	3.43651	576	151	30.8723	8.09325	100	0	218	6	0.308642	0	0.67284	0.0185185	302	0.168874
2015_JCI_LK	EGAR00001298950	Pt-UID-27_disease-progression	on-treatment_non-responding	2015_JCI_LK.EGAR00001298950	NA	NA	NA	NA	NA	NA	NA	NA	0	0	0	0	NA	NA	NA	NA	NA	NA
2015_JCI_LK	EGAR00001298951	Pt-UID-28_disease-progression	on-treatment_non-responding	2015_JCI_LK.EGAR00001298951	0.0917131	0.0370486	4.2008	3.20875	102	28	4.84356	1.3296	18	0	24	7	0.367347	0	0.489796	0.142857	83	0.060241
2015_JCI_LK	EGAR00001298952	Pt-UID-29_disease-progression	on-treatment_non-responding	2015_JCI_LK.EGAR00001298952	0.18753	0.118814	6.3437	4.60958	2460	187	115.758	8.79946	302	88	542	59	0.304743	0.0887992	0.546922	0.0595358	962	0.378378
2015_JCI_LK	EGAR00001298953	Pt-UID-02_baseline	pre-treatment_not-applicable	2015_JCI_LK.EGAR00001298953	0.414945	0.0995275	3.15291	3.36567	219	42	10.5114	2.01588	52	2	55	5	0.45614	0.0175439	0.482456	0.0438596	153	0.0915033
2015_JCI_LK	EGAR00001298954	Pt-UID-02_on-treatment	on-treatment_responding	2015_JCI_LK.EGAR00001298954	0.114737	0.0997215	4.00297	4.62365	92	170	6.61158	12.217	5	0	26	2	0.151515	0	0.787879	0.0606061	82	0.0243902
2015_JCI_LK	EGAR00001298955	Pt-UID-34_baseline	pre-treatment_not-applicable	2015_JCI_LK.EGAR00001298955	0.365694	0.0686345	4.01723	3.43569	563	40	40.9618	2.91025	18	0	434	5	0.0393873	0	0.949672	0.0109409	182	0.137363
2015_JCI_LK	EGAR00001298956	Pt-UID-34_on-treatment	on-treatment_responding	2015_JCI_LK.EGAR00001298956	0.363015	0.148036	5.11877	5.78969	3090	894	152.575	44.1432	130	0	2311	29	0.0526316	0	0.935628	0.0117409	589	0.285229
2015_JCI_LK	EGAR00001298957	Pt-UID-04_on-treatment	on-treatment_responding	2015_JCI_LK.EGAR00001298957	0.23446	0.0911616	6.37558	5.51732	4139	433	231.403	24.2081	182	2	1660	97	0.0937661	0.0010304	0.855229	0.0499742	1182	0.449239
2015_JCI_LK	EGAR00001298958	Pt-UID-06_baseline	pre-treatment_not-applicable	2015_JCI_LK.EGAR00001298958	0.204164	2.22045e-16	1.10326	1.09861	4	3	0.161181	0.120886	0	0	1	0	0	0	1	0	NA	NA
2015_JCI_LK	EGAR00001298959	Pt-UID-06_on-treatment	on-treatment_responding	2015_JCI_LK.EGAR00001298959	0.223298	0.145339	3.24225	4.457	65	184	3.41803	9.67566	8	0	11	2	0.380952	0	0.52381	0.0952381	57	0.0877193
2015_JCI_LK	EGAR00001298960	Pt-UID-07_baseline	pre-treatment_not-applicable	2015_JCI_LK.EGAR00001298960	0.389692	0.0477853	3.23361	3.86641	200	58	10.2487	2.97212	5	0	143	3	0.0331126	0	0.94702	0.0198675	100	0.03
2015_JCI_LK	EGAR00001298961	Pt-UID-07_on-treatment	on-treatment_responding	2015_JCI_LK.EGAR00001298961	0.400605	0.125669	4.58746	6.1649	2108	1154	102.561	56.146	222	6	1318	21	0.141672	0.00382897	0.841098	0.0134014	724	0.245856
2015_JCI_LK	EGAR00001298962	Pt-UID-09_baseline	pre-treatment_not-applicable	2015_JCI_LK.EGAR00001298962	0.177475	0.028728	2.5042	2.63025	21	15	1.12563	0.804024	1	0	10	1	0.0833333	0	0.833333	0.0833333	NA	NA
2015_JCI_LK	EGAR00001298963	Pt-UID-09_on-treatment	on-treatment_responding	2015_JCI_LK.EGAR00001298963	0.170729	0.0904792	5.08445	3.67724	460	57	53.426	6.62017	28	0	116	1	0.193103	0	0.8	0.00689655	315	0.190476
2015_JCI_LK	EGAR00001298964	Pt-UID-15_baseline	pre-treatment_not-applicable	2015_JCI_LK.EGAR00001298964	0.232749	0	2.92067	2.3979	45	11	13.52	3.30489	2	0	12	2	0.125	0	0.75	0.125	35	0.0857143
2015_JCI_LK	EGAR00001322309	Pt-UID-10_on-treatment	on-treatment_responding	2015_JCI_LK.EGAR00001322309	0.224725	0.106355	4.11537	3.38172	202	44	12.4332	2.70823	17	0	58	10	0.2	0	0.682353	0.117647	150	0.106667
2017_Cell_NR	SAMN06124981	Pt1_Pre_AD101148-6	pre-treatment_not-applicable	2017_Cell_NR.SAMN06124981	0.210992	0.125834	3.69424	3.48703	108	54	7.87023	3.93512	15	0	71	5	0.164835	0	0.78022	0.0549451	93	0.0752688
2017_Cell_NR	SAMN06124983	Pt26_Pre_AD467789-6	pre-treatment_not-applicable	2017_Cell_NR.SAMN06124983	0.0973178	0.150975	2.94103	1.8655	26	9	1.28472	0.444711	2	0	15	1	0.111111	0	0.833333	0.0555556	NA	NA
2017_Cell_NR	SAMN06124987	Pt11_Pre_AD153352-6	pre-treatment_not-applicable	2017_Cell_NR.SAMN06124987	0.455052	0.108551	1.60456	2.79513	19	23	1.45242	1.7582	1	0	12	0	0.0769231	0	0.923077	0	NA	NA
2017_Cell_NR	SAMN06124989	Pt8_Pre_AD153354-6	pre-treatment_not-applicable	2017_Cell_NR.SAMN06124989	0.281982	0.0868133	3.83245	2.93943	208	25	14.0808	1.6924	35	0	129	5	0.207101	0	0.763314	0.0295858	179	0.0614525
2017_Cell_NR	SAMN06124990	Pt31_Pre_AD453872-5	pre-treatment_not-applicable	2017_Cell_NR.SAMN06124990	0.222046	0.0561211	5.14177	3.43344	742	38	74.4318	3.81187	33	0	577	3	0.0538336	0	0.941272	0.00489396	434	0.140553
2017_Cell_NR	SAMN06124992	Pt29_Pre_AD497504-5	pre-treatment_not-applicable	2017_Cell_NR.SAMN06124992	0.230412	0.247043	4.74645	2.29239	477	21	34.1103	1.50171	219	58	111	29	0.52518	0.139089	0.266187	0.0695444	307	0.149837
2017_Cell_NR	SAMN06124993	Pt27_Pre_AD453873-5	pre-treatment_not-applicable	2017_Cell_NR.SAMN06124993	0.182555	0.212873	3.4845	0.545595	71	2	16.6989	0.470392	13	0	13	1	0.481481	0	0.481481	0.037037	60	0.116667
2017_Cell_NR	SAMN06124994	Pt30_Pre_AD497503-5	pre-treatment_not-applicable	2017_Cell_NR.SAMN06124994	0.137916	0.0227908	3.13591	2.42827	38	12	2.15951	0.681951	2	0	24	1	0.0740741	0	0.888889	0.037037	28	0.142857
2017_Cell_NR	SAMN06124997	Pt24_Pre_AD436687-5	pre-treatment_not-applicable	2017_Cell_NR.SAMN06124997	0.180069	0.0797624	4.46947	3.03295	233	27	20.0662	2.32526	35	0	127	7	0.207101	0	0.751479	0.0414201	199	0.110553
2017_Cell_NR	SAMN06124999	Pt46_Pre_AD467096-6	pre-treatment_not-applicable	2017_Cell_NR.SAMN06124999	0.310578	0.114292	2.6244	3.24485	45	39	4.06064	3.51922	1	0	40	0	0.0243902	0	0.97561	0	41	0.0243902
2017_Cell_NR	SAMN06125008	Pt67_Pre_AD506074-6	pre-treatment_not-applicable	2017_Cell_NR.SAMN06125008	0.212365	0.242936	4.35829	1.7432	253	10	31.6124	1.2495	124	1	32	16	0.716763	0.00578035	0.184971	0.0924855	206	0.116505
2017_Cell_NR	SAMN06125009	Pt52_Pre_AD506075-6	pre-treatment_not-applicable	2017_Cell_NR.SAMN06125009	0.0991444	0.512147	3.32315	0.535961	40	3	4.73955	0.355466	6	0	5	5	0.375	0	0.3125	0.3125	37	0.027027
2017_Cell_NR	SAMN06125012	Pt47_Pre_AD506073-6	pre-treatment_not-applicable	2017_Cell_NR.SAMN06125012	0.16354	0.117849	3.0427	2.19206	38	12	2.32266	0.73347	7	0	26	0	0.212121	0	0.787879	0	39	0.0512821
2017_Cell_NR	SAMN06125014	Pt101_Pre_AD486328-5	pre-treatment_not-applicable	2017_Cell_NR.SAMN06125014	0.135573	0.0927384	5.16612	5.17179	394	299	42.4648	32.2258	49	3	192	60	0.161184	0.00986842	0.631579	0.197368	292	0.15411
2017_Cell_NR	SAMN06125017	Pt89_Pre_AE070951-5	pre-treatment_not-applicable	2017_Cell_NR.SAMN06125017	0.39535	0.145227	1.74766	1.53155	18	6	1.47427	0.491424	7	0	6	0	0.538462	0	0.461538	0	NA	NA
2017_Cell_NR	SAMN06125019	Pt85_Pre_AD486329-5	pre-treatment_not-applicable	2017_Cell_NR.SAMN06125019	NA	0	NA	0.693147	NA	2	NA	0.0990072	0	0	0	0	NA	NA	NA	NA	NA	NA
2017_Cell_NR	SAMN06125022	Pt66_Pre_AD667850-6	pre-treatment_not-applicable	2017_Cell_NR.SAMN06125022	0.425466	0.309063	1.47365	1.11202	13	5	0.838807	0.322618	1	0	12	0	0.0769231	0	0.923077	0	NA	NA
2017_Cell_NR	SAMN06125024	Pt49_Pre_AD667851-6	pre-treatment_not-applicable	2017_Cell_NR.SAMN06125024	0.47229	0.0624067	3.3722	4.1654	596	85	44.5939	6.35987	38	7	462	7	0.07393	0.0136187	0.898833	0.0136187	330	0.145455
2017_Cell_NR	SAMN06125026	Pt82_Pre_AD823914-8	pre-treatment_not-applicable	2017_Cell_NR.SAMN06125026	0.193848	0.203506	4.11617	2.30216	165	18	20.7204	2.26041	3	0	118	1	0.0245902	0	0.967213	0.00819672	131	0.0534351
2017_Cell_NR	SAMN06125027	Pt59_Pre_AD823915-5	pre-treatment_not-applicable	2017_Cell_NR.SAMN06125027	0.483382	0.186486	2.80716	2.93753	229	37	18.8477	3.04526	11	0	190	9	0.052381	0	0.904762	0.0428571	122	0.122951
2017_Cell_NR	SAMN06125029	Pt39_Pre_AD485899-5	pre-treatment_not-applicable	2017_Cell_NR.SAMN06125029	NA	NA	NA	NA	NA	NA	NA	NA	0	0	1	0	0	0	1	0	NA	NA
2017_Cell_NR	SAMN06125033	Pt2_Pre_AD101150-6	pre-treatment_not-applicable	2017_Cell_NR.SAMN06125033	0.165767	0.0846487	2.36356	3.84877	17	67	0.960603	3.78591	1	0	6	5	0.0833333	0	0.5	0.416667	NA	NA
2017_Cell_NR	SAMN06125036	Pt65_Pre_AD793919-6	pre-treatment_not-applicable	2017_Cell_NR.SAMN06125036	0.347332	0.110218	3.74618	3.51575	311	52	17.7305	2.96458	48	1	197	21	0.179775	0.00374532	0.737828	0.0786517	220	0.140909
2017_Cell_NR	SAMN06125037	Pt62_Pre_AD608303-5	pre-treatment_not-applicable	2017_Cell_NR.SAMN06125037	0.183104	0.408327	1.7949	0.410116	9	2	1.16628	0.259174	0	0	9	0	0	0	1	0	NA	NA
2017_Cell_NR	SAMN06125040	Pt98_Pre_AD733586-8	pre-treatment_not-applicable	2017_Cell_NR.SAMN06125040	0.313039	0.21031	1.33677	0.867563	7	3	0.524718	0.224879	0	0	7	0	0	0	1	0	NA	NA
2017_Cell_NR	SAMN06125042	Pt79_Pre_AD733587-5	pre-treatment_not-applicable	2017_Cell_NR.SAMN06125042	0.149194	0.0539483	2.6677	2.42657	23	13	1.85488	1.04841	5	0	17	0	0.227273	0	0.772727	0	NA	NA
2017_Cell_NR	SAMN06125045	Pt77_Pre_AD733591-7	pre-treatment_not-applicable	2017_Cell_NR.SAMN06125045	0.157507	0.0901131	5.50711	3.87856	690	71	107.241	11.0349	83	1	387	8	0.173278	0.00208768	0.807933	0.0167015	499	0.204409
2017_Cell_NR	SAMN06125048	Pt84_Pre_AD486532-5	pre-treatment_not-applicable	2017_Cell_NR.SAMN06125048	NA	0.0290494	NA	0.673012	NA	2	NA	0.141615	0	0	0	0	NA	NA	NA	NA	NA	NA
2017_Cell_NR	SAMN06125050	Pt94_Pre_AD732850-6	pre-treatment_not-applicable	2017_Cell_NR.SAMN06125050	0.149056	0.0513388	5.03435	3.52292	371	41	20.1422	2.22595	85	0	189	17	0.292096	0	0.649485	0.0584192	293	0.139932
2017_Cell_NR	SAMN06125053	Pt37_Pre_AD502452-5	pre-treatment_not-applicable	2017_Cell_NR.SAMN06125053	0.156927	0.0798785	3.22782	2.20636	46	11	4.82332	1.1534	6	0	29	0	0.171429	0	0.828571	0	37	0.0540541
2017_Cell_NR	SAMN06125055	Pt36_Pre_AD467095-6	pre-treatment_not-applicable	2017_Cell_NR.SAMN06125055	0.377378	0.019166	1.68609	1.07756	15	3	1.17144	0.234287	2	0	10	0	0.166667	0	0.833333	0	NA	NA
2017_Cell_NR	SAMN06125056	Pt48_Pre_E9047561-7	pre-treatment_not-applicable	2017_Cell_NR.SAMN06125056	0.326425	0.104198	4.31663	2.48369	607	16	40.8274	1.07618	42	1	404	17	0.0905172	0.00215517	0.87069	0.0366379	477	0.159329
2017_Cell_NR	SAMN06125058	Pt38_Pre_E9200719-6	pre-treatment_not-applicable	2017_Cell_NR.SAMN06125058	0.339558	NA	2.2239	NA	29	NA	1.12822	NA	0	0	22	1	0	0	0.956522	0.0434783	NA	NA
2017_Cell_NR	SAMN06125062	Pt18_Pre_E9024732-6	pre-treatment_not-applicable	2017_Cell_NR.SAMN06125062	0.127654	0.0592999	5.83021	4.1568	799	83	67.0746	6.9677	8	3	600	20	0.0126783	0.00475436	0.950872	0.0316957	459	0.235294
2017_Cell_NR	SAMN06125063	Pt17_Pre_E9047563-6	pre-treatment_not-applicable	2017_Cell_NR.SAMN06125063	NA	0.0817042	NA	0.636514	NA	2	NA	0.0848009	1	0	0	0	1	0	0	0	NA	NA
2017_Cell_NR	SAMN06125066	Pt10_Pre_E9047565-6	pre-treatment_not-applicable	2017_Cell_NR.SAMN06125066	0.518142	0.0711411	1.91312	1.93151	53	8	2.4861	0.37526	7	0	32	0	0.179487	0	0.820513	0	48	0.0416667
2017_Cell_NR	SAMN06125068	Pt9_Pre_E9021024-6	pre-treatment_not-applicable	2017_Cell_NR.SAMN06125068	0.176805	0.0767803	2.74305	1.27985	28	4	1.99635	0.285192	6	0	5	0	0.545455	0	0.454545	0	25	0.08
2017_Cell_NR	SAMN06125070	Pt5_Pre_E9021022-6	pre-treatment_not-applicable	2017_Cell_NR.SAMN06125070	0.514222	0.148128	1.91943	2.67104	52	23	9.4856	4.19555	5	0	35	4	0.113636	0	0.795455	0.0909091	37	0.135135
2017_Cell_NR	SAMN06125073	Pt4_Pre_E9021023-6	pre-treatment_not-applicable	2017_Cell_NR.SAMN06125073	0.232518	0.239899	2.17444	2.27706	17	20	1.10998	1.30586	2	0	13	0	0.133333	0	0.866667	0	NA	NA
2017_Cell_NR	SAMN06125075	Pt3_Pre_E9024733-3	pre-treatment_not-applicable	2017_Cell_NR.SAMN06125075	0.315962	NA	0.474139	NA	2	NA	0.145343	NA	0	0	2	0	0	0	1	0	NA	NA
2017_Cell_NR	SAMN06125083	Pt34_Pre_AD466985-6	pre-treatment_not-applicable	2017_Cell_NR.SAMN06125083	0.127954	0.117144	4.29679	4.02966	138	96	11.764	8.18365	33	1	74	2	0.3	0.00909091	0.672727	0.0181818	NA	NA
2017_Cell_NR	SAMN06125086	Pt106_Pre_AD502250-5	pre-treatment_not-applicable	2017_Cell_NR.SAMN06125086	0.315155	0.17398	0.949397	2.62514	4	24	0.271903	1.63142	1	0	2	0	0.333333	0	0.666667	0	NA	NA
2017_Cell_NR	SAMN06125088	Pt44_Pre_AD467790-6	pre-treatment_not-applicable	2017_Cell_NR.SAMN06125088	0.387391	0.118387	2.85687	3.57974	106	58	7.12328	3.89764	2	0	87	2	0.021978	0	0.956044	0.021978	NA	NA
2017_Cell_NR	SAMN06125090	Pt28_Pre_AD297619-6	pre-treatment_not-applicable	2017_Cell_NR.SAMN06125090	0.505805	0.0640666	2.02341	2.05646	60	9	8.1088	1.21632	0	0	52	1	0	0	0.981132	0.0188679	30	0.0666667
2017_Cell_NR	SAMN06125091	Pt103_Pre_AE134058-2	pre-treatment_not-applicable	2017_Cell_NR.SAMN06125091	0.173268	0.0686147	3.89352	3.3114	111	35	31.9742	10.082	11	0	74	4	0.123596	0	0.831461	0.0449438	91	0.0549451
2017_Cell_NR	SAMN06125096	Pt92_Pre_AE134060-5	pre-treatment_not-applicable	2017_Cell_NR.SAMN06125096	0.329343	0.0827215	2.93884	3.91006	80	71	5.32532	4.72623	10	0	49	1	0.166667	0	0.816667	0.0166667	66	0.0757576
2017_Cell_NR	SAMN06125097	Pt90_Pre_AD467873-6	pre-treatment_not-applicable	2017_Cell_NR.SAMN06125097	0.395315	0.164379	3.52289	2.31683	339	16	28.5283	1.34647	126	0	181	4	0.405145	0	0.581994	0.0128617	189	0.111111
2017_Cell_NR	SAMN06125099	Pt78_Pre_AD467018-5	pre-treatment_not-applicable	2017_Cell_NR.SAMN06125099	0.349978	NA	0.450561	NA	2	NA	0.346004	NA	0	0	2	0	0	0	1	0	NA	NA
2017_Cell_NR	SAMN06125102	Pt72_Pre_AD793922-5	pre-treatment_not-applicable	2017_Cell_NR.SAMN06125102	0.278072	NA	0.500402	NA	2	NA	0.325703	NA	0	0	2	0	0	0	1	0	NA	NA
2020_NC_GA	SAMN13223146	PT0347_base	pre-treatment_not-applicable	2020_NC_GA.SAMN13223146	0.0598548	0.0897912	4.43607	3.96551	112	78	4.16001	2.89715	16	0	51	5	0.222222	0	0.708333	0.0694444	101	0.0891089
2020_NC_GA	SAMN13223153	Pt32_base	pre-treatment_not-applicable	2020_NC_GA.SAMN13223153	0.25686	0.0514187	3.78991	2.97427	164	23	3.14183	0.440622	57	0	57	4	0.483051	0	0.483051	0.0338983	137	0.0729927
2020_NC_GA	SAMN13223159	PT0349_base	pre-treatment_not-applicable	2020_NC_GA.SAMN13223159	0.147023	0.211376	4.98688	3.96713	346	153	7.98818	3.53234	57	0	220	15	0.195205	0	0.753425	0.0513699	262	0.0877863
2020_NC_GA	SAMN13223163	PT0204_base	pre-treatment_not-applicable	2020_NC_GA.SAMN13223163	0.396226	0.0897189	5.02057	5.32453	4086	347	89.9851	7.6419	986	4	2202	286	0.283496	0.00115009	0.633122	0.0822312	1316	0.420213
2020_NC_GA	SAMN13223164	Pt31_base	pre-treatment_not-applicable	2020_NC_GA.SAMN13223164	0.363024	0.0751993	3.88576	3.81678	446	62	8.42676	1.17143	14	0	297	76	0.0361757	0	0.767442	0.196382	214	0.116822
2020_NC_GA	SAMN13223167	PT0345_base	pre-treatment_not-applicable	2020_NC_GA.SAMN13223167	0.267434	0.0694221	4.7843	4.27612	686	99	17.7947	2.56805	23	1	579	32	0.0362205	0.0015748	0.911811	0.0503937	329	0.130699
2020_NC_GA	SAMN13223168	PT0109_base	pre-treatment_not-applicable	2020_NC_GA.SAMN13223168	0.112164	0.13216	2.34305	2.89182	14	28	0.345921	0.691841	1	0	9	0	0.1	0	0.9	0	NA	NA
2020_NC_GA	SAMN13223169	PT0354_base	pre-treatment_not-applicable	2020_NC_GA.SAMN13223169	0.270501	0.0988433	4.74923	5.11873	672	293	28.9542	12.6244	34	0	547	12	0.0573356	0	0.922428	0.0202361	313	0.162939
2020_NC_GA	SAMN13223170	PT0310_base	pre-treatment_not-applicable	2020_NC_GA.SAMN13223170	0.0761232	0.30375	2.56153	1.12057	16	5	0.381456	0.119205	0	0	8	0	0	0	1	0	NA	NA
2020_NC_GA	SAMN13223173	PT0247_base	pre-treatment_not-applicable	2020_NC_GA.SAMN13223173	0.67926	0.11285	2.65766	5.00207	3968	281	95.0745	6.73285	166	4	3307	29	0.0473474	0.0011409	0.94324	0.00827153	495	0.226263
2020_NC_GA	SAMN13223175	PT0374_base	pre-treatment_not-applicable	2020_NC_GA.SAMN13223175	0.426319	0.137447	2.36766	3.54585	62	61	1.12958	1.11136	7	0	25	9	0.170732	0	0.609756	0.219512	53	0.0377358
2020_NC_GA	SAMN13223177	PT0079_base	pre-treatment_not-applicable	2020_NC_GA.SAMN13223177	0.161669	0.113067	6.45501	4.85354	2208	238	64.7037	6.9744	915	11	897	81	0.480567	0.00577731	0.471113	0.042542	990	0.343434
2020_NC_GA	SAMN13223180	PT0343_base	pre-treatment_not-applicable	2020_NC_GA.SAMN13223180	0.0939019	0.0272407	3.27185	3.40126	37	33	0.73666	0.657021	1	0	23	2	0.0384615	0	0.884615	0.0769231	30	0.1
2020_NC_GA	SAMN13223181	PT0179_base	pre-treatment_not-applicable	2020_NC_GA.SAMN13223181	0.257474	0.183543	6.376	5.70875	5361	1088	146.573	29.7467	2791	4	2164	233	0.537558	0.000770416	0.416795	0.0448767	1393	0.399139
2020_NC_GA	SAMN13223183	PT0335_base	pre-treatment_not-applicable	2020_NC_GA.SAMN13223183	0.342183	0.274106	5.40716	4.43949	3714	453	155.174	18.9267	57	0	3293	103	0.0165074	0	0.953663	0.0298291	950	0.331579
2020_NC_GA	SAMN13223184	PT0319_base	pre-treatment_not-applicable	2020_NC_GA.SAMN13223184	0.151789	0.101042	6.89551	4.85272	3393	221	96.1852	6.26494	529	0	2075	196	0.188929	0	0.741071	0.07	1221	0.385749
2020_NC_GA	SAMN13223187	PT0360_base	pre-treatment_not-applicable	2020_NC_GA.SAMN13223187	0.266168	0.147259	2.84081	4.24973	48	146	1.47038	4.4724	4	0	26	1	0.129032	0	0.83871	0.0322581	40	0.025
2020_NC_GA	SAMN13223188	PT0364_base	pre-treatment_not-applicable	2020_NC_GA.SAMN13223188	0.215808	0.0549621	2.12363	2.42397	15	13	0.298225	0.258462	0	0	9	0	0	0	1	0	NA	NA
2020_NC_GA	SAMN13223189	PT0334_base	pre-treatment_not-applicable	2020_NC_GA.SAMN13223189	0.216879	0.173773	3.25691	2.5539	64	22	2.03599	0.699872	7	0	40	1	0.145833	0	0.833333	0.0208333	55	0.0727273
2020_NC_GA	SAMN13223194	Pt38_base	pre-treatment_not-applicable	2020_NC_GA.SAMN13223194	0.183583	0.0762237	7.20665	6.25998	6817	877	112.647	14.4919	296	256	2105	1200	0.0767436	0.0663728	0.545761	0.311123	1886	0.504772
2020_NC_GA	SAMN13223195	Pt35_base	pre-treatment_not-applicable	2020_NC_GA.SAMN13223195	0.429306	0.0943025	2.54207	3.73794	86	62	1.22489	0.883063	3	1	48	4	0.0535714	0.0178571	0.857143	0.0714286	61	0.0983607
2020_NC_GA	SAMN13223196	PT0294_base	pre-treatment_not-applicable	2020_NC_GA.SAMN13223196	0.437125	0.153428	3.59691	3.83717	596	93	20.9181	3.26406	22	0	461	28	0.0430528	0	0.902153	0.0547945	246	0.146341
2020_NC_GA	SAMN13223199	PT0308_base	pre-treatment_not-applicable	2020_NC_GA.SAMN13223199	0.390429	0.148724	4.06862	4.03181	792	114	32.3056	4.65005	159	2	544	20	0.21931	0.00275862	0.750345	0.0275862	365	0.145205
2020_NC_GA	SAMN13223200	Pt37_base	pre-treatment_not-applicable	2020_NC_GA.SAMN13223200	0.326468	0.0993288	4.9421	4.37008	1537	128	21.3075	1.77447	5	1	1216	3	0.00408163	0.000816327	0.992653	0.00244898	426	0.213615
2020_NC_GA	SAMN13223201	PT0344_base	pre-treatment_not-applicable	2020_NC_GA.SAMN13223201	0.601839	0.0845257	3.27656	4.27785	3749	107	107.972	3.08161	58	3	3292	72	0.0169343	0.000875912	0.961168	0.0210219	712	0.240169
2020_NC_GA	SAMN13223202	PT0035_base	pre-treatment_not-applicable	2020_NC_GA.SAMN13223202	0.150574	0.0548189	2.88907	2.78303	30	19	0.324808	0.205712	4	0	12	1	0.235294	0	0.705882	0.0588235	NA	NA
2020_NC_GA	SAMN13223205	PT0295_base	pre-treatment_not-applicable	2020_NC_GA.SAMN13223205	0.209623	0.222004	5.5619	3.97711	1138	166	34.4116	5.01962	379	43	611	55	0.348346	0.0395221	0.561581	0.0505515	477	0.180294
2017_Cell_NR	SAMN06124982	Pt26_On_AD467915-5	on-treatment_responding	2017_Cell_NR.SAMN06124982	0.0880456	0.0486717	1.46773	1.70455	5	6	0.257136	0.308563	0	0	3	0	0	0	1	0	NA	NA
2017_Cell_NR	SAMN06124995	Pt30_On_AD505620-6	on-treatment_responding	2017_Cell_NR.SAMN06124995	0.236495	0.19089	4.58022	4.21505	403	183	25.8864	11.7549	37	0	307	16	0.102778	0	0.852778	0.0444444	259	0.138996
2017_Cell_NR	SAMN06125000	Pt37_On_AD495183-5	on-treatment_responding	2017_Cell_NR.SAMN06125000	0.113389	0.106342	1.42695	2.72076	5	21	0.814366	3.42034	0	0	4	0	0	0	1	0	NA	NA
2017_Cell_NR	SAMN06125006	Pt94_On_AE373242-6	on-treatment_responding	2017_Cell_NR.SAMN06125006	0.485116	0.286487	1.18556	1.71093	10	11	0.91923	1.01115	2	0	6	0	0.25	0	0.75	0	NA	NA
2017_Cell_NR	SAMN06125007	Pt67_On_AD530366-6	on-treatment_responding	2017_Cell_NR.SAMN06125007	0.157566	0.217578	4.15697	1.87617	139	11	23.5798	1.86603	66	1	25	0	0.717391	0.0108696	0.271739	0	126	0.0396825
2017_Cell_NR	SAMN06125013	Pt101_On_AD681975-5	on-treatment_responding	2017_Cell_NR.SAMN06125013	0.132322	0.0760109	5.63448	5.32407	661	318	61.3812	29.5298	87	6	304	103	0.174	0.012	0.608	0.206	436	0.233945
2017_Cell_NR	SAMN06125016	Pt89_On_AE070987-5	on-treatment_responding	2017_Cell_NR.SAMN06125016	0.260866	0.285544	2.17633	1.98089	19	16	1.24683	1.04996	4	0	7	0	0.363636	0	0.636364	0	NA	NA
2017_Cell_NR	SAMN06125023	Pt49_On_AD681976-5	on-treatment_responding	2017_Cell_NR.SAMN06125023	0.338753	0.166283	4.17721	4.21015	554	156	37.2893	10.5002	40	2	423	7	0.0847458	0.00423729	0.896186	0.0148305	362	0.149171
2017_Cell_NR	SAMN06125025	Pt82_On_AD125218-6	on-treatment_responding	2017_Cell_NR.SAMN06125025	0.154253	0.0874536	5.23023	3.86382	485	69	28.7301	4.08738	21	0	375	2	0.0527638	0	0.942211	0.00502513	364	0.156593
2017_Cell_NR	SAMN06125028	Pt58_On_AE045812-10	on-treatment_responding	2017_Cell_NR.SAMN06125028	0.265659	0.131679	2.77889	3.73731	44	74	3.08531	5.18894	10	0	20	0	0.333333	0	0.666667	0	NA	NA
2017_Cell_NR	SAMN06125032	Pt2_On_AD174046-6	on-treatment_responding	2017_Cell_NR.SAMN06125032	0.0934852	0.136708	1.2567	3.11728	4	37	0.247558	2.28991	0	0	1	1	0	0	0.5	0.5	NA	NA
2017_Cell_NR	SAMN06125035	Pt65_On_AD796996-5	on-treatment_responding	2017_Cell_NR.SAMN06125035	0.191984	0.123897	3.88832	3.25347	123	41	11.6067	3.8689	14	1	67	11	0.150538	0.0107527	0.72043	0.11828	111	0.045045
2017_Cell_NR	SAMN06125039	Pt98_On_AE086717-6	on-treatment_responding	2017_Cell_NR.SAMN06125039	0.188356	0.164692	3.87895	3.10197	119	41	9.03253	3.11205	14	0	76	0	0.155556	0	0.844444	0	NA	NA
2017_Cell_NR	SAMN06125041	Pt87_On_AD495198-6	on-treatment_responding	2017_Cell_NR.SAMN06125041	0.14724	0.320735	4.94782	3.13489	331	101	28.4463	8.67999	102	4	156	14	0.369565	0.0144928	0.565217	0.0507246	274	0.131387
2017_Cell_NR	SAMN06125043	Pt79_On_AD733628-6	on-treatment_responding	2017_Cell_NR.SAMN06125043	0.374581	0.0854285	2.56068	3.19781	60	33	2.49261	1.37093	7	0	46	0	0.132075	0	0.867925	0	51	0.0196078
2017_Cell_NR	SAMN06125044	Pt77_On_AD733629-8	on-treatment_responding	2017_Cell_NR.SAMN06125044	0.120437	0.111244	6.40262	5.19349	1450	345	106.985	25.455	267	7	726	31	0.258972	0.00678952	0.704171	0.0300679	893	0.296753
2017_Cell_NR	SAMN06125046	Pt108_On_AE373243-6	on-treatment_responding	2017_Cell_NR.SAMN06125046	0.23568	0.0905555	3.83481	2.25988	151	12	16.6339	1.3219	17	0	112	3	0.128788	0	0.848485	0.0227273	116	0.0431034
2017_Cell_NR	SAMN06125054	Pt36_On_AD495182-6	on-treatment_responding	2017_Cell_NR.SAMN06125054	0.168688	0.168707	4.55265	2.95554	239	35	14.2427	2.08575	42	1	158	1	0.207921	0.0049505	0.782178	0.0049505	201	0.0945274
2017_Cell_NR	SAMN06125057	Pt48_On_E9047631-6	on-treatment_responding	2017_Cell_NR.SAMN06125057	0.159979	0.073551	4.53457	2.22153	221	11	14.3579	0.714647	22	0	140	12	0.126437	0	0.804598	0.0689655	184	0.141304
2017_Cell_NR	SAMN06125059	Pt38_On_E9414881-5	on-treatment_responding	2017_Cell_NR.SAMN06125059	0.162984	0.0536054	2.69425	1.03972	25	3	1.06128	0.127354	0	0	17	0	0	0	1	0	NA	NA
2017_Cell_NR	SAMN06125061	Pt18_On_E9261163-5	on-treatment_responding	2017_Cell_NR.SAMN06125061	0.164352	0.125677	5.52758	4.95126	746	288	57.2387	22.0975	16	3	508	55	0.0274914	0.00515464	0.872852	0.0945017	456	0.223684
2017_Cell_NR	SAMN06125065	Pt10_On_E9047632-6	on-treatment_responding	2017_Cell_NR.SAMN06125065	0.472298	0.139194	2.00879	2.20792	45	13	2.60294	0.75196	15	0	16	0	0.483871	0	0.516129	0	NA	NA
2018_Cell_MS	SAMN11281015	Post_P28_2	on-treatment_non-responding	2018_Cell_MS.SAMN11281015	NA	0.207621	NA	4.29512	NA	226	NA	1.86367	0	0	0	0	NA	NA	NA	NA	NA	NA
2018_Cell_MS	SAMN11281016	Post_P15	on-treatment_non-responding	2018_Cell_MS.SAMN11281016	0.649673	0.19317	1.08288	4.36628	22	224	0.190404	1.93866	2	1	13	3	0.105263	0.0526316	0.684211	0.157895	24	0.0416667
2018_Cell_MS	SAMN11281026	Post_P21	on-treatment_non-responding	2018_Cell_MS.SAMN11281026	0.315617	0.142213	4.26269	3.92413	507	97	8.73853	1.67187	339	0	67	33	0.77221	0	0.15262	0.0751708	318	0.138365
2018_Cell_MS	SAMN11281033	Post_P6	on-treatment_non-responding	2018_Cell_MS.SAMN11281033	0.447388	0.15553	2.76524	3.95392	149	108	1.30683	0.947232	8	0	127	0	0.0592593	0	0.940741	0	83	0.060241
2018_Cell_MS	SAMN11281038	Post_P30	on-treatment_non-responding	2018_Cell_MS.SAMN11281038	0.483709	0.185774	2.03999	4.11693	52	157	0.463592	1.39969	17	1	28	2	0.354167	0.0208333	0.583333	0.0416667	43	0.0232558
2018_Cell_MS	SAMN11281039	Post_P11	on-treatment_non-responding	2018_Cell_MS.SAMN11281039	0.418592	0.226021	0.638742	3.975	3	170	0.0271249	1.53708	0	0	0	2	0	0	0	1	NA	NA
2018_Cell_MS	SAMN11281045	Post_P23	on-treatment_non-responding	2018_Cell_MS.SAMN11281045	0.595513	0.192165	1.4921	4.41044	40	235	0.399264	2.34568	11	0	16	5	0.34375	0	0.5	0.15625	26	0.0769231
2018_Cell_MS	SAMN11281053	Post_P14	on-treatment_non-responding	2018_Cell_MS.SAMN11281053	0.12944	0.149635	2.96094	4.29966	30	157	0.273581	1.43174	3	1	2	21	0.111111	0.037037	0.0740741	0.777778	NA	NA
2018_Cell_MS	SAMN11281059	Post_P20	on-treatment_non-responding	2018_Cell_MS.SAMN11281059	0.547611	0.276419	1.6456	3.68129	38	162	0.3895	1.6605	12	0	6	18	0.333333	0	0.166667	0.5	37	0.108108
2018_Cell_MS	SAMN11281070	Post_P2	on-treatment_non-responding	2018_Cell_MS.SAMN11281070	0.863263	0.326114	0.637666	3.83693	106	297	0.480739	1.34698	1	0	100	1	0.00980392	0	0.980392	0.00980392	38	0.0789474
2018_Cell_MS	SAMN11281071	Post_P13	on-treatment_non-responding	2018_Cell_MS.SAMN11281071	0.432075	0.173742	3.17949	5.21362	270	550	1.02411	2.08614	9	9	53	176	0.0364372	0.0364372	0.214575	0.712551	236	0.0805085
2018_Cell_MS	SAMN11281075	Post_P28	on-treatment_non-responding	2018_Cell_MS.SAMN11281075	0.050548	0.19889	0.65811	2.66946	2	28	0.0164798	0.230718	0	0	2	0	0	0	1	0	NA	NA
2018_Cell_MS	SAMN11281078	Post_P3	on-treatment_non-responding	2018_Cell_MS.SAMN11281078	NA	0.170295	NA	4.40839	NA	203	NA	1.66905	0	0	0	0	NA	NA	NA	NA	NA	NA
2018_Cell_MS	SAMN11281079	Post_P12	on-treatment_non-responding	2018_Cell_MS.SAMN11281079	0.934628	0.238192	0.0906254	3.9851	4	187	0.0363644	1.70003	3	0	1	0	0.75	0	0.25	0	NA	NA
2018_Cell_MS	SAMN11281080	Post_P3_2	on-treatment_non-responding	2018_Cell_MS.SAMN11281080	0.021929	0.242664	0.677947	3.84833	2	161	0.0186628	1.50236	0	0	2	0	0	0	1	0	NA	NA
2018_Cell_MS	SAMN11281083	Post_P1_2	on-treatment_non-responding	2018_Cell_MS.SAMN11281083	0.598415	0.208861	1.61652	4.2707	56	221	0.460152	1.81596	2	1	30	13	0.0434783	0.0217391	0.652174	0.282609	NA	NA
2018_Cell_MS	SAMN11281087	Post_P23_2	on-treatment_non-responding	2018_Cell_MS.SAMN11281087	0.535608	0.183997	2.14322	4.48235	101	243	1.07282	2.58113	0	0	78	4	0	0	0.95122	0.0487805	56	0.0178571
2018_Cell_MS	SAMN11281064	Post_P7	on-treatment_responding	2018_Cell_MS.SAMN11281064	0.862068	0.122905	0.342749	4.4623	12	162	0.11198	1.51173	0	0	9	3	0	0	0.75	0.25	NA	NA
2018_Cell_MS	SAMN11281077	Post_P1	on-treatment_responding	2018_Cell_MS.SAMN11281077	0.58957	0.183132	1.05273	4.44927	13	232	0.12783	2.28127	0	0	13	0	0	0	1	0	NA	NA
2018_Cell_MS	SAMN11281084	Post_P4	on-treatment_responding	2018_Cell_MS.SAMN11281084	0.406757	0.139837	3.3533	5.56461	285	645	1.17448	2.65804	10	15	73	162	0.0384615	0.0576923	0.280769	0.623077	226	0.0973451
2018_Cell_MS	SAMN11281098	Post_P18	on-treatment_responding	2018_Cell_MS.SAMN11281098	0.378399	0.164534	3.17386	4.12857	165	140	2.20993	1.87509	4	15	18	117	0.025974	0.0974026	0.116883	0.75974	166	0.10241
2018_Cell_MS	SAMN11281014	Pre_P3	pre-treatment_not-applicable	2018_Cell_MS.SAMN11281014	0.166331	0.182615	2.25762	3.98491	15	131	0.232494	2.03044	2	0	3	8	0.153846	0	0.230769	0.615385	15	0.0666667
2018_Cell_MS	SAMN11281024	Pre_P35	pre-treatment_not-applicable	2018_Cell_MS.SAMN11281024	0.568575	0.205454	2.05819	3.66692	118	101	1.3261	1.13505	8	2	56	31	0.0824742	0.0206186	0.57732	0.319588	77	0.0909091
2018_Cell_MS	SAMN11281027	Pre_P29	pre-treatment_not-applicable	2018_Cell_MS.SAMN11281027	0.659867	0.202497	1.09485	3.52404	25	83	0.479867	1.59316	4	0	12	7	0.173913	0	0.521739	0.304348	18	0.0555556
2018_Cell_MS	SAMN11281028	Pre_P20	pre-treatment_not-applicable	2018_Cell_MS.SAMN11281028	0.35357	0.170638	3.32372	4.50289	171	228	1.67839	2.23786	5	1	141	0	0.0340136	0.00680272	0.959184	0	131	0.0610687
2018_Cell_MS	SAMN11281029	Pre_P33	pre-treatment_not-applicable	2018_Cell_MS.SAMN11281029	0.5179	0.147687	2.19542	4.94264	95	330	0.867435	3.01319	10	3	37	35	0.117647	0.0352941	0.435294	0.411765	84	0.047619
2018_Cell_MS	SAMN11281032	Pre_P24	pre-treatment_not-applicable	2018_Cell_MS.SAMN11281032	0.0755061	0.133405	2.50358	4.79863	15	254	0.158805	2.6891	1	1	4	8	0.0714286	0.0714286	0.285714	0.571429	NA	NA
2018_Cell_MS	SAMN11281043	Pre_P1	pre-treatment_not-applicable	2018_Cell_MS.SAMN11281043	NA	0.175155	NA	4.34941	NA	195	NA	2.41438	0	0	0	0	NA	NA	NA	NA	NA	NA
2018_Cell_MS	SAMN11281044	Pre_P2	pre-treatment_not-applicable	2018_Cell_MS.SAMN11281044	0.534291	0.213117	1.19452	3.95837	13	153	0.170039	2.00122	1	0	11	0	0.0833333	0	0.916667	0	16	0.0625
2018_Cell_MS	SAMN11281046	Pre_P27	pre-treatment_not-applicable	2018_Cell_MS.SAMN11281046	0.596393	0.201059	1.44633	4.46984	36	269	0.380052	2.83983	0	0	35	0	0	0	1	0	NA	NA
2018_Cell_MS	SAMN11281054	Pre_P7	pre-treatment_not-applicable	2018_Cell_MS.SAMN11281054	0.129117	0.161272	3.77156	4.77267	76	296	0.732891	2.85442	0	1	3	66	0	0.0142857	0.0428571	0.942857	73	0.0547945
2018_Cell_MS	SAMN11281058	Pre_P6	pre-treatment_not-applicable	2018_Cell_MS.SAMN11281058	0.384396	0.13804	4.06542	3.82939	738	85	8.11543	0.934704	59	0	564	11	0.0930599	0	0.88959	0.0173502	277	0.140794
2018_Cell_MS	SAMN11281063	Pre_P25	pre-treatment_not-applicable	2018_Cell_MS.SAMN11281063	NA	0.248438	NA	3.92342	NA	185	NA	1.71853	0	0	0	1	0	0	0	1	NA	NA
2018_Cell_MS	SAMN11281065	Pre_P28	pre-treatment_not-applicable	2018_Cell_MS.SAMN11281065	0.106604	0.159212	1.23851	4.74662	4	283	0.0421716	2.98364	0	1	1	2	0	0.25	0.25	0.5	NA	NA
2018_Cell_MS	SAMN11281076	Pre_P26	pre-treatment_not-applicable	2018_Cell_MS.SAMN11281076	0.374074	0.141256	3.45853	4.0968	251	118	2.36472	1.1117	27	9	45	148	0.117904	0.0393013	0.196507	0.646288	209	0.138756
2018_Cell_MS	SAMN11281088	Pre_P4	pre-treatment_not-applicable	2018_Cell_MS.SAMN11281088	0.140659	0.173845	2.13538	4.04637	12	134	0.101894	1.13782	2	2	3	5	0.166667	0.166667	0.25	0.416667	NA	NA
2018_Cell_MS	SAMN11281089	Pre_P15	pre-treatment_not-applicable	2018_Cell_MS.SAMN11281089	0.446186	0.186823	1.21685	4.18108	9	171	0.0771892	1.4666	1	1	5	2	0.111111	0.111111	0.555556	0.222222	NA	NA
2018_Cell_MS	SAMN11281096	Pre_P12	pre-treatment_not-applicable	2018_Cell_MS.SAMN11281096	0.640302	0.286484	0.949263	3.38558	14	115	0.132463	1.08809	7	1	0	3	0.636364	0.0909091	0	0.272727	11	0.0909091
2018_Cell_MS	SAMN11281099	Pre_P31	pre-treatment_not-applicable	2018_Cell_MS.SAMN11281099	0.631437	0.260003	1.08521	3.43683	19	104	0.238474	1.30533	0	0	16	2	0	0	0.888889	0.111111	24	0.0416667
2017_Cell_NR	SAMN06125074	Pt4_On_E9047643-7	on-treatment_responding	2017_Cell_NR.SAMN06125074	0.431577	0.167371	3.74608	3.99311	728	121	55.904	9.29174	141	2	455	15	0.230016	0.00326264	0.742251	0.0244698	438	0.205479
2017_Cell_NR	SAMN06125076	Pt3_On_E9047638-6	on-treatment_responding	2017_Cell_NR.SAMN06125076	0.194185	0.0526626	4.6681	3.25314	328	31	23.8208	2.25136	106	0	135	44	0.37193	0	0.473684	0.154386	247	0.1417
2017_Cell_NR	SAMN06125084	Pt34_On_AD485757-6	on-treatment_responding	2017_Cell_NR.SAMN06125084	0.168508	0.153073	3.82081	3.62202	99	72	12.3435	8.97712	25	1	55	0	0.308642	0.0123457	0.679012	0	87	0.0804598
2017_Cell_NR	SAMN06125087	Pt44_On_AD167376-6	on-treatment_responding	2017_Cell_NR.SAMN06125087	0.690545	0.148457	1.14154	3.34812	40	51	2.7146	3.46111	2	0	35	0	0.0540541	0	0.945946	0	21	0.047619
2017_Cell_NR	SAMN06125093	Pt92_On_AE148750-5	on-treatment_responding	2017_Cell_NR.SAMN06125093	0.18272	0.113222	3.33249	4.98083	59	275	4.5854	21.3726	5	0	35	5	0.111111	0	0.777778	0.111111	58	0.0344828
2017_Cell_NR	SAMN06125104	Pt68_On_AD635729-6	on-treatment_responding	2017_Cell_NR.SAMN06125104	0.171534	0.0536054	4.46843	1.03972	220	3	13.0197	0.177541	12	0	150	10	0.0697674	0	0.872093	0.0581395	162	0.123457
2020_NC_GA	SAMN13223147	PT0343_tx	on-treatment_responding	2020_NC_GA.SAMN13223147	0.183972	0.173546	6.47595	6.40908	2796	2333	43.345	36.1673	1084	3	1337	151	0.420971	0.00116505	0.519223	0.0586408	1046	0.360421
2020_NC_GA	SAMN13223148	PT0284_tx	on-treatment_responding	2020_NC_GA.SAMN13223148	0.196929	0.146746	4.3055	5.57869	213	691	4.87391	15.8116	50	0	96	4	0.333333	0	0.64	0.0266667	170	0.111765
2020_NC_GA	SAMN13223149	PT0349_tx	on-treatment_responding	2020_NC_GA.SAMN13223149	0.657733	0.332893	2.942	4.26855	5408	601	153.957	17.1095	1268	10	3392	335	0.253347	0.001998	0.677722	0.0669331	1222	0.351882
2020_NC_GA	SAMN13223155	PT0270_tx1	on-treatment_responding	2020_NC_GA.SAMN13223155	0.228596	0.118102	5.83348	4.92075	1924	265	41.3128	5.69018	257	5	1374	65	0.151088	0.00293945	0.80776	0.0382128	802	0.285536
2020_NC_GA	SAMN13223156	PT0089_tx	on-treatment_responding	2020_NC_GA.SAMN13223156	0.241494	0.168451	6.95022	4.98841	9538	403	271.944	11.4902	5873	321	2902	209	0.631166	0.0344976	0.311875	0.022461	1451	0.41144
2020_NC_GA	SAMN13223158	PT0350_tx	on-treatment_responding	2020_NC_GA.SAMN13223158	0.23752	0.140467	6.16079	5.3278	3229	492	58.2574	8.87662	310	0	2130	245	0.115456	0	0.793296	0.0912477	1229	0.404394
2020_NC_GA	SAMN13223166	PT0270_tx2	on-treatment_responding	2020_NC_GA.SAMN13223166	0.288127	0.0787672	6.89557	7.24496	16099	2603	352.597	57.0104	2414	172	9013	1146	0.189408	0.0134955	0.707179	0.0899176	2549	0.572774
2020_NC_GA	SAMN13223176	PT0344_tx1	on-treatment_responding	2020_NC_GA.SAMN13223176	0.398864	0.0728654	5.28287	5.25993	6556	291	149.544	6.63778	122	4	6034	131	0.0193928	0.000635829	0.959148	0.0208234	851	0.285546
2020_NC_GA	SAMN13223178	PT0294_tx2	on-treatment_responding	2020_NC_GA.SAMN13223178	0.296649	0.129632	5.46103	5.61153	2355	631	51.7292	13.8603	230	3	1443	269	0.118252	0.00154242	0.741902	0.138303	883	0.338618
2020_NC_GA	SAMN13223179	PT0345_tx	on-treatment_responding	2020_NC_GA.SAMN13223179	0.22478	0.167547	5.82731	5.06696	1839	440	62.0344	14.8424	342	5	1077	194	0.211372	0.00309023	0.665637	0.119901	767	0.294654
2020_NC_GA	SAMN13223182	PT0310_tx3	on-treatment_responding	2020_NC_GA.SAMN13223182	0.190937	0.216519	4.32228	4.2907	209	239	3.77022	4.3114	13	0	135	1	0.0872483	0	0.90604	0.00671141	161	0.111801
2020_NC_GA	SAMN13223185	PT0325_tx	on-treatment_responding	2020_NC_GA.SAMN13223185	0.205216	0.113503	6.59119	4.72315	3996	206	152.546	7.86396	871	12	2454	49	0.257236	0.003544	0.724749	0.0144714	1464	0.424863
2020_NC_GA	SAMN13223190	PT0270_tx3	on-treatment_responding	2020_NC_GA.SAMN13223190	0.141877	0.0738235	6.67824	4.99123	2398	219	43.476	3.9705	622	24	1246	199	0.297465	0.0114778	0.595887	0.0951698	979	0.353422
2020_NC_GA	SAMN13223191	PT0294_tx1	on-treatment_responding	2020_NC_GA.SAMN13223191	0.345725	0.213243	4.62453	4.11139	1174	186	35.8077	5.67311	253	3	636	63	0.264921	0.00314136	0.665969	0.0659686	560	0.253571
2020_NC_GA	SAMN13223192	PT0294_tx3	on-treatment_responding	2020_NC_GA.SAMN13223192	0.265739	0.145307	6.2004	5.40997	4649	561	163.135	19.6857	742	15	2784	401	0.188229	0.00380518	0.70624	0.101725	1305	0.409962
2020_NC_GA	SAMN13223198	PT0310_tx2	on-treatment_responding	2020_NC_GA.SAMN13223198	0.153226	0.247106	4.75305	4.0943	274	230	9.66584	8.11367	37	0	175	7	0.16895	0	0.799087	0.0319635	178	0.140449
2017_Cell_NR	SAMN06124985	Pt13_On_AD314067-6	on-treatment_non-responding	2017_Cell_NR.SAMN06124985	0.320383	0.0950691	3.0877	3.36053	94	41	10.3638	4.52037	17	0	43	0	0.283333	0	0.716667	0	77	0.0649351
2017_Cell_NR	SAMN06124986	Pt11_On_AD314068-6	on-treatment_non-responding	2017_Cell_NR.SAMN06124986	0.172221	0.133673	3.77827	2.82258	96	26	9.59813	2.59949	16	0	47	3	0.242424	0	0.712121	0.0454545	82	0.0853659
2017_Cell_NR	SAMN06124988	Pt8_On_AD167380-7	on-treatment_non-responding	2017_Cell_NR.SAMN06124988	0.363712	0.0933514	1.58112	2.95395	12	26	0.622686	1.34915	2	1	8	0	0.181818	0.0909091	0.727273	0	NA	NA
2017_Cell_NR	SAMN06124991	Pt31_On_AD467932-6	on-treatment_non-responding	2017_Cell_NR.SAMN06124991	0.229271	0.113722	5.39536	4.44081	1097	150	51.7272	7.073	71	0	768	17	0.0829439	0	0.897196	0.0198598	571	0.241681
2017_Cell_NR	SAMN06124996	Pt27_On_AD467934-5	on-treatment_non-responding	2017_Cell_NR.SAMN06124996	0.174188	0.065112	4.05693	2.70217	136	18	7.50767	0.993662	34	1	44	2	0.419753	0.0123457	0.54321	0.0246914	129	0.0387597
2017_Cell_NR	SAMN06124998	Pt46_On_AD781834-6	on-treatment_non-responding	2017_Cell_NR.SAMN06124998	0.235833	0.0967556	1.58904	2.44603	8	15	1.08359	2.03172	3	0	4	0	0.428571	0	0.571429	0	NA	NA
2017_Cell_NR	SAMN06125010	Pt52_On_AD530365-6	on-treatment_non-responding	2017_Cell_NR.SAMN06125010	0.248542	0.0476286	3.30224	2.28369	81	11	5.08453	0.690492	14	1	27	6	0.291667	0.0208333	0.5625	0.125	73	0.0821918
2017_Cell_NR	SAMN06125011	Pt47_On_AD530367-6	on-treatment_non-responding	2017_Cell_NR.SAMN06125011	0.340482	0.204123	0.914286	2.10037	4	14	0.218873	0.766056	0	0	2	0	0	0	1	0	NA	NA
2017_Cell_NR	SAMN06125015	Pt93_On_AE070988-5	on-treatment_non-responding	2017_Cell_NR.SAMN06125015	NA	0.0746779	NA	1.80059	NA	7	NA	0.46369	0	0	0	0	NA	NA	NA	NA	NA	NA
2017_Cell_NR	SAMN06125018	Pt85_On_AE070989-10	on-treatment_non-responding	2017_Cell_NR.SAMN06125018	0.555791	0.0753065	1.6496	2.03176	41	9	2.13565	0.468801	7	0	27	2	0.194444	0	0.75	0.0555556	34	0.0294118
2017_Cell_NR	SAMN06125034	Pt1_On_AD174047-6	on-treatment_non-responding	2017_Cell_NR.SAMN06125034	0.124616	0.114205	2.62242	1.84196	20	8	1.55564	0.622256	1	0	9	3	0.0769231	0	0.692308	0.230769	NA	NA
2017_Cell_NR	SAMN06125038	Pt62_On_AD635728-5	on-treatment_non-responding	2017_Cell_NR.SAMN06125038	0.493585	0.18248	0.702041	0.898137	4	3	0.380392	0.285294	0	0	3	0	0	0	1	0	NA	NA
2017_Cell_NR	SAMN06125047	Pt84_On_AD495199-6	on-treatment_non-responding	2017_Cell_NR.SAMN06125047	NA	NA	NA	NA	NA	NA	NA	NA	0	0	0	0	NA	NA	NA	NA	NA	NA
2017_Cell_NR	SAMN06125060	Pt32_On_E9414883-5	on-treatment_non-responding	2017_Cell_NR.SAMN06125060	0.295627	0.0372363	2.63271	1.87345	42	7	3.19228	0.532047	3	0	25	1	0.103448	0	0.862069	0.0344828	36	0.0277778
2017_Cell_NR	SAMN06125064	Pt17_On_E9261162-5	on-treatment_non-responding	2017_Cell_NR.SAMN06125064	NA	NA	NA	NA	NA	NA	NA	NA	0	0	0	0	NA	NA	NA	NA	NA	NA
2017_Cell_NR	SAMN06125067	Pt9_On_E9047644-7	on-treatment_non-responding	2017_Cell_NR.SAMN06125067	0.100343	NA	1.87078	NA	8	NA	0.338206	NA	2	0	2	0	0.5	0	0.5	0	NA	NA
2017_Cell_NR	SAMN06125071	Pt5_On_E9047635-6	on-treatment_non-responding	2017_Cell_NR.SAMN06125071	0.223733	0.242156	2.32549	2.10119	20	16	1.45762	1.16609	0	0	16	0	0	0	1	0	18	0.0555556
2017_Cell_NR	SAMN06125085	Pt106_On_AD513626-6	on-treatment_non-responding	2017_Cell_NR.SAMN06125085	0.615491	0.111986	1.01474	2.6147	14	19	1.02033	1.38473	4	0	5	2	0.363636	0	0.454545	0.181818	11	0.0909091
2017_Cell_NR	SAMN06125089	Pt28_On_AD167375-7	on-treatment_non-responding	2017_Cell_NR.SAMN06125089	0.419601	0.36816	3.16874	2.12759	235	29	17.5025	2.15989	5	0	195	9	0.0239234	0	0.933014	0.0430622	124	0.0645161
2017_Cell_NR	SAMN06125092	Pt103_On_AE134059-6	on-treatment_non-responding	2017_Cell_NR.SAMN06125092	0.473151	0.044283	1.15761	2.37487	9	12	0.587954	0.783939	0	0	6	1	0	0	0.857143	0.142857	NA	NA
2017_Cell_NR	SAMN06125101	Pt78_On_AE148748-6	on-treatment_non-responding	2017_Cell_NR.SAMN06125101	NA	0.188722	NA	0.562335	NA	2	NA	0.397537	0	0	0	0	NA	NA	NA	NA	NA	NA
2020_NC_GA	SAMN13223150	PT0328_tx	on-treatment_non-responding	2020_NC_GA.SAMN13223150	0.161408	0.126891	4.53441	3.6447	223	65	3.44274	1.00349	50	0	110	14	0.287356	0	0.632184	0.0804598	165	0.133333
2020_NC_GA	SAMN13223151	PT0360_tx	on-treatment_non-responding	2020_NC_GA.SAMN13223151	0.241066	0.0673002	3.85645	4.26683	161	97	3.99318	2.40583	62	0	73	10	0.427586	0	0.503448	0.0689655	118	0.0847458
2020_NC_GA	SAMN13223152	PT0319_tx	on-treatment_non-responding	2020_NC_GA.SAMN13223152	0.292406	0.123956	5.76375	4.09361	3448	107	146.315	4.54052	447	1	2405	116	0.150556	0.000336814	0.810037	0.0390704	1123	0.365984
2020_NC_GA	SAMN13223154	PT0329_tx	on-treatment_non-responding	2020_NC_GA.SAMN13223154	0.226183	0.134598	3.9224	4.27651	159	140	5.17792	4.55918	32	0	88	2	0.262295	0	0.721311	0.0163934	103	0.0679612
2020_NC_GA	SAMN13223157	PT0364_tx	on-treatment_non-responding	2020_NC_GA.SAMN13223157	0.125818	0.213072	3.94331	3.13904	91	54	3.3176	1.96869	21	0	30	4	0.381818	0	0.545455	0.0727273	83	0.0481928
2020_NC_GA	SAMN13223160	PT0158_tx3	on-treatment_non-responding	2020_NC_GA.SAMN13223160	0.103857	0.102793	3.52348	3.05158	51	30	1.64551	0.967949	8	0	24	3	0.228571	0	0.685714	0.0857143	47	0.0425532
2020_NC_GA	SAMN13223161	PT0247_tx	on-treatment_non-responding	2020_NC_GA.SAMN13223161	0.364869	0.156792	3.18241	4.81787	150	303	2.95591	5.97095	35	1	86	1	0.284553	0.00813008	0.699187	0.00813008	117	0.0683761
2020_NC_GA	SAMN13223162	PT0310_tx1	on-treatment_non-responding	2020_NC_GA.SAMN13223162	0.114855	0.662422	4.21522	1.08662	117	25	2.49362	0.532824	6	0	80	2	0.0681818	0	0.909091	0.0227273	93	0.11828
2020_NC_GA	SAMN13223165	PT0204_tx	on-treatment_non-responding	2020_NC_GA.SAMN13223165	0.189612	0.0817275	5.33623	4.16216	724	93	15.657	2.01118	174	0	394	73	0.271451	0	0.614665	0.113885	435	0.209195
2020_NC_GA	SAMN13223171	PT0353_tx	on-treatment_non-responding	2020_NC_GA.SAMN13223171	0.228978	0.0749294	5.1305	4.05368	776	80	16.0326	1.65284	176	1	398	25	0.293333	0.00166667	0.663333	0.0416667	486	0.216049
2020_NC_GA	SAMN13223172	PT0112_tx	on-treatment_non-responding	2020_NC_GA.SAMN13223172	0.131454	NA	3.43184	NA	52	NA	1.09144	NA	1	0	30	0	0.0322581	0	0.967742	0	NA	NA
2020_NC_GA	SAMN13223174	PT0375_tx	on-treatment_non-responding	2020_NC_GA.SAMN13223174	0.128389	0.0438895	5.12554	3.57363	358	42	3.49038	0.409485	145	0	140	26	0.466238	0	0.450161	0.0836013	201	0.134328
2020_NC_GA	SAMN13223186	PT0300_tx2	on-treatment_non-responding	2020_NC_GA.SAMN13223186	0.24388	0.121882	6.04388	4.00804	2961	96	652.884	21.1675	558	3	2007	122	0.207435	0.00111524	0.746097	0.0453532	830	0.291566
2020_NC_GA	SAMN13223193	PT0158_tx4	on-treatment_non-responding	2020_NC_GA.SAMN13223193	0.155945	0.140767	3.58597	3.83726	70	87	1.70711	2.12169	6	0	37	3	0.130435	0	0.804348	0.0652174	61	0.0327869
2020_NC_GA	SAMN13223197	PT0300_tx1	on-treatment_non-responding	2020_NC_GA.SAMN13223197	0.129602	0.0910501	6.84149	3.70628	2592	59	53.641	1.22099	355	1	1969	46	0.149726	0.000421763	0.830451	0.0194011	955	0.317277
2020_NC_GA	SAMN13223203	PT0158_tx2	on-treatment_non-responding	2020_NC_GA.SAMN13223203	0.0174581	0.0480787	2.26239	2.98474	10	23	0.266717	0.613449	2	0	2	0	0.5	0	0.5	0	NA	NA
2020_NC_GA	SAMN13223204	PT0344_tx2	on-treatment_non-responding	2020_NC_GA.SAMN13223204	0.251459	0.0176112	4.27449	1.58109	302	5	6.0216	0.0996953	9	0	246	8	0.0342205	0	0.935361	0.0304183	163	0.128834

## Sheet: B
Supp. Table 4: Univariate and multivariate survival analyses of B cell, T cell and TLS-related gene/gene sets
B) Univariate CoxPH analysis of survival of B cell, T cell and TLS-related gene/gene sets (bulk RNA-seq cohorts)
		ICI.OT	ICI.OT	ICI.OT	ICI.OT	ICI.OT	ICI.PT	ICI.PT	ICI.PT	ICI.PT	ICI.PT	MAPKi.OT	MAPKi.OT	MAPKi.OT	MAPKi.OT	MAPKi.OT	MAPKi.PT	MAPKi.PT	MAPKi.PT	MAPKi.PT	MAPKi.PT
Variable	clusterID	HR	HR.lowerCI	HR.upperCI	HR.P	logRank.P	HR	HR.lowerCI	HR.upperCI	HR.P	logRank.P	HR	HR.lowerCI	HR.upperCI	HR.P	logRank.P	HR	HR.lowerCI	HR.upperCI	HR.P	logRank.P
IGH.clonality	1	1.54066	0.829123	2.86281	0.171561	0.168321	1.28783	0.714784	2.32029	0.399715	0.398469	0.809698	0.294073	2.22941	0.68291	0.682446	0.509887	0.256837	1.01226	0.0542114	0.0501879
TRB.clonality	2	0.605341	0.321659	1.13921	0.119718	0.116181	1.32717	0.727135	2.42237	0.356521	0.354928	0.262404	0.078345	0.87888	0.0300595	0.020807	1.16145	0.585517	2.3039	0.668441	0.668177
IGH.diversity	3	0.434274	0.230398	0.818557	0.00990769	0.00804284	0.591862	0.32581	1.07517	0.0850684	0.0815614	0.792805	0.288421	2.17924	0.652681	0.652045	0.929277	0.471585	1.83118	0.832155	0.83212
TRB.diversity	4	0.857007	0.456383	1.60931	0.631243	0.63091	0.570992	0.310967	1.04844	0.0707021	0.0671112	0.530395	0.201923	1.3932	0.198102	0.191172	0.418173	0.209098	0.836299	0.0136822	0.0112844
CD3D	5	0.335503	0.181151	0.621371	0.0005143	0.000278779	0.716472	0.404853	1.26795	0.252283	0.250102	0.727828	0.279029	1.89849	0.516046	0.514349	0.594523	0.304355	1.16134	0.127975	0.123957
CD8 T cells	5	0.34556	0.186359	0.640761	0.000744229	0.00043124	0.764667	0.433229	1.34967	0.354666	0.353229	0.553327	0.210148	1.45693	0.230882	0.22468	0.647772	0.332773	1.26094	0.201353	0.197927
CD8B	5	0.34556	0.186359	0.640761	0.000744229	0.00043124	0.764667	0.433229	1.34967	0.354666	0.353229	0.553327	0.210148	1.45693	0.230882	0.22468	0.647772	0.332773	1.26094	0.201353	0.197927
CXCL13	5	0.447059	0.245003	0.815752	0.00870009	0.0071112	0.828162	0.469869	1.45966	0.514376	0.513756	0.717228	0.265633	1.93657	0.511937	0.510056	0.939662	0.482292	1.83077	0.854889	0.854867
GZMB	5	0.388682	0.211595	0.713977	0.00232013	0.00161919	0.999958	0.566062	1.76644	0.999885	0.999885	0.883761	0.339067	2.30348	0.800415	0.800294	0.61375	0.314329	1.19839	0.152754	0.148902
IFNG	5	0.470974	0.258316	0.858702	0.0140077	0.0119642	0.894448	0.507413	1.5767	0.69974	0.699592	0.204271	0.06176	0.675627	0.00925617	0.00425883	0.894452	0.458829	1.74367	0.743284	0.743161
PDCD1	5	0.421582	0.229152	0.775607	0.00548755	0.00426047	0.898411	0.509603	1.58386	0.711148	0.711017	0.568355	0.216091	1.49487	0.252154	0.246352	0.651385	0.333396	1.27267	0.209702	0.206421
PRF1	5	0.575239	0.316672	1.04493	0.0694236	0.0660443	0.764658	0.432054	1.3533	0.356928	0.355495	0.568355	0.216091	1.49487	0.252154	0.246352	0.631737	0.323594	1.23331	0.178434	0.174812
B lineage	6	0.314593	0.167805	0.589784	0.000310263	0.000144743	0.895034	0.507264	1.57923	0.701892	0.701749	0.579004	0.220081	1.52328	0.268206	0.262729	0.708646	0.362623	1.38485	0.3137	0.311437
CD19	6	0.306442	0.163063	0.575892	0.00023848	0.00010618	0.879975	0.498638	1.55294	0.659071	0.658857	0.604453	0.229406	1.59265	0.308464	0.303797	0.687436	0.351724	1.34357	0.273002	0.270352
CD40LG	6	0.58307	0.320642	1.06028	0.0770421	0.0735635	0.766612	0.434183	1.35356	0.35953	0.358128	0.54474	0.207553	1.42972	0.217257	0.210687	0.549679	0.281284	1.07417	0.0800061	0.0758312
CD79A	6	0.312053	0.166358	0.585348	0.000284908	0.000130778	0.81908	0.463436	1.44765	0.492195	0.491489	0.604453	0.229406	1.59265	0.308464	0.303797	0.685027	0.351917	1.33344	0.265629	0.262864
MS4A1	6	0.309655	0.165124	0.580691	0.000257915	0.000115708	0.725189	0.410868	1.27997	0.267662	0.265615	0.475842	0.180864	1.25191	0.132389	0.124377	0.84228	0.431475	1.64421	0.615012	0.6146
TLS_7_GENE_SIGNATURE_Cabrita	6	0.380222	0.205833	0.702361	0.00201283	0.00136464	0.616748	0.34843	1.09169	0.0971463	0.0939517	0.818249	0.314114	2.13149	0.681341	0.680851	0.621929	0.318054	1.21613	0.165117	0.161398
CXCR5	7	0.51995	0.284125	0.951513	0.0339084	0.0309318	0.853828	0.484367	1.5051	0.584819	0.584431	0.496824	0.186502	1.32349	0.161719	0.154461	1.57807	0.745713	3.3395	0.232949	0.229405
CD40	8	0.666712	0.366852	1.21167	0.183507	0.180625	0.901258	0.511275	1.58871	0.719261	0.71914	1.52004	0.570831	4.04764	0.402046	0.399104	0.935665	0.474528	1.84492	0.847768	0.847742
DER_IFN_GAMMA_RESPONSE_UP	9	0.615301	0.338422	1.11871	0.11134	0.107904	0.831975	0.467808	1.47963	0.531173	0.530604	1.11051	0.420155	2.93516	0.832604	0.832536	0.70217	0.354108	1.39235	0.311389	0.309094
HALLMARK_INTERFERON_GAMMA_RESPONSE	9	0.487799	0.266609	0.892496	0.0198617	0.0174159	0.722156	0.407943	1.27839	0.263949	0.261862	0.593441	0.227701	1.54665	0.285663	0.2804	0.84321	0.423783	1.67775	0.627086	0.626716
SANA_RESPONSE_TO_IFNG_UP	9	0.664349	0.36652	1.20419	0.17777	0.174801	0.822102	0.464359	1.45545	0.501483	0.500806	0.92044	0.34995	2.42094	0.866565	0.86653	0.701747	0.360771	1.36499	0.296775	0.294308
TLS_9_GENE_SIGNATURE_Cabrita	10	0.280305	0.147697	0.531974	9.99564e-05	3.72629e-05	0.75832	0.428491	1.34203	0.342176	0.340646	0.527827	0.200108	1.39225	0.196618	0.189789	0.52804	0.266924	1.04459	0.0665609	0.0626041

## Sheet: C
Supp. Table 4: Univariate and multivariate survival analyses of B cell, T cell and TLS-related gene/gene sets
C) Multivariate CoxPH analysis of survival of significant B cell, T cell and TLS-related gene/gene sets (ICI-OT only, pairwise independent)
Treatment.Time	Concordance	V1	V2	Batch.HR	Batch.HR.P	V1.HR	V1.HR.P	V2.HR	V2.HR.P
ICI-OT	0.663614	TLS_9_GENE_SIGNATURE_Cabrita	CD19	0.838125	0.585197	0.341973	0.0548526	0.934394	0.521012
ICI-OT	0.672771	TLS_9_GENE_SIGNATURE_Cabrita	CD3D	0.800743	0.492028	0.512866	0.220484	0.838855	0.0660376
ICI-OT	0.673961	TLS_9_GENE_SIGNATURE_Cabrita	IGH.diversity	0.586869	0.199547	0.35085	0.0322289	0.873113	0.293579
ICI-OT	0.668916	TLS_9_GENE_SIGNATURE_Cabrita	HALLMARK_INTERFERON_GAMMA_RESPONSE	0.837372	0.582189	0.440636	0.0987954	0.428446	0.0892641
ICI-OT	0.655663	TLS_9_GENE_SIGNATURE_Cabrita	CXCR5	0.809441	0.51835	0.317089	0.031964	0.934768	0.633566
ICI-OT	0.68	CD19	CD3D	0.791123	0.468857	0.938694	0.513013	0.805609	0.0172051
ICI-OT	0.648249	CD19	IGH.diversity	0.549053	0.16916	0.904951	0.311283	0.826691	0.168384
ICI-OT	0.66747	CD19	HALLMARK_INTERFERON_GAMMA_RESPONSE	0.832763	0.570263	0.8962	0.190707	0.349036	0.0228473
ICI-OT	0.656145	CD19	CXCR5	0.835154	0.58969	0.850326	0.226812	0.931624	0.703443
ICI-OT	0.679978	CD3D	IGH.diversity	0.537784	0.130379	0.828723	0.022243	0.846379	0.171292
ICI-OT	0.66988	CD3D	HALLMARK_INTERFERON_GAMMA_RESPONSE	0.79832	0.48732	0.838753	0.122088	0.556664	0.372267
ICI-OT	0.68	CD3D	CXCR5	0.75904	0.399567	0.798892	0.00697619	0.920172	0.513023
ICI-OT	0.675602	IGH.diversity	HALLMARK_INTERFERON_GAMMA_RESPONSE	0.535791	0.127578	0.82284	0.0882362	0.366773	0.0249767
ICI-OT	0.658643	IGH.diversity	CXCR5	0.490454	0.0824334	0.813264	0.090737	0.857009	0.203835
ICI-OT	0.666024	HALLMARK_INTERFERON_GAMMA_RESPONSE	CXCR5	0.798869	0.493352	0.326232	0.01422	0.882532	0.272864

## Sheet: D
Supp. Table 4: Univariate and multivariate survival analyses of B cell, T cell and TLS-related gene/gene sets
D) Multivariate CoxPH analysis of survival of significant B cell, T cell and TLS-related gene/gene sets (ICI-OT only, with pairwise interaction term)
Treatment.Time	Concordance	V1	V2	Batch.HR	Batch.HR.P	V1.HR	V1.HR.P	V2.HR	V2.HR.P	Int.HR	Int.HR.P
ICI-OT	0.672319	CD19	IGH.diversity	0.569686	0.240895	0.587221	0.0343936	0.887229	0.462095	1.09183	0.0431763
ICI-OT	0.689825	IGH.diversity	HALLMARK_INTERFERON_GAMMA_RESPONSE	0.570646	0.162812	0.855502	0.177192	3.30624	0.330161	0.548305	0.0537362
ICI-OT	0.666849	IGH.diversity	CXCR5	0.456797	0.0741132	1.12893	0.60832	0.472409	0.0455187	1.12636	0.0723052
ICI-OT	0.64988	CD19	CXCR5	0.770319	0.436779	0.959927	0.79179	0.799451	0.299888	1.05401	0.0887393
ICI-OT	0.692013	CD3D	IGH.diversity	0.555992	0.139657	1.07294	0.733004	1.1036	0.665558	0.928742	0.173159
ICI-OT	0.664819	TLS_9_GENE_SIGNATURE_Cabrita	CXCR5	0.772427	0.431206	0.919064	0.933446	0.78757	0.231286	1.43556	0.198395
ICI-OT	0.660241	TLS_9_GENE_SIGNATURE_Cabrita	CD19	0.867784	0.663278	0.351418	0.0744738	0.898693	0.361098	1.17125	0.336873
ICI-OT	0.676145	CD3D	CXCR5	0.735244	0.350198	0.99175	0.974057	0.630906	0.297796	1.07029	0.364173
ICI-OT	0.675181	CD19	CD3D	0.832794	0.576861	0.817112	0.309921	0.844011	0.119542	1.0281	0.408739
ICI-OT	0.660241	CD3D	HALLMARK_INTERFERON_GAMMA_RESPONSE	0.824394	0.557333	0.855733	0.193468	0.365503	0.34018	1.11006	0.604212
ICI-OT	0.676149	TLS_9_GENE_SIGNATURE_Cabrita	IGH.diversity	0.594805	0.208337	0.542281	0.595375	0.871965	0.282316	0.897366	0.678387
ICI-OT	0.671325	TLS_9_GENE_SIGNATURE_Cabrita	CD3D	0.83315	0.588321	0.360825	0.32374	0.855806	0.148748	1.0864	0.68208
ICI-OT	0.666506	HALLMARK_INTERFERON_GAMMA_RESPONSE	CXCR5	0.80952	0.523121	0.201085	0.208726	0.916406	0.546549	0.843116	0.684808
ICI-OT	0.66747	TLS_9_GENE_SIGNATURE_Cabrita	HALLMARK_INTERFERON_GAMMA_RESPONSE	0.843929	0.602164	0.429843	0.104272	0.44129	0.122273	1.24782	0.862261
ICI-OT	0.665542	CD19	HALLMARK_INTERFERON_GAMMA_RESPONSE	0.832616	0.569861	0.894952	0.205862	0.351725	0.0311597	1.01246	0.957175
